# Supplementary material for: Concentration Determination of >200 Proteins in Dried Blood Spots for Biomarker Discovery and Validation
Source: Mol Cell Proteomics. 2020 Jan 1;19(3):540–53. doi: 10.1074/mcp.TIR119.001820 (PMC7050112; doi:10.1074/mcp.TIR119.001820)
Supplement: Suplemental Table S1 [file 156416_1_supp_433577_q23vym.xlsx]

## Sheet: Protein identification in DBS
Entry	Entry name	Protein names	Gene names	Length	Score (Mascot)	Coverage (%)	# Peptides	# PSMs
P69905	HBA_HUMAN	Hemoglobin subunit alpha (Alpha-globin) (Hemoglobin alpha chain)	HBA1; HBA2	142	63155.6	100	28	2767
P68871	HBB_HUMAN	Hemoglobin subunit beta (Beta-globin) (Hemoglobin beta chain) [Cleaved into: LVV-hemorphin-7; Spinorphin]	HBB	147	62542.6	97.28	32	2599
P02768	ALBU_HUMAN	Serum albumin	ALB GIG20 GIG42 PRO0903 PRO1708 PRO2044 PRO2619 PRO2675 UNQ696/PRO1341	609	36702.3	83.74	72	1729
P02042	HBD_HUMAN	Hemoglobin subunit delta (Delta-globin) (Hemoglobin delta chain)	HBD	147	31374	95.92	18	1203
P01024	CO3_HUMAN	Complement C3 (C3 and PZP-like alpha-2-macroglobulin domain-containing protein 1) [Cleaved into: Complement C3 beta chain; C3-beta-c (C3bc); Complement C3 alpha chain; C3a anaphylatoxin; Acylation stimulating protein (ASP) (C3adesArg); Complement C3b alpha' chain; Complement C3c alpha' chain fragment 1; Complement C3dg fragment; Complement C3g fragment; Complement C3d fragment; Complement C3f fra…	C3 CPAMD1	1663	8504.01	70.29	111	429
P69891	HBG1_HUMAN	Hemoglobin subunit gamma-1 (Gamma-1-globin) (Hb F Agamma) (Hemoglobin gamma-1 chain) (Hemoglobin gamma-A chain)	HBG1 PRO2979	147	6157.17	89.8	13	325
P69892	HBG2_HUMAN	Hemoglobin subunit gamma-2 (Gamma-2-globin) (Hb F Ggamma) (Hemoglobin gamma-2 chain) (Hemoglobin gamma-G chain)	HBG2	147	6096.64	89.8	13	323
P01023	A2MG_HUMAN	Alpha-2-macroglobulin (Alpha-2-M) (C3 and PZP-like alpha-2-macroglobulin domain-containing protein 5)	A2M CPAMD5 FWP007	1474	5754.59	64.59	69	293
P02100	HBE_HUMAN	Hemoglobin subunit epsilon (Epsilon-globin) (Hemoglobin epsilon chain)	HBE1 HBE	147	5296.96	18.37	3	291
P02787	TRFE_HUMAN	Serotransferrin (Transferrin) (Beta-1 metal-binding globulin) (Siderophilin)	TF PRO1400	698	6295.99	67.62	51	289
P01860	IGHG3_HUMAN	Immunoglobulin heavy constant gamma 3 (HDC) (Heavy chain disease protein) (Ig gamma-3 chain C region)	IGHG3	377	3020.81	48.01	14	222
P01859	IGHG2_HUMAN	Immunoglobulin heavy constant gamma 2 (Ig gamma-2 chain C region) (Ig gamma-2 chain C region DOT) (Ig gamma-2 chain C region TIL) (Ig gamma-2 chain C region ZIE)	IGHG2	326	2788.54	52.45	12	214
P01857	IGHG1_HUMAN	Immunoglobulin heavy constant gamma 1 (Ig gamma-1 chain C region) (Ig gamma-1 chain C region EU) (Ig gamma-1 chain C region KOL) (Ig gamma-1 chain C region NIE)	IGHG1	330	4335.55	65.45	16	196
P00915	CAH1_HUMAN	Carbonic anhydrase 1 (EC 4.2.1.1) (Carbonate dehydratase I) (Carbonic anhydrase B) (CAB) (Carbonic anhydrase I) (CA-I)	CA1	261	3888.66	89.66	18	185
P04114	APOB_HUMAN	Apolipoprotein B-100 (Apo B-100) [Cleaved into: Apolipoprotein B-48 (Apo B-48)]	APOB	4563	2170.72	29.26	105	174
P01834	IGKC_HUMAN	Immunoglobulin kappa constant (Ig kappa chain C region) (Ig kappa chain C region AG) (Ig kappa chain C region CUM) (Ig kappa chain C region EU) (Ig kappa chain C region OU) (Ig kappa chain C region ROY) (Ig kappa chain C region TI)	IGKC	107	5691.24	82.08	7	162
P0C0L5	CO4B_HUMAN	Complement C4-B (Basic complement C4) (C3 and PZP-like alpha-2-macroglobulin domain-containing protein 3) [Cleaved into: Complement C4 beta chain; Complement C4-B alpha chain; C4a anaphylatoxin; C4b-B; C4d-B; Complement C4 gamma chain]	C4B CO4 CPAMD3; C4B_2	1744	3562.53	52.41	58	162
P0C0L4	CO4A_HUMAN	Complement C4-A (Acidic complement C4) (C3 and PZP-like alpha-2-macroglobulin domain-containing protein 2) [Cleaved into: Complement C4 beta chain; Complement C4-A alpha chain; C4a anaphylatoxin; C4b-A; C4d-A; Complement C4 gamma chain]	C4A CO4 CPAMD2	1744	3450.3	50.8	57	160
P01861	IGHG4_HUMAN	Immunoglobulin heavy constant gamma 4 (Ig gamma-4 chain C region)	IGHG4	327	2803.65	58.72	14	129
P04040	CATA_HUMAN	Catalase (EC 1.11.1.6)	CAT	527	2920.12	78.94	36	126
P01009	A1AT_HUMAN	Alpha-1-antitrypsin (Alpha-1 protease inhibitor) (Alpha-1-antiproteinase) (Serpin A1) [Cleaved into: Short peptide from AAT (SPAAT)]	SERPINA1 AAT PI PRO0684 PRO2209	418	2098.05	66.03	27	121
P30043	BLVRB_HUMAN	Flavin reductase (NADPH) (FR) (EC 1.5.1.30) (Biliverdin reductase B) (BVR-B) (EC 1.3.1.24) (Biliverdin-IX beta-reductase) (Green heme-binding protein) (GHBP) (NADPH-dependent diaphorase) (NADPH-flavin reductase) (FLR)	BLVRB FLR	206	1567.01	85.92	14	103
P32119	PRDX2_HUMAN	Peroxiredoxin-2 (EC 1.11.1.15) (Natural killer cell-enhancing factor B) (NKEF-B) (PRP) (Thiol-specific antioxidant protein) (TSA) (Thioredoxin peroxidase 1) (Thioredoxin-dependent peroxide reductase 1)	PRDX2 NKEFB TDPX1	198	2239.09	73.23	16	103
P01871	IGHM_HUMAN	Immunoglobulin heavy constant mu (Ig mu chain C region) (Ig mu chain C region BOT) (Ig mu chain C region GAL) (Ig mu chain C region OU)	IGHM	453	1703.7	43.58	17	86
P0DOY2	IGLC2_HUMAN	Immunoglobulin lambda constant 2 (Ig lambda chain C region Kern) (Ig lambda chain C region NIG-64) (Ig lambda chain C region SH) (Ig lambda chain C region X) (Ig lambda-2 chain C region)	IGLC2	106	1954.63	74.53	5	85
P0DOY3	IGLC3_HUMAN	Immunoglobulin lambda constant 3 (Ig lambda chain C region DOT) (Ig lambda chain C region NEWM) (Ig lambda-3 chain C regions)	IGLC3	106	1954.63	74.53	5	85
P00918	CAH2_HUMAN	Carbonic anhydrase 2 (EC 4.2.1.1) (Carbonate dehydratase II) (Carbonic anhydrase C) (CAC) (Carbonic anhydrase II) (CA-II)	CA2	260	1988.5	82.69	18	84
P02647	APOA1_HUMAN	Apolipoprotein A-I (Apo-AI) (ApoA-I) (Apolipoprotein A1) [Cleaved into: Proapolipoprotein A-I (ProapoA-I); Truncated apolipoprotein A-I (Apolipoprotein A-I(1-242))]	APOA1	267	1588.99	67.42	26	84
P02671	FIBA_HUMAN	Fibrinogen alpha chain [Cleaved into: Fibrinopeptide A; Fibrinogen alpha chain]	FGA	866	1305.74	46.89	26	83
P00450	CERU_HUMAN	Ceruloplasmin (EC 1.16.3.1) (Ferroxidase)	CP	1065	1289.7	41.97	35	81
P01876	IGHA1_HUMAN	Immunoglobulin heavy constant alpha 1 (Ig alpha-1 chain C region) (Ig alpha-1 chain C region BUR) (Ig alpha-1 chain C region TRO)	IGHA1	353	1453.92	66.86	14	80
P02679	FIBG_HUMAN	Fibrinogen gamma chain	FGG PRO2061	453	1317.41	63.84	25	75
B9A064	IGLL5_HUMAN	Immunoglobulin lambda-like polypeptide 5 (G lambda-1) (Germline immunoglobulin lambda 1)	IGLL5	214	1531.03	35.98	5	73
P04406	G3P_HUMAN	Glyceraldehyde-3-phosphate dehydrogenase (GAPDH) (EC 1.2.1.12) (Peptidyl-cysteine S-nitrosylase GAPDH) (EC 2.6.99.-)	GAPDH GAPD CDABP0047 OK/SW-cl.12	335	1587.31	70.15	17	73
P60709	ACTB_HUMAN	Actin, cytoplasmic 1 (Beta-actin) [Cleaved into: Actin, cytoplasmic 1, N-terminally processed]	ACTB	375	1321.31	60	19	73
P63261	ACTG_HUMAN	Actin, cytoplasmic 2 (Gamma-actin) [Cleaved into: Actin, cytoplasmic 2, N-terminally processed]	ACTG1 ACTG	375	1321.31	60	19	73
P0CG04	IGLC1_HUMAN	Immunoglobulin lambda constant 1 (Ig lambda chain C region MGC) (Ig lambda-1 chain C region)	IGLC1	106	1424.81	65.09	4	65
P02774	VTDB_HUMAN	Vitamin D-binding protein (DBP) (VDB) (Gc protein-derived macrophage activating factor) (Gc-MAF) (GcMAF) (Gc-globulin) (Group-specific component) (Gc) (Vitamin D-binding protein-macrophage activating factor) (DBP-maf)	GC	474	1045.07	54.64	21	64
P02675	FIBB_HUMAN	Fibrinogen beta chain [Cleaved into: Fibrinopeptide B; Fibrinogen beta chain]	FGB	491	1179.2	63.34	25	63
P02790	HEMO_HUMAN	Hemopexin (Beta-1B-glycoprotein)	HPX	462	834.98	61.26	21	62
P02652	APOA2_HUMAN	Apolipoprotein A-II (Apo-AII) (ApoA-II) (Apolipoprotein A2) [Cleaved into: Proapolipoprotein A-II (ProapoA-II); Truncated apolipoprotein A-II (Apolipoprotein A-II(1-76))]	APOA2	100	1123.03	69	10	61
P19823	ITIH2_HUMAN	Inter-alpha-trypsin inhibitor heavy chain H2 (ITI heavy chain H2) (ITI-HC2) (Inter-alpha-inhibitor heavy chain 2) (Inter-alpha-trypsin inhibitor complex component II) (Serum-derived hyaluronan-associated protein) (SHAP)	ITIH2 IGHEP2	946	1131.46	35.94	27	59
P0CF74	IGLC6_HUMAN	Immunoglobulin lambda constant 6 (Ig lambda-6 chain C region)	IGLC6	106	1066.63	46.23	3	57
P00751	CFAB_HUMAN	Complement factor B (EC 3.4.21.47) (C3/C5 convertase) (Glycine-rich beta glycoprotein) (GBG) (PBF2) (Properdin factor B) [Cleaved into: Complement factor B Ba fragment; Complement factor B Bb fragment]	CFB BF BFD	764	705.41	39.66	25	53
P68032	ACTC_HUMAN	Actin, alpha cardiac muscle 1 (Alpha-cardiac actin) [Cleaved into: Actin, alpha cardiac muscle 1, intermediate form]	ACTC1 ACTC	377	761.81	31.56	12	52
P68133	ACTS_HUMAN	Actin, alpha skeletal muscle (Alpha-actin-1) [Cleaved into: Actin, alpha skeletal muscle, intermediate form]	ACTA1 ACTA	377	761.81	31.56	12	52
P01011	AACT_HUMAN	Alpha-1-antichymotrypsin (ACT) (Cell growth-inhibiting gene 24/25 protein) (Serpin A3) [Cleaved into: Alpha-1-antichymotrypsin His-Pro-less]	SERPINA3 AACT GIG24 GIG25	423	1171.95	39.48	15	51
P62736	ACTA_HUMAN	Actin, aortic smooth muscle (Alpha-actin-2) (Cell growth-inhibiting gene 46 protein) [Cleaved into: Actin, aortic smooth muscle, intermediate form]	ACTA2 ACTSA ACTVS GIG46	377	749.93	28.65	11	50
P63267	ACTH_HUMAN	Actin, gamma-enteric smooth muscle (Alpha-actin-3) (Gamma-2-actin) (Smooth muscle gamma-actin) [Cleaved into: Actin, gamma-enteric smooth muscle, intermediate form]	ACTG2 ACTA3 ACTL3 ACTSG	376	749.93	28.72	11	50
A0M8Q6	IGLC7_HUMAN	Immunoglobulin lambda constant 7 (Ig lambda-7 chain C region)	IGLC7	106	754.79	32.08	2	47
P01877	IGHA2_HUMAN	Immunoglobulin heavy constant alpha 2 (Ig alpha-2 chain C region) (Ig alpha-2 chain C region BUT) (Ig alpha-2 chain C region LAN)	IGHA2	340	925.88	34.71	9	46
Q14624	ITIH4_HUMAN	Inter-alpha-trypsin inhibitor heavy chain H4 (ITI heavy chain H4) (ITI-HC4) (Inter-alpha-inhibitor heavy chain 4) (Inter-alpha-trypsin inhibitor family heavy chain-related protein) (IHRP) (Plasma kallikrein sensitive glycoprotein 120) (Gp120) (PK-120) [Cleaved into: 70 kDa inter-alpha-trypsin inhibitor heavy chain H4; 35 kDa inter-alpha-trypsin inhibitor heavy chain H4]	ITIH4 IHRP ITIHL1 PK120 PRO1851	930	621.76	31.33	19	46
P19827	ITIH1_HUMAN	Inter-alpha-trypsin inhibitor heavy chain H1 (ITI heavy chain H1) (ITI-HC1) (Inter-alpha-inhibitor heavy chain 1) (Inter-alpha-trypsin inhibitor complex component III) (Serum-derived hyaluronan-associated protein) (SHAP)	ITIH1 IGHEP1	911	696.85	22.28	16	41
P00747	PLMN_HUMAN	Plasminogen (EC 3.4.21.7) [Cleaved into: Plasmin heavy chain A; Activation peptide; Angiostatin; Plasmin heavy chain A, short form; Plasmin light chain B]	PLG	810	572.81	28.4	22	41
P30041	PRDX6_HUMAN	Peroxiredoxin-6 (EC 1.11.1.15) (1-Cys peroxiredoxin) (1-Cys PRX) (24 kDa protein) (Acidic calcium-independent phospholipase A2) (aiPLA2) (EC 3.1.1.4) (Antioxidant protein 2) (Liver 2D page spot 40) (Non-selenium glutathione peroxidase) (NSGPx) (Red blood cells page spot 12)	PRDX6 AOP2 KIAA0106	224	717.34	66.52	13	40
P07738	PMGE_HUMAN	Bisphosphoglycerate mutase (BPGM) (EC 5.4.2.4) (2,3-bisphosphoglycerate mutase, erythrocyte) (2,3-bisphosphoglycerate synthase) (EC 5.4.2.11) (2,3-diphosphoglycerate mutase) (DPGM) (BPG-dependent PGAM)	BPGM	259	706.74	46.33	9	36
P01019	ANGT_HUMAN	Angiotensinogen (Serpin A8) [Cleaved into: Angiotensin-1 (Angiotensin 1-10) (Angiotensin I) (Ang I); Angiotensin-2 (Angiotensin 1-8) (Angiotensin II) (Ang II); Angiotensin-3 (Angiotensin 2-8) (Angiotensin III) (Ang III) (Des-Asp[1]-angiotensin II); Angiotensin-4 (Angiotensin 3-8) (Angiotensin IV) (Ang IV); Angiotensin 1-9; Angiotensin 1-7; Angiotensin 1-5; Angiotensin 1-4]	AGT SERPINA8	485	863.99	35.88	11	35
P07195	LDHB_HUMAN	L-lactate dehydrogenase B chain (LDH-B) (EC 1.1.1.27) (LDH heart subunit) (LDH-H) (Renal carcinoma antigen NY-REN-46)	LDHB	334	751.76	46.11	15	35
P00738	HPT_HUMAN	Haptoglobin (Zonulin) [Cleaved into: Haptoglobin alpha chain; Haptoglobin beta chain]	HP	406	508.21	42.86	18	35
Q562R1	ACTBL_HUMAN	Beta-actin-like protein 2 (Kappa-actin)	ACTBL2	376	410.57	17.55	6	32
P01008	ANT3_HUMAN	Antithrombin-III (ATIII) (Serpin C1)	SERPINC1 AT3 PRO0309	464	290.12	45.04	15	30
P08603	CFAH_HUMAN	Complement factor H (H factor 1)	CFH HF HF1 HF2	1231	372.26	18.85	21	30
P20742	PZP_HUMAN	Pregnancy zone protein (C3 and PZP-like alpha-2-macroglobulin domain-containing protein 6)	PZP CPAMD6	1482	475.63	4.79	6	29
P00491	PNPH_HUMAN	Purine nucleoside phosphorylase (PNP) (EC 2.4.2.1) (Inosine phosphorylase) (Inosine-guanosine phosphorylase)	PNP NP	289	489.48	48.44	11	29
P05155	IC1_HUMAN	Plasma protease C1 inhibitor (C1 Inh) (C1Inh) (C1 esterase inhibitor) (C1-inhibiting factor) (Serpin G1)	SERPING1 C1IN C1NH	500	399.38	32.59	12	29
Q13228	SBP1_HUMAN	Methanethiol oxidase (MTO) (EC 1.8.3.4) (56 kDa selenium-binding protein) (SBP56) (SP56) (Selenium-binding protein 1)	SELENBP1 SBP	472	513.14	54.24	18	29
P04004	VTNC_HUMAN	Vitronectin (VN) (S-protein) (Serum-spreading factor) (V75) [Cleaved into: Vitronectin V65 subunit; Vitronectin V10 subunit; Somatomedin-B]	VTN	478	409.13	20.5	8	28
Q6S8J3	POTEE_HUMAN	POTE ankyrin domain family member E (ANKRD26-like family C member 1A) (Prostate, ovary, testis-expressed protein on chromosome 2) (POTE-2)	POTEE A26C1A POTE2	1075	591.44	8.47	7	27
P04075	ALDOA_HUMAN	Fructose-bisphosphate aldolase A (EC 4.1.2.13) (Lung cancer antigen NY-LU-1) (Muscle-type aldolase)	ALDOA ALDA	364	443.75	40.38	13	26
A5A3E0	POTEF_HUMAN	POTE ankyrin domain family member F (ANKRD26-like family C member 1B) (Chimeric POTE-actin protein)	POTEF A26C1B	1075	499.87	6.33	6	23
P00558	PGK1_HUMAN	Phosphoglycerate kinase 1 (EC 2.7.2.3) (Cell migration-inducing gene 10 protein) (Primer recognition protein 2) (PRP 2)	PGK1 PGKA MIG10 OK/SW-cl.110	417	258.52	50.12	15	23
P55072	TERA_HUMAN	Transitional endoplasmic reticulum ATPase (TER ATPase) (EC 3.6.4.6) (15S Mg(2+)-ATPase p97 subunit) (Valosin-containing protein) (VCP)	VCP	806	432.19	34.99	17	23
P27169	PON1_HUMAN	Serum paraoxonase/arylesterase 1 (PON 1) (EC 3.1.1.2) (EC 3.1.1.81) (EC 3.1.8.1) (Aromatic esterase 1) (A-esterase 1) (K-45) (Serum aryldialkylphosphatase 1)	PON1 PON	355	485.54	32.11	8	22
P15531	NDKA_HUMAN	Nucleoside diphosphate kinase A (NDK A) (NDP kinase A) (EC 2.7.4.6) (Granzyme A-activated DNase) (GAAD) (Metastasis inhibition factor nm23) (NM23-H1) (Tumor metastatic process-associated protein)	NME1 NDPKA NM23	152	369.56	57.24	8	22
P05546	HEP2_HUMAN	Heparin cofactor 2 (Heparin cofactor II) (HC-II) (Protease inhibitor leuserpin-2) (HLS2) (Serpin D1)	SERPIND1 HCF2	499	334.85	26.45	12	22
P00734	THRB_HUMAN	Prothrombin (EC 3.4.21.5) (Coagulation factor II) [Cleaved into: Activation peptide fragment 1; Activation peptide fragment 2; Thrombin light chain; Thrombin heavy chain]	F2	622	345.67	27.97	13	22
P13716	HEM2_HUMAN	Delta-aminolevulinic acid dehydratase (ALADH) (EC 4.2.1.24) (Porphobilinogen synthase)	ALAD	330	302.98	59.7	13	22
P62937	PPIA_HUMAN	Peptidyl-prolyl cis-trans isomerase A (PPIase A) (EC 5.2.1.8) (Cyclophilin A) (Cyclosporin A-binding protein) (Rotamase A) [Cleaved into: Peptidyl-prolyl cis-trans isomerase A, N-terminally processed]	PPIA CYPA	165	308.42	69.7	9	21
P00739	HPTR_HUMAN	Haptoglobin-related protein	HPR	348	298.89	33.91	12	21
P11142	HSP7C_HUMAN	Heat shock cognate 71 kDa protein (Heat shock 70 kDa protein 8) (Lipopolysaccharide-associated protein 1) (LAP-1) (LPS-associated protein 1)	HSPA8 HSC70 HSP73 HSPA10	646	331.85	25.7	14	21
P01031	CO5_HUMAN	Complement C5 (C3 and PZP-like alpha-2-macroglobulin domain-containing protein 4) [Cleaved into: Complement C5 beta chain; Complement C5 alpha chain; C5a anaphylatoxin; Complement C5 alpha' chain]	C5 CPAMD4	1676	271.59	13.72	16	21
P02766	TTHY_HUMAN	Transthyretin (ATTR) (Prealbumin) (TBPA)	TTR PALB	147	359.95	69.39	8	20
P08697	A2AP_HUMAN	Alpha-2-antiplasmin (Alpha-2-AP) (Alpha-2-plasmin inhibitor) (Alpha-2-PI) (Serpin F2)	SERPINF2 AAP PLI	491	208.8	26.88	9	20
P60174	TPIS_HUMAN	Triosephosphate isomerase (TIM) (EC 5.3.1.1) (Methylglyoxal synthase) (EC 4.2.3.3) (Triose-phosphate isomerase)	TPI1 TPI	286	456.26	65.46	12	20
P06396	GELS_HUMAN	Gelsolin (AGEL) (Actin-depolymerizing factor) (ADF) (Brevin)	GSN	782	353.85	30.51	14	20
P02760	AMBP_HUMAN	Protein AMBP [Cleaved into: Alpha-1-microglobulin (Protein HC) (Alpha-1 microglycoprotein) (Complex-forming glycoprotein heterogeneous in charge); Inter-alpha-trypsin inhibitor light chain (ITI-LC) (Bikunin) (EDC1) (HI-30) (Uronic-acid-rich protein); Trypstatin]	AMBP HCP ITIL	352	398.03	21.59	6	19
P62826	RAN_HUMAN	GTP-binding nuclear protein Ran (Androgen receptor-associated protein 24) (GTPase Ran) (Ras-like protein TC4) (Ras-related nuclear protein)	RAN ARA24 OK/SW-cl.81	216	265.23	42.59	9	19
P02749	APOH_HUMAN	Beta-2-glycoprotein 1 (APC inhibitor) (Activated protein C-binding protein) (Anticardiolipin cofactor) (Apolipoprotein H) (Apo-H) (Beta-2-glycoprotein I) (B2GPI) (Beta(2)GPI)	APOH B2G1	345	236.37	31.59	9	19
P22392	NDKB_HUMAN	Nucleoside diphosphate kinase B (NDK B) (NDP kinase B) (EC 2.7.4.6) (C-myc purine-binding transcription factor PUF) (Histidine protein kinase NDKB) (EC 2.7.13.3) (nm23-H2)	NME2 NM23B	152	259.04	57.3	9	19
Q06830	PRDX1_HUMAN	Peroxiredoxin-1 (EC 1.11.1.15) (Natural killer cell-enhancing factor A) (NKEF-A) (Proliferation-associated gene protein) (PAG) (Thioredoxin peroxidase 2) (Thioredoxin-dependent peroxide reductase 2)	PRDX1 PAGA PAGB TDPX2	199	294.74	52.76	10	19
P04217	A1BG_HUMAN	Alpha-1B-glycoprotein (Alpha-1-B glycoprotein)	A1BG	495	315.55	30.1	10	19
P00352	AL1A1_HUMAN	Retinal dehydrogenase 1 (RALDH 1) (RalDH1) (EC 1.2.1.-) (EC 1.2.1.36) (ALDH-E1) (ALHDII) (Aldehyde dehydrogenase family 1 member A1) (Aldehyde dehydrogenase, cytosolic)	ALDH1A1 ALDC ALDH1 PUMB1	501	293.17	35.93	14	19
P63241	IF5A1_HUMAN	Eukaryotic translation initiation factor 5A-1 (eIF-5A-1) (eIF-5A1) (Eukaryotic initiation factor 5A isoform 1) (eIF-5A) (Rev-binding factor) (eIF-4D)	EIF5A	154	135.32	50.65	7	18
P04003	C4BPA_HUMAN	C4b-binding protein alpha chain (C4bp) (Proline-rich protein) (PRP)	C4BPA C4BP	597	278.9	24.29	10	17
P06733	ENOA_HUMAN	Alpha-enolase (EC 4.2.1.11) (2-phospho-D-glycerate hydro-lyase) (C-myc promoter-binding protein) (Enolase 1) (MBP-1) (MPB-1) (Non-neural enolase) (NNE) (Phosphopyruvate hydratase) (Plasminogen-binding protein)	ENO1 ENO1L1 MBPB1 MPB1	434	280.79	32.95	12	17
Q9BYX7	ACTBM_HUMAN	Putative beta-actin-like protein 3 (Kappa-actin) (POTE ankyrin domain family member K)	POTEKP ACTBL3 FKSG30	375	351.64	16.8	4	16
P62258	1433E_HUMAN	14-3-3 protein epsilon (14-3-3E)	YWHAE	255	350.01	34.33	7	16
P37837	TALDO_HUMAN	Transaldolase (EC 2.2.1.2)	TALDO1 TAL TALDO TALDOR	337	205.74	24.33	9	16
P40925	MDHC_HUMAN	Malate dehydrogenase, cytoplasmic (EC 1.1.1.37) (Cytosolic malate dehydrogenase) (Diiodophenylpyruvate reductase) (EC 1.1.1.96)	MDH1 MDHA	334	143.31	34.73	10	16
P00568	KAD1_HUMAN	Adenylate kinase isoenzyme 1 (AK 1) (EC 2.7.4.3) (EC 2.7.4.6) (ATP-AMP transphosphorylase 1) (ATP:AMP phosphotransferase) (Adenylate monophosphate kinase) (Myokinase)	AK1	194	248.3	65.46	11	16
P0CG38	POTEI_HUMAN	POTE ankyrin domain family member I	POTEI	1075	304.89	4.84	5	15
Q99497	PARK7_HUMAN	Protein/nucleic acid deglycase DJ-1 (EC 3.1.2.-) (EC 3.5.1.-) (EC 3.5.1.124) (Maillard deglycase) (Oncogene DJ1) (Parkinson disease protein 7) (Parkinsonism-associated deglycase) (Protein DJ-1) (DJ-1)	PARK7	189	315.94	60.85	7	15
P63104	1433Z_HUMAN	14-3-3 protein zeta/delta (Protein kinase C inhibitor protein 1) (KCIP-1)	YWHAZ	245	255.11	32.65	7	15
P31946	1433B_HUMAN	14-3-3 protein beta/alpha (Protein 1054) (Protein kinase C inhibitor protein 1) (KCIP-1) [Cleaved into: 14-3-3 protein beta/alpha, N-terminally processed]	YWHAB	246	198.89	40.98	8	15
P06703	S10A6_HUMAN	Protein S100-A6 (Calcyclin) (Growth factor-inducible protein 2A9) (MLN 4) (Prolactin receptor-associated protein) (PRA) (S100 calcium-binding protein A6)	S100A6 CACY	90	115.6	47.78	3	14
P26447	S10A4_HUMAN	Protein S100-A4 (Calvasculin) (Metastasin) (Placental calcium-binding protein) (Protein Mts1) (S100 calcium-binding protein A4)	S100A4 CAPL MTS1	101	170.41	36.63	5	14
P02753	RET4_HUMAN	Retinol-binding protein 4 (Plasma retinol-binding protein) (PRBP) (RBP) [Cleaved into: Plasma retinol-binding protein(1-182); Plasma retinol-binding protein(1-181); Plasma retinol-binding protein(1-179); Plasma retinol-binding protein(1-176)]	RBP4 PRO2222	201	169.71	30.85	5	14
P02649	APOE_HUMAN	Apolipoprotein E (Apo-E)	APOE	317	176.74	39.75	10	14
P78417	GSTO1_HUMAN	Glutathione S-transferase omega-1 (GSTO-1) (EC 2.5.1.18) (Glutathione S-transferase omega 1-1) (GSTO 1-1) (Glutathione-dependent dehydroascorbate reductase) (EC 1.8.5.1) (Monomethylarsonic acid reductase) (MMA(V) reductase) (EC 1.20.4.2) (S-(Phenacyl)glutathione reductase) (SPG-R)	GSTO1 GSTTLP28	241	103.25	39.42	10	14
P50395	GDIB_HUMAN	Rab GDP dissociation inhibitor beta (Rab GDI beta) (Guanosine diphosphate dissociation inhibitor 2) (GDI-2)	GDI2 RABGDIB	445	162.25	35.06	11	14
P01619	KV320_HUMAN	Immunoglobulin kappa variable 3-20 (Ig kappa chain V-III region B6) (Ig kappa chain V-III region GOL) (Ig kappa chain V-III region HAH) (Ig kappa chain V-III region HIC) (Ig kappa chain V-III region IARC/BL41) (Ig kappa chain V-III region NG9) (Ig kappa chain V-III region SIE) (Ig kappa chain V-III region Ti) (Ig kappa chain V-III region WOL)	IGKV3-20	116	375.38	31.48	3	13
Q9GZV4	IF5A2_HUMAN	Eukaryotic translation initiation factor 5A-2 (eIF-5A-2) (eIF-5A2) (Eukaryotic initiation factor 5A isoform 2)	EIF5A2	153	74.43	30.07	4	13
P30046	DOPD_HUMAN	D-dopachrome decarboxylase (EC 4.1.1.84) (D-dopachrome tautomerase) (Phenylpyruvate tautomerase II)	DDT	118	104.27	55.93	5	13
P07451	CAH3_HUMAN	Carbonic anhydrase 3 (EC 4.2.1.1) (Carbonate dehydratase III) (Carbonic anhydrase III) (CA-III)	CA3	260	152.1	36.15	7	13
P02743	SAMP_HUMAN	Serum amyloid P-component (SAP) (9.5S alpha-1-glycoprotein) [Cleaved into: Serum amyloid P-component(1-203)]	APCS PTX2	223	161.5	35.87	9	13
P43652	AFAM_HUMAN	Afamin (Alpha-albumin) (Alpha-Alb)	AFM ALB2 ALBA	599	129.85	26.21	12	13
P01764	HV323_HUMAN	Immunoglobulin heavy variable 3-23 (Ig heavy chain V-III region LAY) (Ig heavy chain V-III region POM) (Ig heavy chain V-III region TEI) (Ig heavy chain V-III region TIL) (Ig heavy chain V-III region TUR) (Ig heavy chain V-III region VH26) (Ig heavy chain V-III region WAS) (Ig heavy chain V-III region ZAP)	IGHV3-23	117	334.67	26.09	2	12
O14791	APOL1_HUMAN	Apolipoprotein L1 (Apolipoprotein L) (Apo-L) (ApoL) (Apolipoprotein L-I) (ApoL-I)	APOL1 APOL	398	210.92	28.95	7	12
P07477	TRY1_HUMAN	Trypsin-1 (EC 3.4.21.4) (Beta-trypsin) (Cationic trypsinogen) (Serine protease 1) (Trypsin I) [Cleaved into: Alpha-trypsin chain 1; Alpha-trypsin chain 2]	PRSS1 TRP1 TRY1 TRYP1	247	140.8	7.29	2	11
O60361	NDK8_HUMAN	Putative nucleoside diphosphate kinase (NDK) (NDP kinase) (EC 2.7.4.6)	NME2P1	137	219.47	32.85	3	11
P09871	C1S_HUMAN	Complement C1s subcomponent (EC 3.4.21.42) (C1 esterase) (Complement component 1 subcomponent s) [Cleaved into: Complement C1s subcomponent heavy chain; Complement C1s subcomponent light chain]	C1S	688	117.95	11.05	6	11
P01602	KV105_HUMAN	Immunoglobulin kappa variable 1-5 (Ig kappa chain V-I region CAR) (Ig kappa chain V-I region EU) (Ig kappa chain V-I region HK102) (Ig kappa chain V-I region Kue)	IGKV1-5	117	258.65	26.85	2	10
P06312	KV401_HUMAN	Immunoglobulin kappa variable 4-1 (Ig kappa chain V-IV region B17) (Ig kappa chain V-IV region JI) (Ig kappa chain V-IV region Len) (Ig kappa chain V-IV region STH)	IGKV4-1	121	305.84	28.95	2	10
P0CG39	POTEJ_HUMAN	POTE ankyrin domain family member J	POTEJ	1038	232.03	3.95	4	10
A6NHG4	DDTL_HUMAN	D-dopachrome decarboxylase-like protein (EC 4.1.1.-) (D-dopachrome tautomerase-like protein)	DDTL	134	91.32	41.04	4	10
Q96PD5	PGRP2_HUMAN	N-acetylmuramoyl-L-alanine amidase (EC 3.5.1.28) (Peptidoglycan recognition protein 2) (Peptidoglycan recognition protein long) (PGRP-L)	PGLYRP2 PGLYRPL PGRPL UNQ3103/PRO10102	576	115.25	16.15	6	10
P52209	6PGD_HUMAN	6-phosphogluconate dehydrogenase, decarboxylating (EC 1.1.1.44)	PGD PGDH	483	175.75	23.19	7	10
P00338	LDHA_HUMAN	L-lactate dehydrogenase A chain (LDH-A) (EC 1.1.1.27) (Cell proliferation-inducing gene 19 protein) (LDH muscle subunit) (LDH-M) (Renal carcinoma antigen NY-REN-59)	LDHA PIG19	332	257.51	24.7	7	10
P22314	UBA1_HUMAN	Ubiquitin-like modifier-activating enzyme 1 (EC 6.2.1.45) (Protein A1S9) (Ubiquitin-activating enzyme E1)	UBA1 A1S9T UBE1	1058	156.95	11.15	8	10
P13798	ACPH_HUMAN	Acylamino-acid-releasing enzyme (AARE) (EC 3.4.19.1) (Acyl-peptide hydrolase) (APH) (Acylaminoacyl-peptidase) (Oxidized protein hydrolase) (OPH)	APEH D3F15S2 D3S48E DNF15S2	732	85.23	14.34	8	10
P01594	KV133_HUMAN	Immunoglobulin kappa variable 1-33 (Ig kappa chain V-I region AU) (Ig kappa chain V-I region Ka)	IGKV1-33	117	281.71	31.48	2	9
P01767	HV353_HUMAN	Immunoglobulin heavy variable 3-53 (Ig heavy chain V-III region BUT)	IGHV3-53	116	126.61	19.13	2	9
P01615	KVD28_HUMAN	Immunoglobulin kappa variable 2D-28 (Ig kappa chain V-II region FR) (Ig kappa chain V-II region GM607) (Ig kappa chain V-II region MIL) (Ig kappa chain V-II region TEW)	IGKV2D-28	120	312.22	38.94	3	9
P27348	1433T_HUMAN	14-3-3 protein theta (14-3-3 protein T-cell) (14-3-3 protein tau) (Protein HS1)	YWHAQ	245	109.08	16.73	4	9
P35749	MYH11_HUMAN	Myosin-11 (Myosin heavy chain 11) (Myosin heavy chain, smooth muscle isoform) (SMMHC)	MYH11 KIAA0866	1972	94.82	2.17	4	9
P00492	HPRT_HUMAN	Hypoxanthine-guanine phosphoribosyltransferase (HGPRT) (HGPRTase) (EC 2.4.2.8)	HPRT1 HPRT	218	208.48	32.11	6	9
P60891	PRPS1_HUMAN	Ribose-phosphate pyrophosphokinase 1 (EC 2.7.6.1) (PPRibP) (Phosphoribosyl pyrophosphate synthase I) (PRS-I)	PRPS1	318	119.58	25.1	6	9
Q16775	GLO2_HUMAN	Hydroxyacylglutathione hydrolase, mitochondrial (EC 3.1.2.6) (Glyoxalase II) (Glx II)	HAGH GLO2 HAGH1	308	195.27	25.65	6	9
P01614	KVD40_HUMAN	Immunoglobulin kappa variable 2D-40 (Ig kappa chain V-II region Cum)	IGKV2D-40	121	312.22	17.39	2	8
P01599	KV117_HUMAN	Immunoglobulin kappa variable 1-17 (Ig kappa chain V-I region Gal) (Ig kappa chain V-I region WEA)	IGKV1-17	117	250.76	31.48	2	8
P01766	HV313_HUMAN	Immunoglobulin heavy variable 3-13 (Ig heavy chain V-III region BRO)	IGHV3-13	116	225.21	25	2	8
P01768	HV330_HUMAN	Immunoglobulin heavy variable 3-30 (Ig heavy chain V-III region BUR) (Ig heavy chain V-III region CAM) (Ig heavy chain V-III region GA) (Ig heavy chain V-III region NIE)	IGHV3-30	117	157.13	23.77	3	8
Q04760	LGUL_HUMAN	Lactoylglutathione lyase (EC 4.4.1.5) (Aldoketomutase) (Glyoxalase I) (Glx I) (Ketone-aldehyde mutase) (Methylglyoxalase) (S-D-lactoylglutathione methylglyoxal lyase)	GLO1	184	56.18	27.22	4	8
P54652	HSP72_HUMAN	Heat shock-related 70 kDa protein 2 (Heat shock 70 kDa protein 2)	HSPA2	639	223.76	10.8	5	8
P48643	TCPE_HUMAN	T-complex protein 1 subunit epsilon (TCP-1-epsilon) (CCT-epsilon)	CCT5 CCTE KIAA0098	541	102.7	14.79	5	8
P03952	KLKB1_HUMAN	Plasma kallikrein (EC 3.4.21.34) (Fletcher factor) (Kininogenin) (Plasma prekallikrein) (PKK) [Cleaved into: Plasma kallikrein heavy chain; Plasma kallikrein light chain]	KLKB1 KLK3	638	115.24	9.56	6	8
P31150	GDIA_HUMAN	Rab GDP dissociation inhibitor alpha (Rab GDI alpha) (Guanosine diphosphate dissociation inhibitor 1) (GDI-1) (Oligophrenin-2) (Protein XAP-4)	GDI1 GDIL OPHN2 RABGDIA XAP4	447	82.64	22.37	6	8
P23526	SAHH_HUMAN	Adenosylhomocysteinase (AdoHcyase) (EC 3.3.1.1) (S-adenosyl-L-homocysteine hydrolase)	AHCY SAHH	432	177.89	18.98	7	8
P54578	UBP14_HUMAN	Ubiquitin carboxyl-terminal hydrolase 14 (EC 3.4.19.12) (Deubiquitinating enzyme 14) (Ubiquitin thioesterase 14) (Ubiquitin-specific-processing protease 14)	USP14 TGT	494	114.27	15.59	7	8
P30086	PEBP1_HUMAN	Phosphatidylethanolamine-binding protein 1 (PEBP-1) (HCNPpp) (Neuropolypeptide h3) (Prostatic-binding protein) (Raf kinase inhibitor protein) (RKIP) [Cleaved into: Hippocampal cholinergic neurostimulating peptide (HCNP)]	PEBP1 PBP PEBP	187	102.78	51.34	7	8
P01042	KNG1_HUMAN	Kininogen-1 (Alpha-2-thiol proteinase inhibitor) (Fitzgerald factor) (High molecular weight kininogen) (HMWK) (Williams-Fitzgerald-Flaujeac factor) [Cleaved into: Kininogen-1 heavy chain; T-kinin (Ile-Ser-Bradykinin); Bradykinin (Kallidin I); Lysyl-bradykinin (Kallidin II); Kininogen-1 light chain; Low molecular weight growth-promoting factor]	KNG1 BDK KNG	644	105.87	11.96	7	8
Q9Y536	PAL4A_HUMAN	Peptidyl-prolyl cis-trans isomerase A-like 4A (PPIase A-like 4A) (EC 5.2.1.8) (Chromosome one-amplified sequence 2) (COAS-2) (Cyclophilin homolog overexpressed in liver cancer)	PPIAL4A COAS2 PPIAL4B	164	79.92	12.8	2	7
P08397	HEM3_HUMAN	Porphobilinogen deaminase (PBG-D) (EC 2.5.1.61) (Hydroxymethylbilane synthase) (HMBS) (Pre-uroporphyrinogen synthase)	HMBS PBGD UPS	361	165.19	14.14	3	7
P17066	HSP76_HUMAN	Heat shock 70 kDa protein 6 (Heat shock 70 kDa protein B')	HSPA6 HSP70B'	643	146.41	6.22	4	7
P02763	A1AG1_HUMAN	Alpha-1-acid glycoprotein 1 (AGP 1) (Orosomucoid-1) (OMD 1)	ORM1 AGP1	201	114.06	23.38	4	7
P61981	1433G_HUMAN	14-3-3 protein gamma (Protein kinase C inhibitor protein 1) (KCIP-1) [Cleaved into: 14-3-3 protein gamma, N-terminally processed]	YWHAG	247	68.73	16.6	4	7
P02765	FETUA_HUMAN	Alpha-2-HS-glycoprotein (Alpha-2-Z-globulin) (Ba-alpha-2-glycoprotein) (Fetuin-A) [Cleaved into: Alpha-2-HS-glycoprotein chain A; Alpha-2-HS-glycoprotein chain B]	AHSG FETUA PRO2743	367	101.16	20.71	5	7
P07205	PGK2_HUMAN	Phosphoglycerate kinase 2 (EC 2.7.2.3) (Phosphoglycerate kinase, testis specific)	PGK2 PGKB	417	89.49	18.71	5	7
P07384	CAN1_HUMAN	Calpain-1 catalytic subunit (EC 3.4.22.52) (Calcium-activated neutral proteinase 1) (CANP 1) (Calpain mu-type) (Calpain-1 large subunit) (Cell proliferation-inducing gene 30 protein) (Micromolar-calpain) (muCANP)	CAPN1 CANPL1 PIG30	714	85.41	7.84	5	7
P29401	TKT_HUMAN	Transketolase (TK) (EC 2.2.1.1)	TKT	623	78.14	10.43	5	7
P10909	CLUS_HUMAN	Clusterin (Aging-associated gene 4 protein) (Apolipoprotein J) (Apo-J) (Complement cytolysis inhibitor) (CLI) (Complement-associated protein SP-40,40) (Ku70-binding protein 1) (NA1/NA2) (Testosterone-repressed prostate message 2) (TRPM-2) [Cleaved into: Clusterin beta chain (ApoJalpha) (Complement cytolysis inhibitor a chain); Clusterin alpha chain (ApoJbeta) (Complement cytolysis inhibitor b cha…	CLU APOJ CLI KUB1 AAG4	449	69.85	27.37	5	7
Q86VP6	CAND1_HUMAN	Cullin-associated NEDD8-dissociated protein 1 (Cullin-associated and neddylation-dissociated protein 1) (TBP-interacting protein of 120 kDa A) (TBP-interacting protein 120A) (p120 CAND1)	CAND1 KIAA0829 TIP120 TIP120A	1230	176.88	5.61	5	7
Q9Y490	TLN1_HUMAN	Talin-1	TLN1 KIAA1027 TLN	2541	87.93	3.82	6	7
P01780	HV307_HUMAN	Immunoglobulin heavy variable 3-7 (Ig heavy chain V-III region GAL) (Ig heavy chain V-III region GAR) (Ig heavy chain V-III region JON)	IGHV3-7	117	66.28	17.24	2	6
P59665	DEF1_HUMAN	Neutrophil defensin 1 (Defensin, alpha 1) (HNP-1) (HP-1) (HP1) [Cleaved into: HP 1-56; Neutrophil defensin 2 (HNP-2) (HP-2) (HP2)]	DEFA1 DEF1 DEFA2 MRS; DEFA1B	94	98.67	20.21	3	6
P59666	DEF3_HUMAN	Neutrophil defensin 3 (Defensin, alpha 3) (HNP-3) (HP-3) (HP3) [Cleaved into: HP 3-56; Neutrophil defensin 2 (HNP-2) (HP-2) (HP2)]	DEFA3 DEF3	94	98.67	20.21	3	6
Q5TDH0	DDI2_HUMAN	Protein DDI1 homolog 2 (EC 3.4.23.-)	DDI2	399	98.98	10.78	3	6
P11908	PRPS2_HUMAN	Ribose-phosphate pyrophosphokinase 2 (EC 2.7.6.1) (PPRibP) (Phosphoribosyl pyrophosphate synthase II) (PRS-II)	PRPS2	318	51.54	11.21	3	6
P23528	COF1_HUMAN	Cofilin-1 (18 kDa phosphoprotein) (p18) (Cofilin, non-muscle isoform)	CFL1 CFL	166	182.18	36.75	4	6
Q13630	FCL_HUMAN	GDP-L-fucose synthase (EC 1.1.1.271) (GDP-4-keto-6-deoxy-D-mannose-3,5-epimerase-4-reductase) (Protein FX) (Red cell NADP(H)-binding protein) (Short-chain dehydrogenase/reductase family 4E member 1)	TSTA3 SDR4E1	321	153.85	17.76	4	6
P0DMV8	HS71A_HUMAN	Heat shock 70 kDa protein 1A (Heat shock 70 kDa protein 1) (HSP70-1) (HSP70.1)	HSPA1A HSP72 HSPA1 HSX70	641	151.06	7.33	4	6
P0DMV9	HS71B_HUMAN	Heat shock 70 kDa protein 1B (Heat shock 70 kDa protein 2) (HSP70-2) (HSP70.2)	HSPA1B HSP72	641	151.06	7.33	4	6
P25787	PSA2_HUMAN	Proteasome subunit alpha type-2 (EC 3.4.25.1) (Macropain subunit C3) (Multicatalytic endopeptidase complex subunit C3) (Proteasome component C3)	PSMA2 HC3 PSC3	234	90.42	21.37	4	6
P02655	APOC2_HUMAN	Apolipoprotein C-II (Apo-CII) (ApoC-II) (Apolipoprotein C2) [Cleaved into: Proapolipoprotein C-II (ProapoC-II)]	APOC2 APC2	101	68.08	41.58	4	6
P53004	BIEA_HUMAN	Biliverdin reductase A (BVR A) (EC 1.3.1.24) (Biliverdin-IX alpha-reductase)	BLVRA BLVR BVR	296	39.07	16.89	4	6
P02748	CO9_HUMAN	Complement component C9 [Cleaved into: Complement component C9a; Complement component C9b]	C9	559	148.68	13.24	5	6
O43866	CD5L_HUMAN	CD5 antigen-like (Apoptosis inhibitor expressed by macrophages) (hAIM) (CT-2) (IgM-associated peptide) (SP-alpha)	CD5L API6 UNQ203/PRO229	347	124.62	17.87	5	6
P78371	TCPB_HUMAN	T-complex protein 1 subunit beta (TCP-1-beta) (CCT-beta)	CCT2 99D8.1 CCTB	535	101.07	14.96	5	6
P04196	HRG_HUMAN	Histidine-rich glycoprotein (Histidine-proline-rich glycoprotein) (HPRG)	HRG	525	99.8	12.19	5	6
P50991	TCPD_HUMAN	T-complex protein 1 subunit delta (TCP-1-delta) (CCT-delta) (Stimulator of TAR RNA-binding)	CCT4 CCTD SRB	539	69.53	14.73	5	6
Q9NTK5	OLA1_HUMAN	Obg-like ATPase 1 (DNA damage-regulated overexpressed in cancer 45) (DOC45) (GTP-binding protein 9)	OLA1 GTPBP9 PRO2455 PTD004	396	114.6	14.14	5	6
P36955	PEDF_HUMAN	Pigment epithelium-derived factor (PEDF) (Cell proliferation-inducing gene 35 protein) (EPC-1) (Serpin F1)	SERPINF1 PEDF PIG35	418	97.19	23.68	6	6
P45974	UBP5_HUMAN	Ubiquitin carboxyl-terminal hydrolase 5 (EC 3.4.19.12) (Deubiquitinating enzyme 5) (Isopeptidase T) (Ubiquitin thioesterase 5) (Ubiquitin-specific-processing protease 5)	USP5 ISOT	858	85.35	9.1	6	6
P53396	ACLY_HUMAN	ATP-citrate synthase (EC 2.3.3.8) (ATP-citrate (pro-S-)-lyase) (ACL) (Citrate cleavage enzyme)	ACLY	1101	60.58	5.22	6	6
P06310	KV230_HUMAN	Immunoglobulin kappa variable 2-30 (Ig kappa chain V-II region RPMI 6410)	IGKV2-30	120	271.98	15.04	2	5
P05090	APOD_HUMAN	Apolipoprotein D (Apo-D) (ApoD)	APOD	189	118.17	13.23	2	5
P80748	LV321_HUMAN	Immunoglobulin lambda variable 3-21 (Ig lambda chain V-III region LOI) (Ig lambda chain V-V region DEL) (Ig lambda chain V-VII region MOT)	IGLV3-21	117	342.58	21.62	2	5
P48741	HSP77_HUMAN	Putative heat shock 70 kDa protein 7 (Heat shock 70 kDa protein B)	HSPA7 HSP70B	367	146.41	8.72	3	5
P34931	HS71L_HUMAN	Heat shock 70 kDa protein 1-like (Heat shock 70 kDa protein 1L) (Heat shock 70 kDa protein 1-Hom) (HSP70-Hom)	HSPA1L	641	126.89	5.46	3	5
P01880	IGHD_HUMAN	Immunoglobulin heavy constant delta (Ig delta chain C region) (Ig delta chain C region NIG-65) (Ig delta chain C region WAH)	IGHD	384	102.16	15.89	3	5
Q9NZD4	AHSP_HUMAN	Alpha-hemoglobin-stabilizing protein (Erythroid differentiation-related factor) (Erythroid-associated factor)	AHSP EDRF ERAF	102	64.07	23.53	3	5
Q04917	1433F_HUMAN	14-3-3 protein eta (Protein AS1)	YWHAH YWHA1	246	54.76	10.98	3	5
P24666	PPAC_HUMAN	Low molecular weight phosphotyrosine protein phosphatase (LMW-PTP) (LMW-PTPase) (EC 3.1.3.48) (Adipocyte acid phosphatase) (Low molecular weight cytosolic acid phosphatase) (EC 3.1.3.2) (Red cell acid phosphatase 1)	ACP1	158	162.87	24.68	3	5
Q99832	TCPH_HUMAN	T-complex protein 1 subunit eta (TCP-1-eta) (CCT-eta) (HIV-1 Nef-interacting protein) [Cleaved into: T-complex protein 1 subunit eta, N-terminally processed]	CCT7 CCTH NIP7-1	543	33.67	10.82	3	5
P07996	TSP1_HUMAN	Thrombospondin-1 (Glycoprotein G)	THBS1 TSP TSP1	1170	27.67	2.65	3	5
P37802	TAGL2_HUMAN	Transgelin-2 (Epididymis tissue protein Li 7e) (SM22-alpha homolog)	TAGLN2 KIAA0120 CDABP0035	199	112.78	22.61	4	5
P09105	HBAT_HUMAN	Hemoglobin subunit theta-1 (Hemoglobin theta-1 chain) (Theta-1-globin)	HBQ1	142	107.37	30.99	4	5
P13796	PLSL_HUMAN	Plastin-2 (L-plastin) (LC64P) (Lymphocyte cytosolic protein 1) (LCP-1)	LCP1 PLS2	627	84.62	7.18	4	5
P07737	PROF1_HUMAN	Profilin-1 (Epididymis tissue protein Li 184a) (Profilin I)	PFN1	140	72.27	32.14	4	5
P07357	CO8A_HUMAN	Complement component C8 alpha chain (Complement component 8 subunit alpha)	C8A	584	69.74	7.36	4	5
Q6IS14	IF5AL_HUMAN	Eukaryotic translation initiation factor 5A-1-like (eIF-5A-1-like) (eIF-5A1-like) (Eukaryotic initiation factor 5A isoform 1-like)	EIF5AL1	154	63.65	29.87	4	5
P16930	FAAA_HUMAN	Fumarylacetoacetase (FAA) (EC 3.7.1.2) (Beta-diketonase) (Fumarylacetoacetate hydrolase)	FAH	419	93.2	12.17	4	5
P26038	MOES_HUMAN	Moesin (Membrane-organizing extension spike protein)	MSN	577	56.16	6.07	4	5
Q06033	ITIH3_HUMAN	Inter-alpha-trypsin inhibitor heavy chain H3 (ITI heavy chain H3) (ITI-HC3) (Inter-alpha-inhibitor heavy chain 3) (Serum-derived hyaluronan-associated protein) (SHAP)	ITIH3	890	43.45	5.3	4	5
P07203	GPX1_HUMAN	Glutathione peroxidase 1 (GPx-1) (GSHPx-1) (EC 1.11.1.9) (Cellular glutathione peroxidase)	GPX1	203	110.8	22.66	4	5
P13489	RINI_HUMAN	Ribonuclease inhibitor (Placental ribonuclease inhibitor) (Placental RNase inhibitor) (Ribonuclease/angiogenin inhibitor 1) (RAI)	RNH1 PRI RNH	461	117.04	15.18	5	5
P17174	AATC_HUMAN	Aspartate aminotransferase, cytoplasmic (cAspAT) (EC 2.6.1.1) (EC 2.6.1.3) (Cysteine aminotransferase, cytoplasmic) (Cysteine transaminase, cytoplasmic) (cCAT) (Glutamate oxaloacetate transaminase 1) (Transaminase A)	GOT1	413	111.26	15.56	5	5
P21333	FLNA_HUMAN	Filamin-A (FLN-A) (Actin-binding protein 280) (ABP-280) (Alpha-filamin) (Endothelial actin-binding protein) (Filamin-1) (Non-muscle filamin)	FLNA FLN FLN1	2647	83.1	3.36	5	5
P05164	PERM_HUMAN	Myeloperoxidase (MPO) (EC 1.11.2.2) [Cleaved into: Myeloperoxidase; 89 kDa myeloperoxidase; 84 kDa myeloperoxidase; Myeloperoxidase light chain; Myeloperoxidase heavy chain]	MPO	745	82.94	8.31	5	5
P22061	PIMT_HUMAN	Protein-L-isoaspartate(D-aspartate) O-methyltransferase (PIMT) (EC 2.1.1.77) (L-isoaspartyl protein carboxyl methyltransferase) (Protein L-isoaspartyl/D-aspartyl methyltransferase) (Protein-beta-aspartate methyltransferase)	PCMT1	227	71.9	38.77	5	5
P10768	ESTD_HUMAN	S-formylglutathione hydrolase (FGH) (EC 3.1.2.12) (Esterase D) (Methylumbelliferyl-acetate deacetylase) (EC 3.1.1.56)	ESD	282	63.19	25.18	5	5
Q9Y3I1	FBX7_HUMAN	F-box only protein 7	FBXO7 FBX7	522	99.93	7.84	2	4
P28074	PSB5_HUMAN	Proteasome subunit beta type-5 (EC 3.4.25.1) (Macropain epsilon chain) (Multicatalytic endopeptidase complex epsilon chain) (Proteasome chain 6) (Proteasome epsilon chain) (Proteasome subunit MB1) (Proteasome subunit X)	PSMB5 LMPX MB1 X	263	77.31	8.37	2	4
P49773	HINT1_HUMAN	Histidine triad nucleotide-binding protein 1 (EC 3.-.-.-) (Adenosine 5'-monophosphoramidase) (Protein kinase C inhibitor 1) (Protein kinase C-interacting protein 1) (PKCI-1)	HINT1 HINT PKCI1 PRKCNH1	126	68.45	24.6	2	4
P31947	1433S_HUMAN	14-3-3 protein sigma (Epithelial cell marker protein 1) (Stratifin)	SFN HME1	248	54.76	7.26	2	4
P04433	KV311_HUMAN	Immunoglobulin kappa variable 3-11 (Ig kappa chain V-III region VG)	IGKV3-11	115	54.21	26.09	2	4
P05091	ALDH2_HUMAN	Aldehyde dehydrogenase, mitochondrial (EC 1.2.1.3) (ALDH class 2) (ALDH-E2) (ALDHI)	ALDH2 ALDM	517	51.26	3.09	2	4
P01591	IGJ_HUMAN	Immunoglobulin J chain (Joining chain of multimeric IgA and IgM)	JCHAIN IGCJ IGJ	159	154.03	18.87	3	4
P13929	ENOB_HUMAN	Beta-enolase (EC 4.2.1.11) (2-phospho-D-glycerate hydro-lyase) (Enolase 3) (Muscle-specific enolase) (MSE) (Skeletal muscle enolase)	ENO3	434	113.07	12.44	3	4
P35579	MYH9_HUMAN	Myosin-9 (Cellular myosin heavy chain, type A) (Myosin heavy chain 9) (Myosin heavy chain, non-muscle IIa) (Non-muscle myosin heavy chain A) (NMMHC-A) (Non-muscle myosin heavy chain IIa) (NMMHC II-a) (NMMHC-IIA)	MYH9	1960	93.28	1.53	3	4
P06744	G6PI_HUMAN	Glucose-6-phosphate isomerase (GPI) (EC 5.3.1.9) (Autocrine motility factor) (AMF) (Neuroleukin) (NLK) (Phosphoglucose isomerase) (PGI) (Phosphohexose isomerase) (PHI) (Sperm antigen 36) (SA-36)	GPI	558	92.48	6.45	3	4
P05156	CFAI_HUMAN	Complement factor I (EC 3.4.21.45) (C3B/C4B inactivator) [Cleaved into: Complement factor I heavy chain; Complement factor I light chain]	CFI IF	583	76.36	6.86	3	4
Q9NRV9	HEBP1_HUMAN	Heme-binding protein 1 (p22HBP)	HEBP1 HBP	189	60.4	28.04	3	4
P49247	RPIA_HUMAN	Ribose-5-phosphate isomerase (EC 5.3.1.6) (Phosphoriboisomerase)	RPIA RPI	311	59.81	10.61	3	4
P52565	GDIR1_HUMAN	Rho GDP-dissociation inhibitor 1 (Rho GDI 1) (Rho-GDI alpha)	ARHGDIA GDIA1	204	59.1	18.63	3	4
P09104	ENOG_HUMAN	Gamma-enolase (EC 4.2.1.11) (2-phospho-D-glycerate hydro-lyase) (Enolase 2) (Neural enolase) (Neuron-specific enolase) (NSE)	ENO2	434	56.83	14.06	3	4
P15311	EZRI_HUMAN	Ezrin (Cytovillin) (Villin-2) (p81)	EZR VIL2	586	49.5	4.27	3	4
P35241	RADI_HUMAN	Radixin	RDX	583	49.5	4.29	3	4
P50502	F10A1_HUMAN	Hsc70-interacting protein (Hip) (Aging-associated protein 2) (Progesterone receptor-associated p48 protein) (Protein FAM10A1) (Putative tumor suppressor ST13) (Renal carcinoma antigen NY-REN-33) (Suppression of tumorigenicity 13 protein)	ST13 AAG2 FAM10A1 HIP SNC6	369	49.21	8.94	3	4
P13671	CO6_HUMAN	Complement component C6	C6	934	44.21	4.93	3	4
P06132	DCUP_HUMAN	Uroporphyrinogen decarboxylase (UPD) (URO-D) (EC 4.1.1.37)	UROD	367	42.8	23.43	3	4
Q9Y2J0	RP3A_HUMAN	Rabphilin-3A (Exophilin-1)	RPH3A KIAA0985	694	41.53	6.81	3	4
P07358	CO8B_HUMAN	Complement component C8 beta chain (Complement component 8 subunit beta)	C8B	591	90.35	6.94	4	4
P48506	GSH1_HUMAN	Glutamate--cysteine ligase catalytic subunit (EC 6.3.2.2) (GCS heavy chain) (Gamma-ECS) (Gamma-glutamylcysteine synthetase)	GCLC GLCL GLCLC	637	76.42	7.69	4	4
P07360	CO8G_HUMAN	Complement component C8 gamma chain	C8G	202	64.25	27.72	4	4
P50990	TCPQ_HUMAN	T-complex protein 1 subunit theta (TCP-1-theta) (CCT-theta) (Chaperonin containing T-complex polypeptide 1 subunit 8) (Renal carcinoma antigen NY-REN-15)	CCT8 C21orf112 CCTQ KIAA0002	548	60.45	9.26	4	4
P30613	KPYR_HUMAN	Pyruvate kinase PKLR (EC 2.7.1.40) (Pyruvate kinase 1) (Pyruvate kinase isozymes L/R) (R-type/L-type pyruvate kinase) (Red cell/liver pyruvate kinase)	PKLR PK1 PKL	574	45.42	10.5	4	4
P02549	SPTA1_HUMAN	Spectrin alpha chain, erythrocytic 1 (Erythroid alpha-spectrin)	SPTA1 SPTA	2419	41.17	2.07	4	4
Q9GZP4	PITH1_HUMAN	PITH domain-containing protein 1	PITHD1 C1orf128 AD039 HT014 PP603	211	33.65	27.14	4	4
P08185	CBG_HUMAN	Corticosteroid-binding globulin (CBG) (Serpin A6) (Transcortin)	SERPINA6 CBG	405	31.72	13.58	4	4
Q8IZ83	A16A1_HUMAN	Aldehyde dehydrogenase family 16 member A1	ALDH16A1	802	63.57	3.62	2	3
O95747	OXSR1_HUMAN	Serine/threonine-protein kinase OSR1 (EC 2.7.11.1) (Oxidative stress-responsive 1 protein)	OXSR1 KIAA1101 OSR1	527	63.57	4.36	2	3
P24158	PRTN3_HUMAN	Myeloblastin (EC 3.4.21.76) (AGP7) (C-ANCA antigen) (Leukocyte proteinase 3) (PR-3) (PR3) (Neutrophil proteinase 4) (NP-4) (P29) (Wegener autoantigen)	PRTN3 MBN	256	59.12	7.81	2	3
Q02325	PLGB_HUMAN	Plasminogen-like protein B (Plasminogen-related protein B)	PLGLB1 PLGL PRGB; PLGLB2 PLGP1	96	56.21	12.5	2	3
P04632	CPNS1_HUMAN	Calpain small subunit 1 (CSS1) (Calcium-activated neutral proteinase small subunit) (CANP small subunit) (Calcium-dependent protease small subunit) (CDPS) (Calcium-dependent protease small subunit 1) (Calpain regulatory subunit)	CAPNS1 CAPN4 CAPNS	268	52.24	14.18	2	3
P30566	PUR8_HUMAN	Adenylosuccinate lyase (ADSL) (ASL) (EC 4.3.2.2) (Adenylosuccinase) (ASase)	ADSL AMPS	484	50.93	8.26	2	3
Q9UL46	PSME2_HUMAN	Proteasome activator complex subunit 2 (11S regulator complex subunit beta) (REG-beta) (Activator of multicatalytic protease subunit 2) (Proteasome activator 28 subunit beta) (PA28b) (PA28beta)	PSME2	239	50.14	12.55	2	3
P01714	LV319_HUMAN	Immunoglobulin lambda variable 3-19 (Ig lambda chain V-III region SH)	IGLV3-19	112	49.99	17.59	2	3
Q15166	PON3_HUMAN	Serum paraoxonase/lactonase 3 (EC 3.1.1.2) (EC 3.1.1.81) (EC 3.1.8.1)	PON3	354	47.34	4.52	2	3
Q5VVQ6	OTU1_HUMAN	Ubiquitin thioesterase OTU1 (EC 3.4.19.12) (DUBA-8) (HIV-1-induced protease 7) (HIN-7) (HsHIN7) (OTU domain-containing protein 2)	YOD1 DUBA8 HIN7 OTUD2 PRO0907	348	35.8	9.54	2	3
A0MZ66	SHOT1_HUMAN	Shootin-1 (Shootin1)	SHTN1 KIAA1598	631	34.9	5.48	2	3
P00736	C1R_HUMAN	Complement C1r subcomponent (EC 3.4.21.41) (Complement component 1 subcomponent r) [Cleaved into: Complement C1r subcomponent heavy chain; Complement C1r subcomponent light chain]	C1R	705	89.95	5.82	3	3
P58546	MTPN_HUMAN	Myotrophin (Protein V-1)	MTPN	118	85.7	43.22	3	3
Q01518	CAP1_HUMAN	Adenylyl cyclase-associated protein 1 (CAP 1)	CAP1 CAP	475	68.15	10.53	3	3
P28070	PSB4_HUMAN	Proteasome subunit beta type-4 (EC 3.4.25.1) (26 kDa prosomal protein) (HsBPROS26) (PROS-26) (Macropain beta chain) (Multicatalytic endopeptidase complex beta chain) (Proteasome beta chain) (Proteasome chain 3) (HsN3)	PSMB4 PROS26	264	61.93	23.11	3	3
P12814	ACTN1_HUMAN	Alpha-actinin-1 (Alpha-actinin cytoskeletal isoform) (F-actin cross-linking protein) (Non-muscle alpha-actinin-1)	ACTN1	892	57.11	3.92	3	3
P36959	GMPR1_HUMAN	GMP reductase 1 (GMPR 1) (EC 1.7.1.7) (Guanosine 5'-monophosphate oxidoreductase 1) (Guanosine monophosphate reductase 1)	GMPR GMPR1	345	54.39	13.33	3	3
P20618	PSB1_HUMAN	Proteasome subunit beta type-1 (EC 3.4.25.1) (Macropain subunit C5) (Multicatalytic endopeptidase complex subunit C5) (Proteasome component C5) (Proteasome gamma chain)	PSMB1 PSC5	241	53.11	19.09	3	3
O14618	CCS_HUMAN	Copper chaperone for superoxide dismutase (Superoxide dismutase copper chaperone)	CCS	274	46.14	8.76	3	3
P62987	RL40_HUMAN	Ubiquitin-60S ribosomal protein L40 (CEP52) (Ubiquitin A-52 residue ribosomal protein fusion product 1) [Cleaved into: Ubiquitin; 60S ribosomal protein L40 (Large ribosomal subunit protein eL40)]	UBA52 UBCEP2	128	45.84	26.56	3	3
P62979	RS27A_HUMAN	Ubiquitin-40S ribosomal protein S27a (Ubiquitin carboxyl extension protein 80) [Cleaved into: Ubiquitin; 40S ribosomal protein S27a (Small ribosomal subunit protein eS31)]	RPS27A UBA80 UBCEP1	156	45.84	21.79	3	3
P0CG47	UBB_HUMAN	Polyubiquitin-B [Cleaved into: Ubiquitin]	UBB	229	45.84	44.54	3	3
P0CG48	UBC_HUMAN	Polyubiquitin-C [Cleaved into: Ubiquitin]	UBC	685	45.84	44.67	3	3
P31948	STIP1_HUMAN	Stress-induced-phosphoprotein 1 (STI1) (Hsc70/Hsp90-organizing protein) (Hop) (Renal carcinoma antigen NY-REN-11) (Transformation-sensitive protein IEF SSP 3521)	STIP1	543	45.09	8.09	3	3
Q06323	PSME1_HUMAN	Proteasome activator complex subunit 1 (11S regulator complex subunit alpha) (REG-alpha) (Activator of multicatalytic protease subunit 1) (Interferon gamma up-regulated I-5111 protein) (IGUP I-5111) (Proteasome activator 28 subunit alpha) (PA28a) (PA28alpha)	PSME1 IFI5111	249	46.45	15.26	3	3
Q9BS40	LXN_HUMAN	Latexin (Endogenous carboxypeptidase inhibitor) (ECI) (Protein MUM) (Tissue carboxypeptidase inhibitor) (TCI)	LXN	222	41.13	16.67	3	3
P07900	HS90A_HUMAN	Heat shock protein HSP 90-alpha (Heat shock 86 kDa) (HSP 86) (HSP86) (Lipopolysaccharide-associated protein 2) (LAP-2) (LPS-associated protein 2) (Renal carcinoma antigen NY-REN-38)	HSP90AA1 HSP90A HSPC1 HSPCA	732	40.84	4.1	3	3
O14818	PSA7_HUMAN	Proteasome subunit alpha type-7 (EC 3.4.25.1) (Proteasome subunit RC6-1) (Proteasome subunit XAPC7)	PSMA7 HSPC	248	54.17	20.22	3	3
P61088	UBE2N_HUMAN	Ubiquitin-conjugating enzyme E2 N (EC 2.3.2.23) (Bendless-like ubiquitin-conjugating enzyme) (E2 ubiquitin-conjugating enzyme N) (Ubc13) (UbcH13) (Ubiquitin carrier protein N) (Ubiquitin-protein ligase N)	UBE2N BLU	152	39.65	25	3	3
P25786	PSA1_HUMAN	Proteasome subunit alpha type-1 (EC 3.4.25.1) (30 kDa prosomal protein) (PROS-30) (Macropain subunit C2) (Multicatalytic endopeptidase complex subunit C2) (Proteasome component C2) (Proteasome nu chain)	PSMA1 HC2 NU PROS30 PSC2	263	36.8	12.55	3	3
P28066	PSA5_HUMAN	Proteasome subunit alpha type-5 (EC 3.4.25.1) (Macropain zeta chain) (Multicatalytic endopeptidase complex zeta chain) (Proteasome zeta chain)	PSMA5	241	50.44	17.43	3	3
P61626	LYSC_HUMAN	Lysozyme C (EC 3.2.1.17) (1,4-beta-N-acetylmuramidase C)	LYZ LZM	148	31.4	14.19	3	3
Q13404	UB2V1_HUMAN	Ubiquitin-conjugating enzyme E2 variant 1 (UEV-1) (CROC-1) (TRAF6-regulated IKK activator 1 beta Uev1A)	UBE2V1 CROC1 UBE2V UEV1 P/OKcl.19	147	79.46	24.27	2	2
P84077	ARF1_HUMAN	ADP-ribosylation factor 1	ARF1	181	57.51	11.6	2	2
P35542	SAA4_HUMAN	Serum amyloid A-4 protein (Constitutively expressed serum amyloid A protein) (C-SAA)	SAA4 CSAA	130	54.59	15.38	2	2
Q8TAA3	PSMA8_HUMAN	Proteasome subunit alpha-type 8 (EC 3.4.25.1) (Proteasome subunit alpha-type 7-like)	PSMA8 PSMA7L	256	54.17	10.94	2	2
P21108	PRPS3_HUMAN	Ribose-phosphate pyrophosphokinase 3 (EC 2.7.6.1) (Phosphoribosyl pyrophosphate synthase 1-like 1) (PRPS1-like 1) (Phosphoribosyl pyrophosphate synthase III) (PRS-III)	PRPS1L1 PRPS3 PRPSL	318	52.18	7.86	2	2
P04211	LV743_HUMAN	Immunoglobulin lambda variable 7-43 (Ig lambda chain V region 4A)	IGLV7-43	117	47.85	13.68	2	2
P09972	ALDOC_HUMAN	Fructose-bisphosphate aldolase C (EC 4.1.2.13) (Brain-type aldolase)	ALDOC ALDC	364	47.67	8.24	2	2
P30153	2AAA_HUMAN	Serine/threonine-protein phosphatase 2A 65 kDa regulatory subunit A alpha isoform (Medium tumor antigen-associated 61 kDa protein) (PP2A subunit A isoform PR65-alpha) (PP2A subunit A isoform R1-alpha)	PPP2R1A	589	46.82	5.09	2	2
Q6ZMR3	LDH6A_HUMAN	L-lactate dehydrogenase A-like 6A (EC 1.1.1.27)	LDHAL6A LDHL2	332	44.82	12.95	2	2
P07864	LDHC_HUMAN	L-lactate dehydrogenase C chain (LDH-C) (EC 1.1.1.27) (Cancer/testis antigen 32) (CT32) (LDH testis subunit) (LDH-X)	LDHC LDH3 LDHX	332	44.82	7.83	2	2
O43707	ACTN4_HUMAN	Alpha-actinin-4 (Non-muscle alpha-actinin 4)	ACTN4	911	43.74	2.74	2	2
P60900	PSA6_HUMAN	Proteasome subunit alpha type-6 (EC 3.4.25.1) (27 kDa prosomal protein) (PROS-27) (p27K) (Macropain iota chain) (Multicatalytic endopeptidase complex iota chain) (Proteasome iota chain)	PSMA6 PROS27	246	44.44	8.54	2	2
Q9Y4E8	UBP15_HUMAN	Ubiquitin carboxyl-terminal hydrolase 15 (EC 3.4.19.12) (Deubiquitinating enzyme 15) (Ubiquitin thioesterase 15) (Ubiquitin-specific-processing protease 15) (Unph-2) (Unph4)	USP15 KIAA0529	981	42.58	1.73	2	2
P60953	CDC42_HUMAN	Cell division control protein 42 homolog (G25K GTP-binding protein)	CDC42	191	42.54	10.99	2	2
P02654	APOC1_HUMAN	Apolipoprotein C-I (Apo-CI) (ApoC-I) (Apolipoprotein C1) [Cleaved into: Truncated apolipoprotein C-I]	APOC1	83	41.11	13.25	2	2
Q9UNZ2	NSF1C_HUMAN	NSFL1 cofactor p47 (UBX domain-containing protein 2C) (p97 cofactor p47)	NSFL1C UBXN2C	370	40.94	12.36	2	2
Q15102	PA1B3_HUMAN	Platelet-activating factor acetylhydrolase IB subunit gamma (EC 3.1.1.47) (PAF acetylhydrolase 29 kDa subunit) (PAF-AH 29 kDa subunit) (PAF-AH subunit gamma) (PAFAH subunit gamma)	PAFAH1B3 PAFAHG	231	37.38	7.79	2	2
P55957	BID_HUMAN	BH3-interacting domain death agonist (p22 BID) (BID) [Cleaved into: BH3-interacting domain death agonist p15 (p15 BID); BH3-interacting domain death agonist p13 (p13 BID); BH3-interacting domain death agonist p11 (p11 BID)]	BID	195	36.29	13.33	2	2
P06681	CO2_HUMAN	Complement C2 (EC 3.4.21.43) (C3/C5 convertase) [Cleaved into: Complement C2b fragment; Complement C2a fragment]	C2	752	35.3	3.39	2	2
P08246	ELNE_HUMAN	Neutrophil elastase (EC 3.4.21.37) (Bone marrow serine protease) (Elastase-2) (Human leukocyte elastase) (HLE) (Medullasin) (PMN elastase)	ELANE ELA2	267	34.52	14.23	2	2
Q5JXB2	UE2NL_HUMAN	Putative ubiquitin-conjugating enzyme E2 N-like (Epididymis tissue protein Li 174)	UBE2NL	153	33.38	11.76	2	2
P09960	LKHA4_HUMAN	Leukotriene A-4 hydrolase (LTA-4 hydrolase) (EC 3.3.2.6) (Leukotriene A(4) hydrolase)	LTA4H LTA4	611	32.85	4.33	2	2
P01701	LV151_HUMAN	Immunoglobulin lambda variable 1-51 (Ig lambda chain V-I region BL2) (Ig lambda chain V-I region EPS) (Ig lambda chain V-I region NEW) (Ig lambda chain V-I region NIG-64)	IGLV1-51	117	30.98	22.52	2	2

## Sheet: Pertaining to Fig1
Peptide Sequence	Protein Accession	Protein name	LLOQ (fmol on column)	Ave intra-assay CV	Ave inter-assay CV	Root Sum of Squares (Total CV)
AASGTQNNVLR	sp|P10643|CO7_HUMAN	Complement component C7 OS=Homo sapiens GN=C7 PE=1 SV=2	18.1457	12.1516	15.3245	19.5576
ADEGISFR¹	sp|Q06830|PRDX1_HUMAN	Peroxiredoxin-1 OS=Homo sapiens GN=PRDX1 PE=1 SV=1	1.19119	8.51846	16.7894	18.8268
ADLFYDVEALDLESPK	sp|P04196|HRG_HUMAN	Histidine-rich glycoprotein OS=Homo sapiens GN=HRG PE=1 SV=1	243.149	7.82685	17.5857	19.2488
AEIEYLEK¹	sp|P14151|LYAM1_HUMAN	L-selectin OS=Homo sapiens GN=SELL PE=1 SV=2	7.36633	11.0026	10.8196	15.4312
AEVDDVIQVR	sp|P12259|FA5_HUMAN	Coagulation factor V OS=Homo sapiens GN=F5 PE=1 SV=4	13.0306	11.8439	9.71139	15.3163
AFLLTPR	sp|O95445|APOM_HUMAN	Apolipoprotein M OS=Homo sapiens GN=APOM PE=1 SV=2	1.14156	10.6446	11.432	15.6204
AFVFPK¹	sp|P02741|CRP_HUMAN	C-reactive protein OS=Homo sapiens GN=CRP PE=1 SV=1	4.32	10.9787	16.5324	19.8457
AGALNSNDAFVLK	sp|P06396|GELS_HUMAN	Gelsolin OS=Homo sapiens GN=GSN PE=1 SV=1	15.1529	10.0387	14.5099	17.6441
AGGSWDLAVQER¹	sp|P22792|CPN2_HUMAN	Carboxypeptidase N subunit 2 OS=Homo sapiens GN=CPN2 PE=1 SV=3	9.69208	11.9342	13.2048	17.7987
AIDGINQR	sp|P49913|CAMP_HUMAN	Cathelicidin antimicrobial peptide OS=Homo sapiens GN=CAMP PE=1 SV=1	0.956993	8.5656	12.7145	15.3306
AIGYLNTGYQR	sp|P01023|A2MG_HUMAN	Alpha-2-macroglobulin OS=Homo sapiens GN=A2M PE=1 SV=3	18.1143	12.3316	12.0808	17.2631
ALDFAVGEYNK	sp|P01034|CYTC_HUMAN	Cystatin-C OS=Homo sapiens GN=CST3 PE=1 SV=1	115.995	4.06625	9.50539	10.3386
ALEQDLPVNIK	sp|Q96KN2|CNDP1_HUMAN	Beta-Ala-His dipeptidase OS=Homo sapiens GN=CNDP1 PE=1 SV=4	6.94393	10.3293	16.126	19.1505
ALQASALAAWGGK	sp|P05062|ALDOB_HUMAN	Fructose-bisphosphate aldolase B OS=Homo sapiens GN=ALDOB PE=1 SV=2	23.9403	11.1227	11.5603	16.0423
ALQDQLVLVAAK	sp|P01019|ANGT_HUMAN	Angiotensinogen OS=Homo sapiens GN=AGT PE=1 SV=1	54.625	10.117	10.0483	14.2591
ALVILAK	sp|Q99497|PARK7_HUMAN	Protein/nucleic acid deglycase DJ-1 OS=Homo sapiens GN=PARK7 PE=1 SV=2	4.35	14.2779	9.74424	17.2861
ATEHLSTLSEK¹	sp|P02647|APOA1_HUMAN	Apolipoprotein A-I OS=Homo sapiens GN=APOA1 PE=1 SV=1	3.14698	9.7104	17.4573	19.9762
ATVVYQGER¹	sp|P02749|APOH_HUMAN	Beta-2-glycoprotein 1 OS=Homo sapiens GN=APOH PE=1 SV=3	4.27248	10.9109	13.8358	17.6204
AVEPQLQEEER¹	sp|P55058|PLTP_HUMAN	Phospholipid transfer protein OS=Homo sapiens GN=PLTP PE=1 SV=1	0.492804	12.5223	15.8795	20.223
AVGLAGTFR¹	sp|P39060|COIA1_HUMAN	Collagen alpha-1(XVIII) chain OS=Homo sapiens GN=COL18A1 PE=1 SV=5	1.10785	8.52521	15.1382	17.3736
AVIDDAFAR¹	sp|P14780|MMP9_HUMAN	Matrix metalloproteinase-9 OS=Homo sapiens GN=MMP9 PE=1 SV=3	4.8618	9.01361	17.1355	19.3616
AVLHIGEK	sp|P05543|THBG_HUMAN	Thyroxine-binding globulin OS=Homo sapiens GN=SERPINA7 PE=1 SV=2	1.76192	12.107	10.9886	16.3502
AVYEAVLR	sp|P12955|PEPD_HUMAN	Xaa-Pro dipeptidase OS=Homo sapiens GN=PEPD PE=1 SV=3	1.54658	12.8154	13.2902	18.4625
AWVAWR¹	sp|P61626|LYSC_HUMAN	Lysozyme C OS=Homo sapiens GN=LYZ PE=1 SV=1	1.16836	12.0922	13.4706	18.1019
DDLYVSDAFHK	sp|P01008|ANT3_HUMAN	Antithrombin-III OS=Homo sapiens GN=SERPINC1 PE=1 SV=1	117.135	5.51984	8.66148	10.2708
DFAEHLLIPR¹	sp|P22891|PROZ_HUMAN	Vitamin K-dependent protein Z OS=Homo sapiens GN=PROZ PE=1 SV=2	3.02083	11.4214	13.6684	17.8122
DGAGDVAFVK¹	sp|P02787|TRFE_HUMAN	Serotransferrin OS=Homo sapiens GN=TF PE=1 SV=3	0.787248	13.0933	12.4164	18.0445
DINTFIHGNK	sp|P03950|ANGI_HUMAN	Angiogenin OS=Homo sapiens GN=ANG PE=1 SV=1	119.669	6.09399	15.4918	16.6473
DIPTNSPELEETLTHTITK	sp|P01042|KNG1_HUMAN	Kininogen-1 OS=Homo sapiens GN=KNG1 PE=1 SV=2	2.58004	11.3578	12.7429	17.0698
DLHLSDVFLK	sp|P13671|CO6_HUMAN	Complement component C6 OS=Homo sapiens GN=C6 PE=1 SV=3	3.43194	8.53094	8.34129	11.9312
DLLLPQPDLR	sp|P02750|A2GL_HUMAN	Leucine-rich alpha-2-glycoprotein OS=Homo sapiens GN=LRG1 PE=1 SV=2	4.91485	6.66428	8.89007	11.1106
DLQNFLK¹	sp|P06702|S10A9_HUMAN	Protein S100-A9 OS=Homo sapiens GN=S100A9 PE=1 SV=1	5.34276	9.95181	11.4984	15.207
DVIVHPLPLK	sp|Q8IZF2|AGRF5_HUMAN	Adhesion G protein-coupled receptor F5 OS=Homo sapiens GN=ADGRF5 PE=1 SV=3	7.48912	8.29195	7.70554	11.3195
EANYIGSDK	sp|P0DJI8|SAA1_HUMAN	Serum amyloid A-1 protein OS=Homo sapiens GN=SAA1 PE=1 SV=1	2.8623	12.1932	15.0652	19.3813
EAQLPVIENK¹	sp|P00747|PLMN_HUMAN	Plasminogen OS=Homo sapiens GN=PLG PE=1 SV=2	5.69859	9.05932	15.1507	17.6527
EDVYVVGTVLR¹	sp|P04003|C4BPA_HUMAN	C4b-binding protein alpha chain OS=Homo sapiens GN=C4BPA PE=1 SV=2	3.28656	10.8137	13.5829	17.3618
EELLPAQDIK	sp|P00751|CFAB_HUMAN	Complement factor B OS=Homo sapiens GN=CFB PE=1 SV=2	3.43749	6.2913	9.73653	11.5923
EGDPAPYK	sp|Q9HCN6|GPVI_HUMAN	Platelet glycoprotein VI OS=Homo sapiens GN=GP6 PE=1 SV=4	222.575	9.05989	12.3028	15.2788
EGGQTAPASTR	sp|P06396|GELS_HUMAN	Gelsolin OS=Homo sapiens GN=GSN PE=1 SV=1	1.03175	11.4161	13.6708	17.8106
EIGELYLPK	sp|P01011|AACT_HUMAN	Alpha-1-antichymotrypsin OS=Homo sapiens GN=SERPINA3 PE=1 SV=2	5.4999	9.05182	12.7069	15.6013
EIPAWVPFDPAAQITK	sp|P25311|ZA2G_HUMAN	Zinc-alpha-2-glycoprotein OS=Homo sapiens GN=AZGP1 PE=1 SV=2	2.77041	12.9135	13.1197	18.4089
ELDESLQVAER	sp|P10909|CLUS_HUMAN	Clusterin OS=Homo sapiens GN=CLU PE=1 SV=1	15.5394	9.32427	12.4219	15.5321
ELDSTGTPTGK	sp|P33151|CADH5_HUMAN	Cadherin-5 OS=Homo sapiens GN=CDH5 PE=1 SV=5	17.7284	11.2252	10.72	15.5217
ELLETVVNR	sp|P55056|APOC4_HUMAN	Apolipoprotein C-IV OS=Homo sapiens GN=APOC4 PE=1 SV=1	4.27349	12.2835	12.0125	17.181
EQEVVDK	sp|P04271|S100B_HUMAN	Protein S100-B OS=Homo sapiens GN=S100B PE=1 SV=2	3.71738	10.8384	10.8763	15.3547
ETSNFGFSLLR¹	sp|Q9UK55|ZPI_HUMAN	Protein Z-dependent protease inhibitor OS=Homo sapiens GN=SERPINA10 PE=1 SV=1	1.11788	10.1438	17.5031	20.2301
EWFSETFQK	sp|P02654|APOC1_HUMAN	Apolipoprotein C-I OS=Homo sapiens GN=APOC1 PE=1 SV=1	17.2666	12.7981	12.779	18.0858
FGSSLITVR¹	sp|P80108|PHLD_HUMAN	Phosphatidylinositol-glycan-specific phospholipase D OS=Homo sapiens GN=GPLD1 PE=1 SV=3	3.65942	7.23137	9.20996	11.7097
FLNVLSPR	sp|P17936|IBP3_HUMAN	Insulin-like growth factor-binding protein 3 OS=Homo sapiens GN=IGFBP3 PE=1 SV=2	1.05903	11.9487	11.8948	16.86
FQPTLLTLPR	sp|P05155|IC1_HUMAN	Plasma protease C1 inhibitor OS=Homo sapiens GN=SERPING1 PE=1 SV=2	3.67196	8.68978	7.81438	11.6866
FQSVFTVTR¹	sp|P02747|C1QC_HUMAN	Complement C1q subcomponent subunit C OS=Homo sapiens GN=C1QC PE=1 SV=3	0.88578	10.3567	13.8039	17.2571
FSVVYAK	sp|P02765|FETUA_HUMAN	Alpha-2-HS-glycoprotein OS=Homo sapiens GN=AHSG PE=1 SV=1	4.43965	12.5422	12.06	17.3997
GATTSPGVYELSSR	sp|Q9Y6R7|FCGBP_HUMAN	IgGFc-binding protein OS=Homo sapiens GN=FCGBP PE=1 SV=3	13.5006	12.6158	14.5796	19.2801
GDSVVYGLR	sp|P10451|OSTP_HUMAN	Osteopontin OS=Homo sapiens GN=SPP1 PE=1 SV=1	13.0362	8.41396	12.4989	15.0671
GFPSVLR¹	sp|P01871|IGHM_HUMAN	Immunoglobulin heavy constant mu OS=Homo sapiens GN=IGHM PE=1 SV=4	3.35275	8.87684	13.0683	15.7981
GFVEPDHYVVVGAQR	sp|P02786|TFR1_HUMAN	Transferrin receptor protein 1 OS=Homo sapiens GN=TFRC PE=1 SV=2	1.97682	8.72383	12.8507	15.5321
GFYFNKPTGYGSSSR¹	sp|P05019|IGF1_HUMAN	Insulin-like growth factor I OS=Homo sapiens GN=IGF1 PE=1 SV=1	0.92484	12.6173	13.5912	18.545
GIIDPTK¹	sp|P10809|CH60_HUMAN	60 kDa heat shock protein, mitochondrial OS=Homo sapiens GN=HSPD1 PE=1 SV=2	1.26	9.97178	15.9977	18.8511
GLFIIDGK¹	sp|P32119|PRDX2_HUMAN	Peroxiredoxin-2 OS=Homo sapiens GN=PRDX2 PE=1 SV=5	1.23732	12.0766	14.1521	18.6045
GLLSGWAR¹	sp|P22891|PROZ_HUMAN	Vitamin K-dependent protein Z OS=Homo sapiens GN=PROZ PE=1 SV=2	1.1228	11.3661	13.5244	17.6663
GLTLHLK	sp|P00736|C1R_HUMAN	Complement C1r subcomponent OS=Homo sapiens GN=C1R PE=1 SV=2	5.01569	12.4103	12.6634	17.7306
GPSVFPLAPSSK	sp|P01857|IGHG1_HUMAN	Immunoglobulin heavy constant gamma 1 OS=Homo sapiens GN=IGHG1 PE=1 SV=1	2.84912	9.64961	15.8802	18.5822
GSLVQASEANLQAAQDFVR	sp|P19827|ITIH1_HUMAN	Inter-alpha-trypsin inhibitor heavy chain H1 OS=Homo sapiens GN=ITIH1 PE=1 SV=3	21.75	8.62218	9.77482	13.0341
GTHGSFANGINWK¹	sp|Q15485|FCN2_HUMAN	Ficolin-2 OS=Homo sapiens GN=FCN2 PE=1 SV=2	14.769	7.33647	13.3975	15.2747
GTLLALER	sp|P07996|TSP1_HUMAN	Thrombospondin-1 OS=Homo sapiens GN=THBS1 PE=1 SV=2	1.48534	13.2132	14.7801	19.8252
GTYIPVPIVSELQSGK	sp|P00488|F13A_HUMAN	Coagulation factor XIII A chain OS=Homo sapiens GN=F13A1 PE=1 SV=4	1.41818	11.1558	11.5949	16.0902
GTYSTTVTGR¹	sp|P08519|APOA_HUMAN	Apolipoprotein(a) OS=Homo sapiens GN=LPA PE=1 SV=1	3.96295	7.63528	14.5501	16.4317
GVASLFAGR	sp|Q9NQ79|CRAC1_HUMAN	Cartilage acidic protein 1 OS=Homo sapiens GN=CRTAC1 PE=1 SV=2	1.47407	14.947	13.0491	19.8417
GVSLFDIINPEIITR	sp|P11597|CETP_HUMAN	Cholesteryl ester transfer protein OS=Homo sapiens GN=CETP PE=1 SV=2	31.3023	4.36513	10.2655	11.1551
GWVTDGFSSLK	sp|P02656|APOC3_HUMAN	Apolipoprotein C-III OS=Homo sapiens GN=APOC3 PE=1 SV=1	3.56914	14.7853	13.0188	19.7001
HQLYIDETVNSNIPTNLR	sp|P02675|FIBB_HUMAN	Fibrinogen beta chain OS=Homo sapiens GN=FGB PE=1 SV=2	135.9	6.79659	11.5078	13.365
HTSVQTTSSGSGPFTDVR¹	sp|P02751|FINC_HUMAN	Fibronectin OS=Homo sapiens GN=FN1 PE=1 SV=4	15.7932	6.35095	13.0552	14.518
IAFSATR	sp|P02746|C1QB_HUMAN	Complement C1q subcomponent subunit B OS=Homo sapiens GN=C1QB PE=1 SV=3	1.76481	10.1309	10.4437	14.5501
IALDFQR	sp|P17931|LEG3_HUMAN	Galectin-3 OS=Homo sapiens GN=LGALS3 PE=1 SV=5	4.46339	8.71064	15.7207	17.9727
IAWHVIR	sp|Q96IY4|CBPB2_HUMAN	Carboxypeptidase B2 OS=Homo sapiens GN=CPB2 PE=1 SV=2	4.02404	13.8558	14.2548	19.8792
IFFYDSENPPASEVLR¹	sp|P27169|PON1_HUMAN	Serum paraoxonase/arylesterase 1 OS=Homo sapiens GN=PON1 PE=1 SV=3	3.88009	7.04655	18.5197	19.815
IFYNQQNHYDGSTGK	sp|Q15848|ADIPO_HUMAN	Adiponectin OS=Homo sapiens GN=ADIPOQ PE=1 SV=1	1.92288	9.06483	13.9991	16.6777
ILAGPAGDSNVVK	sp|P04275|VWF_HUMAN	von Willebrand factor OS=Homo sapiens GN=VWF PE=1 SV=4	0.941515	12.3698	14.8996	19.3652
ISEITNIVSK	sp|P20742|PZP_HUMAN	Pregnancy zone protein OS=Homo sapiens GN=PZP PE=1 SV=4	6.87467	12.4689	15.4471	19.8516
ISFDEFIK	sp|P13796|PLSL_HUMAN	Plastin-2 OS=Homo sapiens GN=LCP1 PE=1 SV=6	3.18994	7.51044	12.526	14.605
ITLYGR	sp|P80188|NGAL_HUMAN	Neutrophil gelatinase-associated lipocalin OS=Homo sapiens GN=LCN2 PE=1 SV=2	3.98424	11.3913	9.09882	14.5791
IVLGQEQDSYGGK	sp|P02743|SAMP_HUMAN	Serum amyloid P-component OS=Homo sapiens GN=APCS PE=1 SV=2	11.5953	10.9404	12.5654	16.6608
IYHSHIDAPK	sp|P00450|CERU_HUMAN	Ceruloplasmin OS=Homo sapiens GN=CP PE=1 SV=1	16.7562	8.7899	8.3641	12.1334
LAELPADALGPLQR	sp|P35858|ALS_HUMAN	Insulin-like growth factor-binding protein complex acid labile subunit OS=Homo sapiens GN=IGFALS PE=1 SV=1	4.57438	15.4676	11.9897	19.5703
LEAGDHPVELLAR¹	sp|P09486|SPRC_HUMAN	SPARC OS=Homo sapiens GN=SPARC PE=1 SV=1	1.80164	7.0815	11.0795	13.1493
LETPDFQLFK	sp|P04217|A1BG_HUMAN	Alpha-1B-glycoprotein OS=Homo sapiens GN=A1BG PE=1 SV=4	3.50668	9.5927	9.9065	13.7898
LFDQAFGLPR¹	sp|P04792|HSPB1_HUMAN	Heat shock protein beta-1 OS=Homo sapiens GN=HSPB1 PE=1 SV=2	5.70385	8.41066	14.6578	16.8994
LGEVNTYAGDLQK¹	sp|P06727|APOA4_HUMAN	Apolipoprotein A-IV OS=Homo sapiens GN=APOA4 PE=1 SV=3	11.3571	11.6393	12.6332	17.1776
LGNQEPGGQTALK	sp|P08697|A2AP_HUMAN	Alpha-2-antiplasmin OS=Homo sapiens GN=SERPINF2 PE=1 SV=3	0.185096	9.4158	15.7766	18.3728
LGPLVEQGR	sp|P02649|APOE_HUMAN	Apolipoprotein E OS=Homo sapiens GN=APOE PE=1 SV=1	4.344	7.65758	13.4836	15.5063
LIQGAPTIR¹	sp|P18065|IBP2_HUMAN	Insulin-like growth factor-binding protein 2 OS=Homo sapiens GN=IGFBP2 PE=1 SV=2	6.72152	6.30014	7.9319	10.1295
LLGIETPLPK	sp|P05362|ICAM1_HUMAN	Intercellular adhesion molecule 1 OS=Homo sapiens GN=ICAM1 PE=1 SV=2	4	6.93837	11.9193	13.7917
LQSLFDSPDFSK	sp|P36955|PEDF_HUMAN	Pigment epithelium-derived factor OS=Homo sapiens GN=SERPINF1 PE=1 SV=4	3.9248	10.1281	16.8295	19.6421
LSPIYNLVPVK	sp|P02748|CO9_HUMAN	Complement component C9 OS=Homo sapiens GN=C9 PE=1 SV=2	4.30925	9.46099	11.6449	15.0038
LVNEVTEFAK¹	sp|P02768|ALBU_HUMAN	Serum albumin OS=Homo sapiens GN=ALB PE=1 SV=2	1.1168	9.94087	12.1309	15.6837
LVNVVLGAHNVR¹	sp|P24158|PRTN3_HUMAN	Myeloblastin OS=Homo sapiens GN=PRTN3 PE=1 SV=3	0.92043	14.9931	13.8984	20.444
LVVLPFPK	sp|Q9UGM5|FETUB_HUMAN	Fetuin-B OS=Homo sapiens GN=FETUB PE=1 SV=2	1.28697	10.1913	14.5012	17.7242
MESLGITSR	sp|P07357|CO8A_HUMAN	Complement component C8 alpha chain OS=Homo sapiens GN=C8A PE=1 SV=2	5.00824	7.11202	6.95572	9.94801
NANTFISPQQR	sp|P08493|MGP_HUMAN	Matrix Gla protein OS=Homo sapiens GN=MGP PE=1 SV=2	17.8225	13.1174	13.0989	18.5378
NFPSPVDAAFR¹	sp|P02790|HEMO_HUMAN	Hemopexin OS=Homo sapiens GN=HPX PE=1 SV=2	1.05519	10.6733	15.7023	18.9864
NILTSNNIDVK¹	sp|P05090|APOD_HUMAN	Apolipoprotein D OS=Homo sapiens GN=APOD PE=1 SV=1	11.0048	8.45381	15.6541	17.791
NLIAAVAPGAFLGLK	sp|P35858|ALS_HUMAN	Insulin-like growth factor-binding protein complex acid labile subunit OS=Homo sapiens GN=IGFALS PE=1 SV=1	4.79897	12.5592	13.6892	18.5776
NVALVSGDTENAK	sp|Q16610|ECM1_HUMAN	Extracellular matrix protein 1 OS=Homo sapiens GN=ECM1 PE=1 SV=2	7.96009	13.3367	11.2599	17.4543
NVNQSLLELHK	sp|P02794|FRIH_HUMAN	Ferritin heavy chain OS=Homo sapiens GN=FTH1 PE=1 SV=2	20.9235	10.9645	10.1247	14.9241
NWGLSVYADKPETTK	sp|P02763|A1AG1_HUMAN	Alpha-1-acid glycoprotein 1 OS=Homo sapiens GN=ORM1 PE=1 SV=1	15.0135	11.1196	14.7867	18.5011
NYLAWYQQKPGQPPK	sp|P06312|KV401_HUMAN	Immunoglobulin kappa variable 4-1 OS=Homo sapiens GN=IGKV4-1 PE=1 SV=1	17.3713	15.6196	8.20141	17.6419
PAFSAIR	sp|P02745|C1QA_HUMAN	Complement C1q subcomponent subunit A OS=Homo sapiens GN=C1QA PE=1 SV=2	2.69623	7.84167	11.8476	14.2077
QEPGENSEILPTLK¹	sp|P22352|GPX3_HUMAN	Glutathione peroxidase 3 OS=Homo sapiens GN=GPX3 PE=1 SV=2	18.6826	6.14698	19.523	20.4679
SALVLQYLR	sp|P00740|FA9_HUMAN	Coagulation factor IX OS=Homo sapiens GN=F9 PE=1 SV=2	15.07	8.37139	8.21715	11.7304
SDLAVPSELALLK	sp|Q08380|LG3BP_HUMAN	Galectin-3-binding protein OS=Homo sapiens GN=LGALS3BP PE=1 SV=1	4.61163	7.39617	10.0002	12.4381
SDLEVAHYK	sp|P07358|CO8B_HUMAN	Complement component C8 beta chain OS=Homo sapiens GN=C8B PE=1 SV=3	4.69166	13.0063	13.708	18.8964
SIPQVSPVR¹	sp|P15169|CBPN_HUMAN	Carboxypeptidase N catalytic chain OS=Homo sapiens GN=CPN1 PE=1 SV=1	1.58074	8.90062	10.6301	13.8643
SLAPTAAAK	sp|P19823|ITIH2_HUMAN	Inter-alpha-trypsin inhibitor heavy chain H2 OS=Homo sapiens GN=ITIH2 PE=1 SV=2	4.14773	10.0585	13.8256	17.0974
SLEDLQLTHNK	sp|P51884|LUM_HUMAN	Lumican OS=Homo sapiens GN=LUM PE=1 SV=2	346.903	6.62077	8.48141	10.7596
SPELQAEAK	sp|P02652|APOA2_HUMAN	Apolipoprotein A-II OS=Homo sapiens GN=APOA2 PE=1 SV=1	4.22671	11.2263	11.8606	16.3311
SPEQQETVLDGNLIIR¹	sp|Q14624|ITIH4_HUMAN	Inter-alpha-trypsin inhibitor heavy chain H4 OS=Homo sapiens GN=ITIH4 PE=1 SV=4	25.8278	11.9548	13.0005	17.6616
SSGLVSNAPGVQIR	sp|P04180|LCAT_HUMAN	Phosphatidylcholine-sterol acyltransferase OS=Homo sapiens GN=LCAT PE=1 SV=1	15.4048	9.82982	15.1941	18.0966
SSQESYAHGTK	sp|P08603|CFAH_HUMAN	Complement factor H OS=Homo sapiens GN=CFH PE=1 SV=4	3.40816	9.39074	14.2204	17.0413
SVLGQLGITK	sp|P01009|A1AT_HUMAN	Alpha-1-antitrypsin OS=Homo sapiens GN=SERPINA1 PE=1 SV=3	1.91917	11.2167	10.6203	15.4469
SVNNVVVR	sp|O75882|ATRN_HUMAN	Attractin OS=Homo sapiens GN=ATRN PE=1 SV=2	1.0753	12.8574	14.2092	19.1628
TGLQEVEVK	sp|P01024|CO3_HUMAN	Complement C3 OS=Homo sapiens GN=C3 PE=1 SV=2	5.44698	8.66531	11.2496	14.2
TGYYFDGISR¹	sp|P23142|FBLN1_HUMAN	Fibulin-1 OS=Homo sapiens GN=FBLN1 PE=1 SV=4	6.89059	13.5084	10.8915	17.3523
TLAFPLTIR	sp|Q9UNN8|EPCR_HUMAN	Endothelial protein C receptor OS=Homo sapiens GN=PROCR PE=1 SV=1	2.71676	13.2927	12.7992	18.4531
TLEAQLTPR	sp|P05546|HEP2_HUMAN	Heparin cofactor 2 OS=Homo sapiens GN=SERPIND1 PE=1 SV=3	3.66036	12.742	11.4187	17.1098
TLGLYGK¹	sp|P09211|GSTP1_HUMAN	Glutathione S-transferase P OS=Homo sapiens GN=GSTP1 PE=1 SV=2	1.5386	15.0691	13.8245	20.4498
TLLDIDNTR	sp|P35527|K1C9_HUMAN	Keratin, type I cytoskeletal 9 OS=Homo sapiens GN=KRT9 PE=1 SV=3	3.62333	9.69326	12.2875	15.6506
TSSSFEVR	sp|P04278|SHBG_HUMAN	Sex hormone-binding globulin OS=Homo sapiens GN=SHBG PE=1 SV=2	0.946557	12.066	12.3997	17.3015
TYLPAVDEK¹	sp|P02655|APOC2_HUMAN	Apolipoprotein C-II OS=Homo sapiens GN=APOC2 PE=1 SV=1	1.86132	6.7307	16.5965	17.9094
VAQELEEK	sp|O14791|APOL1_HUMAN	Apolipoprotein L1 OS=Homo sapiens GN=APOL1 PE=1 SV=5	5.47154	12.6949	14.2091	19.0541
VFFASWR¹	sp|P05164|PERM_HUMAN	Myeloperoxidase OS=Homo sapiens GN=MPO PE=1 SV=1	2.6676	4.68328	11.3644	12.2916
VFQFLEK¹	sp|P01031|CO5_HUMAN	Complement C5 OS=Homo sapiens GN=C5 PE=1 SV=4	2.23392	11.8924	11.2712	16.385
VFSLQWGEVK	sp|P05156|CFAI_HUMAN	Complement factor I OS=Homo sapiens GN=CFI PE=1 SV=2	1.41027	10.917	9.46623	14.4496
VGDTLNLNLR¹	sp|P0C0L4|CO4A_HUMAN	Complement C4-A OS=Homo sapiens GN=C4A PE=1 SV=2	3.10554	6.78456	15.1228	16.575
VGSALFLSHNLK	sp|P29622|KAIN_HUMAN	Kallistatin OS=Homo sapiens GN=SERPINA4 PE=1 SV=3	4.46611	15.0009	11.9074	19.1524
VLDALQAIK¹	sp|P00915|CAH1_HUMAN	Carbonic anhydrase 1 OS=Homo sapiens GN=CA1 PE=1 SV=2	1.47122	9.44039	13.023	16.0847
VLEPTLK	sp|P02774|VTDB_HUMAN	Vitamin D-binding protein OS=Homo sapiens GN=GC PE=1 SV=1	0.66591	10.3846	17.0186	19.9368
VLSLAQEQVGGSPEK¹	sp|P0C0L4|CO4A_HUMAN	Complement C4-A OS=Homo sapiens GN=C4A PE=1 SV=2	17.0563	8.77719	12.6535	15.3997
VQHIQLLQK	sp|P02671|FIBA_HUMAN	Fibrinogen alpha chain OS=Homo sapiens GN=FGA PE=1 SV=2	13.8972	10.0993	13.4097	16.7873
VSVFVPPR¹	sp|P01871|IGHM_HUMAN	Immunoglobulin heavy constant mu OS=Homo sapiens GN=IGHM PE=1 SV=4	4.81662	9.17698	12.9489	15.8711
VVLGDQDLK¹	sp|Q14520|HABP2_HUMAN	Hyaluronan-binding protein 2 OS=Homo sapiens GN=HABP2 PE=1 SV=1	1.97552	7.83179	13.1019	15.2643
VVVHPDYR¹	sp|Q9NZP8|C1RL_HUMAN	Complement C1r subcomponent-like protein OS=Homo sapiens GN=C1RL PE=1 SV=2	6.0237	8.09651	13.6086	15.835
VYFAGFPR¹	sp|P07225|PROS_HUMAN	Vitamin K-dependent protein S OS=Homo sapiens GN=PROS1 PE=1 SV=1	1.14689	5.96278	10.6941	12.2441
WLTFSLGK¹	sp|P11226|MBL2_HUMAN	Mannose-binding protein C OS=Homo sapiens GN=MBL2 PE=1 SV=2	1.0398	7.11167	15.5582	17.1066
WSAGLTSSQVDLYIPK¹	sp|P08185|CBG_HUMAN	Corticosteroid-binding globulin OS=Homo sapiens GN=SERPINA6 PE=1 SV=1	140.287	2.81556	11.8336	12.164
YEASILTHDSSIR	sp|P02679|FIBG_HUMAN	Fibrinogen gamma chain OS=Homo sapiens GN=FGG PE=1 SV=3	4.69152	7.78459	6.6764	10.2554
YGFIEGHVVIPR	sp|P16070|CD44_HUMAN	CD44 antigen OS=Homo sapiens GN=CD44 PE=1 SV=3	3.87617	9.47757	11.9287	15.2354
YITGDQLGALYQDFVR	sp|P09104|ENOG_HUMAN	Gamma-enolase OS=Homo sapiens GN=ENO2 PE=1 SV=3	69.84	7.21883	9.79122	12.1647
YLGPQYVAGITNLK¹	sp|P02788|TRFL_HUMAN	Lactotransferrin OS=Homo sapiens GN=LTF PE=1 SV=6	13.0364	13.1393	15.3766	20.2258
YLTLNTESTR¹	sp|P06276|CHLE_HUMAN	Cholinesterase OS=Homo sapiens GN=BCHE PE=1 SV=1	5.81697	8.548	13.1505	15.6845
YWGVASFLQK	sp|P02753|RET4_HUMAN	Retinol-binding protein 4 OS=Homo sapiens GN=RBP4 PE=1 SV=3	92.6384	3.23721	10.559	11.0441
AAISGENAGLVR	sp|P19827|ITIH1_HUMAN	Inter-alpha-trypsin inhibitor heavy chain H1 OS=Homo sapiens GN=ITIH1 PE=1 SV=3	2.08486	12.1411	15.6157	19.7801
AANGVVLATEK	sp|P25787|PSA2_HUMAN	Proteasome subunit alpha type-2 OS=Homo sapiens GN=PSMA2 PE=1 SV=2	2.30073	14.7494	9.00376	17.2804
AFAAQEDLEK¹	sp|P35241|RADI_HUMAN	Radixin OS=Homo sapiens GN=RDX PE=1 SV=1	2.50929	13.4918	13.8393	19.3275
AFIQLWAFDAVK	sp|P02760|AMBP_HUMAN	Protein AMBP OS=Homo sapiens GN=AMBP PE=1 SV=1	127.491	2.51608	2.64151	3.64804
AGGIETIANEYSDR	sp|P34932|HSP74_HUMAN	Heat shock 70 kDa protein 4 OS=Homo sapiens GN=HSPA4 PE=1 SV=4	195	7.02157	9.42143	11.7501
AGQAVDDFIEK	sp|P52209|6PGD_HUMAN	6-phosphogluconate dehydrogenase, decarboxylating OS=Homo sapiens GN=PGD PE=1 SV=3	3.18844	14.8695	11.963	19.0844
ALASQLQDSLK¹	sp|P18206|VINC_HUMAN	Vinculin OS=Homo sapiens GN=VCL PE=1 SV=4	2.11092	8.49775	10.2917	13.3466
ALGHLDLSGNR	sp|P02750|A2GL_HUMAN	Leucine-rich alpha-2-glycoprotein OS=Homo sapiens GN=LRG1 PE=1 SV=2	7.0369	7.7785	9.73435	12.4604
ALQATVGNSYK	sp|P11279|LAMP1_HUMAN	Lysosome-associated membrane glycoprotein 1 OS=Homo sapiens GN=LAMP1 PE=1 SV=3	10.2433	10.2072	11.1349	15.1054
ALTSELANAR	sp|P26038|MOES_HUMAN	Moesin OS=Homo sapiens GN=MSN PE=1 SV=3	2.75625	12.0702	9.78593	15.5388
AMAVEDIISR	sp|P07357|CO8A_HUMAN	Complement component C8 alpha chain OS=Homo sapiens GN=C8A PE=1 SV=2	11.1869	7.73312	10.2765	12.8611
APGELEHGLITFSTR¹	sp|P48740|MASP1_HUMAN	Mannan-binding lectin serine protease 1 OS=Homo sapiens GN=MASP1 PE=1 SV=3	2.76689	8.437	17.5162	19.4422
AQAWGER¹	sp|P02649|APOE_HUMAN	Apolipoprotein E OS=Homo sapiens GN=APOE PE=1 SV=1	9.36	4.99197	13.7504	14.6285
AVLENALR¹	sp|Q92890|UFD1_HUMAN	Ubiquitin recognition factor in ER-associated degradation protein 1 OS=Homo sapiens GN=UFD1 PE=1 SV=3	2.18499	12.1503	11.2279	16.5438
AVTELNEPLSNEDR	sp|Q04917|1433F_HUMAN	14-3-3 protein eta OS=Homo sapiens GN=YWHAH PE=1 SV=4	2.94	9.99576	14.8812	17.9267
DADPDTFFAK	sp|P43652|AFAM_HUMAN	Afamin OS=Homo sapiens GN=AFM PE=1 SV=1	28.9125	7.28607	11.4022	13.5313
DAFALAK¹	sp|P17980|PRS6A_HUMAN	26S proteasome regulatory subunit 6A OS=Homo sapiens GN=PSMC3 PE=1 SV=3	12.0744	9.20769	10.5709	14.0188
DAGPLLISLK¹	sp|P31146|COR1A_HUMAN	Coronin-1A OS=Homo sapiens GN=CORO1A PE=1 SV=4	2.89264	7.39238	15.5975	17.2606
DFLQSLK¹	sp|P08697|A2AP_HUMAN	Alpha-2-antiplasmin OS=Homo sapiens GN=SERPINF2 PE=1 SV=3	2.91684	12.7595	13.3251	18.4489
DPGVLDR	sp|P31949|S10AB_HUMAN	Protein S100-A11 OS=Homo sapiens GN=S100A11 PE=1 SV=2	11.108	9.70755	11.9347	15.3842
DQIYDIFQK	sp|P60842|IF4A1_HUMAN	Eukaryotic initiation factor 4A-I OS=Homo sapiens GN=EIF4A1 PE=1 SV=1	36.7229	9.85052	14.5716	17.5887
DQPRPAFSAIR	sp|P02745|C1QA_HUMAN	Complement C1q subcomponent subunit A OS=Homo sapiens GN=C1QA PE=1 SV=2	7.62934	7.12155	9.28763	11.7037
DSPSVWAAVPGK	sp|P07737|PROF1_HUMAN	Profilin-1 OS=Homo sapiens GN=PFN1 PE=1 SV=2	11.7	11.0426	11.3424	15.83
DVGRPQPGR¹	sp|P37802|TAGL2_HUMAN	Transgelin-2 OS=Homo sapiens GN=TAGLN2 PE=1 SV=3	35.114	5.40847	6.19976	8.22731
DVYTGDALR¹	sp|P20618|PSB1_HUMAN	Proteasome subunit beta type-1 OS=Homo sapiens GN=PSMB1 PE=1 SV=2	9.6642	7.35775	9.04232	11.6576
DYAEVGR¹	sp|P00738|HPT_HUMAN	Haptoglobin OS=Homo sapiens GN=HP PE=1 SV=1	8.79771	7.22764	11.2095	13.3376
EFGNTLEDK¹	sp|P02654|APOC1_HUMAN	Apolipoprotein C-I OS=Homo sapiens GN=APOC1 PE=1 SV=1	1.96092	12.0081	15.545	19.6429
ELGVGIALR	sp|Q01469|FABP5_HUMAN	Fatty acid-binding protein, epidermal OS=Homo sapiens GN=FABP5 PE=1 SV=3	131.873	5.52597	6.49854	8.53038
ELPSLQHPNEQK	sp|Q16610|ECM1_HUMAN	Extracellular matrix protein 1 OS=Homo sapiens GN=ECM1 PE=1 SV=2	2.352	7.33906	9.3511	11.8872
EQAEAEVASLNR¹	sp|P06753-2|TPM3_HUMAN	Isoform 2 of Tropomyosin alpha-3 chain OS=Homo sapiens GN=TPM3	9.9216	8.25405	12.3321	14.8395
EQLTPLIK	sp|P02652|APOA2_HUMAN	Apolipoprotein A-II OS=Homo sapiens GN=APOA2 PE=1 SV=1	2.4402	14.5288	12.1075	18.9124
ESLSSYWESAK¹	sp|P02655|APOC2_HUMAN	Apolipoprotein C-II OS=Homo sapiens GN=APOC2 PE=1 SV=1	10.179	13.6279	13.8037	19.3974
ETAASLLQAGYK¹	sp|P00734|THRB_HUMAN	Prothrombin OS=Homo sapiens GN=F2 PE=1 SV=2	8.61754	12.7162	13.6536	18.6581
EYTDASFTNR¹	sp|P00450|CERU_HUMAN	Ceruloplasmin OS=Homo sapiens GN=CP PE=1 SV=1	37.6458	7.06128	10.3472	12.527
FAAATGATPIAGR	sp|P08865|RSSA_HUMAN	40S ribosomal protein SA OS=Homo sapiens GN=RPSA PE=1 SV=4	46.875	9.88707	13.4118	16.6622
FATTFYQHLADSK	sp|P01008|ANT3_HUMAN	Antithrombin-III OS=Homo sapiens GN=SERPINC1 PE=1 SV=1	10.0456	11.8077	9.38847	15.0853
FIGEGAR	sp|P62195|PRS8_HUMAN	26S proteasome regulatory subunit 8 OS=Homo sapiens GN=PSMC5 PE=1 SV=1	2.83834	8.30601	17.2973	19.1882
FLASVSTVLTSK¹	sp|P69905|HBA_HUMAN	Hemoglobin subunit alpha OS=Homo sapiens GN=HBA1 PE=1 SV=2	113.123	4.37359	18.7085	19.2129
FSAEFDFR¹	sp|P07225|PROS_HUMAN	Vitamin K-dependent protein S OS=Homo sapiens GN=PROS1 PE=1 SV=1	1.87832	14.0447	12.5387	18.8275
FVFGTTPEDILR	sp|P07996|TSP1_HUMAN	Thrombospondin-1 OS=Homo sapiens GN=THBS1 PE=1 SV=2	2.62748	6.13839	16.5761	17.6762
GDLGIEIPAEK	sp|P30613|KPYR_HUMAN	Pyruvate kinase PKLR OS=Homo sapiens GN=PKLR PE=1 SV=2	29.2556	7.23816	13.3626	15.197
GGEGTGYFVDFSVR	sp|P04196|HRG_HUMAN	Histidine-rich glycoprotein OS=Homo sapiens GN=HRG PE=1 SV=1	172.868	6.74773	11.4094	13.2554
GHAVGDIPGVR	sp|P62266|RS23_HUMAN	40S ribosomal protein S23 OS=Homo sapiens GN=RPS23 PE=1 SV=3	3.28853	5.08935	7.6451	9.18417
GIHPTIISESFQK	sp|P50991|TCPD_HUMAN	T-complex protein 1 subunit delta OS=Homo sapiens GN=CCT4 PE=1 SV=4	7.56835	8.15095	8.15151	11.5276
GNFNYIEFTR	sp|P19105|ML12A_HUMAN	Myosin regulatory light chain 12A OS=Homo sapiens GN=MYL12A PE=1 SV=2	23.3166	10.8411	12.7857	16.7631
GPGGVWAAK	sp|P35542|SAA4_HUMAN	Serum amyloid A-4 protein OS=Homo sapiens GN=SAA4 PE=1 SV=2	2.19083	8.28019	10.3979	13.2921
GQPLSPEK¹	sp|P01871|IGHM_HUMAN	Immunoglobulin heavy constant mu OS=Homo sapiens GN=IGHM PE=1 SV=4	1.66992	16.621	10.2048	19.5037
GSESGIFTNTK	sp|P02671|FIBA_HUMAN	Fibrinogen alpha chain OS=Homo sapiens GN=FGA PE=1 SV=2	7.09956	14.8238	12.4359	19.3494
GTTAVLTEK¹	sp|Q99436|PSB7_HUMAN	Proteasome subunit beta type-7 OS=Homo sapiens GN=PSMB7 PE=1 SV=1	4.91985	8.88318	9.34306	12.892
GVGHPYR¹	sp|O75636|FCN3_HUMAN	Ficolin-3 OS=Homo sapiens GN=FCN3 PE=1 SV=2	4	9.32449	13.9419	16.7727
GVTFLLR	sp|P04217|A1BG_HUMAN	Alpha-1B-glycoprotein OS=Homo sapiens GN=A1BG PE=1 SV=4	1.76679	6.37038	15.3316	16.6024
GYSFSLTTFSPSGK	sp|P25787|PSA2_HUMAN	Proteasome subunit alpha type-2 OS=Homo sapiens GN=PSMA2 PE=1 SV=2	147.169	12.446	13.0585	18.0396
GYTLADNGK	sp|P00742|FA10_HUMAN	Coagulation factor X OS=Homo sapiens GN=F10 PE=1 SV=2	8.5377	12.3675	13.4536	18.2744
HGNTDSEGIVEVK¹	sp|P05156|CFAI_HUMAN	Complement factor I OS=Homo sapiens GN=CFI PE=1 SV=2	9.36	11.0669	11.687	16.0954
HITIFSPEGR¹	sp|P60900|PSA6_HUMAN	Proteasome subunit alpha type-6 OS=Homo sapiens GN=PSMA6 PE=1 SV=1	1.99908	13.8548	11.2314	17.8353
HITSLEVIK	sp|P02776|PLF4_HUMAN	Platelet factor 4 OS=Homo sapiens GN=PF4 PE=1 SV=2	39.501	8.09631	8.77321	11.9381
HTLNQIDEVK	sp|P02765|FETUA_HUMAN	Alpha-2-HS-glycoprotein OS=Homo sapiens GN=AHSG PE=1 SV=1	9.01368	11.6078	12.244	16.8718
HYGALIGLNR	sp|P07738|PMGE_HUMAN	Bisphosphoglycerate mutase OS=Homo sapiens GN=BPGM PE=1 SV=2	2.71862	9.82344	9.15623	13.4289
IDIIPNPQER	sp|P08238|HS90B_HUMAN	Heat shock protein HSP 90-beta OS=Homo sapiens GN=HSP90AB1 PE=1 SV=4	2.23654	6.14548	11.9403	13.429
IELLGSYDPQK¹	sp|P24666|PPAC_HUMAN	Low molecular weight phosphotyrosine protein phosphatase OS=Homo sapiens GN=ACP1 PE=1 SV=3	6.71382	8.78471	8.25513	12.0548
IFINNEWHDSVSGK¹	sp|P00352|AL1A1_HUMAN	Retinal dehydrogenase 1 OS=Homo sapiens GN=ALDH1A1 PE=1 SV=2	5.88	6.66999	9.7605	11.8219
IHLISTQSAIPYALR¹	sp|P02679|FIBG_HUMAN	Fibrinogen gamma chain OS=Homo sapiens GN=FGG PE=1 SV=3	2.27438	6.84949	15.7596	17.1838
IIFVVGGPGSGK¹	sp|P00568|KAD1_HUMAN	Adenylate kinase isoenzyme 1 OS=Homo sapiens GN=AK1 PE=1 SV=3	2.07267	5.23694	10.2459	11.5067
IIYIVHDEVK¹	sp|P25788|PSA3_HUMAN	Proteasome subunit alpha type-3 OS=Homo sapiens GN=PSMA3 PE=1 SV=2	110.54	5.5268	14.066	15.1129
ILDLIESGK¹	sp|P00352|AL1A1_HUMAN	Retinal dehydrogenase 1 OS=Homo sapiens GN=ALDH1A1 PE=1 SV=2	5.13792	6.91713	9.50557	11.756
IPVQALLHLR¹	sp|P36915|GNL1_HUMAN	Guanine nucleotide-binding protein-like 1 OS=Homo sapiens GN=GNL1 PE=1 SV=2	2.1168	4.75931	12.6773	13.5413
IYHPNIDEK¹	sp|P68036|UB2L3_HUMAN	Ubiquitin-conjugating enzyme E2 L3 OS=Homo sapiens GN=UBE2L3 PE=1 SV=1	4.33462	8.35316	9.12598	12.3717
LAAAVSNFGYDLYR¹	sp|P36955|PEDF_HUMAN	Pigment epithelium-derived factor OS=Homo sapiens GN=SERPINF1 PE=1 SV=4	2.15942	9.1882	11.7896	14.9472
LEQGENVFLQATDK	sp|P02746|C1QB_HUMAN	Complement C1q subcomponent subunit B OS=Homo sapiens GN=C1QB PE=1 SV=3	750	10.0124	11.0752	14.9302
LFAYPDTHR¹	sp|P04040|CATA_HUMAN	Catalase OS=Homo sapiens GN=CAT PE=1 SV=3	7.956	4.3097	8.28372	9.33775
LGAEVYHTLK¹	sp|P09104|ENOG_HUMAN	Gamma-enolase OS=Homo sapiens GN=ENO2 PE=1 SV=3	28.916	6.59616	16.8734	18.1169
LLEVEHPAAK	sp|P17987|TCPA_HUMAN	T-complex protein 1 subunit alpha OS=Homo sapiens GN=TCP1 PE=1 SV=1	2.94	8.1478	13.6815	15.9239
LLIYAVLPTGDVIGDSAK¹	sp|P01023|A2MG_HUMAN	Alpha-2-macroglobulin OS=Homo sapiens GN=A2M PE=1 SV=3	60.4789	2.69694	8.71799	9.12562
LLPHANEVSQK	sp|P06727|APOA4_HUMAN	Apolipoprotein A-IV OS=Homo sapiens GN=APOA4 PE=1 SV=3	2.31437	5.85852	11.0723	12.5267
LPNNVLQEK	sp|P43652|AFAM_HUMAN	Afamin OS=Homo sapiens GN=AFM PE=1 SV=1	8.91072	5.82426	10.5349	12.0377
LPTDSELAPR	sp|P49908|SEPP1_HUMAN	Selenoprotein P OS=Homo sapiens GN=SELENOP PE=1 SV=3	2.94	10.1767	12.5988	16.1955
LQAVEVVITHLAPGTK¹	sp|Q9Y2V2|CHSP1_HUMAN	Calcium-regulated heat-stable protein 1 OS=Homo sapiens GN=CARHSP1 PE=1 SV=2	21.4628	2.84383	3.75411	4.70964
LQDAEIAR	sp|P06703|S10A6_HUMAN	Protein S100-A6 OS=Homo sapiens GN=S100A6 PE=1 SV=1	1.63803	14.2734	12.7203	19.119
LSILYPATTGR	sp|P30041|PRDX6_HUMAN	Peroxiredoxin-6 OS=Homo sapiens GN=PRDX6 PE=1 SV=3	2.58318	13.2186	13.4452	18.8549
LSSTWEGIQAGK¹	sp|P37837|TALDO_HUMAN	Transaldolase OS=Homo sapiens GN=TALDO1 PE=1 SV=2	69.9748	5.63006	7.73944	9.5706
LTAAVLLAK	sp|Q6PCE3|PGM2L_HUMAN	Glucose 1,6-bisphosphate synthase OS=Homo sapiens GN=PGM2L1 PE=1 SV=3	2.4424	9.51555	17.1836	19.6423
LTGQLFLGGSIVK	sp|Q13228|SBP1_HUMAN	Selenium-binding protein 1 OS=Homo sapiens GN=SELENBP1 PE=1 SV=2	84.933	3.93526	4.63783	6.08241
LTQLNLDR	sp|P07359|GP1BA_HUMAN	Platelet glycoprotein Ib alpha chain OS=Homo sapiens GN=GP1BA PE=1 SV=2	6.63099	11.9384	15.9298	19.9069
LTVGAAQVPAQLLVGALR	sp|P08571|CD14_HUMAN	Monocyte differentiation antigen CD14 OS=Homo sapiens GN=CD14 PE=1 SV=2	156	6.44194	7.66012	10.0088
LYEQLSGK	sp|P30086|PEBP1_HUMAN	Phosphatidylethanolamine-binding protein 1 OS=Homo sapiens GN=PEBP1 PE=1 SV=3	2.96058	10.878	9.99605	14.7733
LYQVEYAFK	sp|P60900|PSA6_HUMAN	Proteasome subunit alpha type-6 OS=Homo sapiens GN=PSMA6 PE=1 SV=1	120	4.73075	6.20798	7.80506
NGFYPATR¹	sp|P08603|CFAH_HUMAN	Complement factor H OS=Homo sapiens GN=CFH PE=1 SV=4	2.04255	10.4235	14.1757	17.5954
NIILEEGK¹	sp|P23528|COF1_HUMAN	Cofilin-1 OS=Homo sapiens GN=CFL1 PE=1 SV=3	2.06537	8.96686	12.2917	15.2148
NIQSLEVIGK	sp|P02775|CXCL7_HUMAN	Platelet basic protein OS=Homo sapiens GN=PPBP PE=1 SV=3	4.2939	12.9143	14.6181	19.5056
NLLELLINIK	sp|Q9Y287|ITM2B_HUMAN	Integral membrane protein 2B OS=Homo sapiens GN=ITM2B PE=1 SV=1	125.242	2.78318	14.0134	14.2871
NLQYYDISAK	sp|P62826|RAN_HUMAN	GTP-binding nuclear protein Ran OS=Homo sapiens GN=RAN PE=1 SV=3	30.4322	10.1322	9.94031	14.1941
PGGDTIFGK¹	sp|P49773|HINT1_HUMAN	Histidine triad nucleotide-binding protein 1 OS=Homo sapiens GN=HINT1 PE=1 SV=2	8.45676	11.4246	14.4819	18.4458
QPVLSQTEAR¹	sp|P28070|PSB4_HUMAN	Proteasome subunit beta type-4 OS=Homo sapiens GN=PSMB4 PE=1 SV=4	4.575	10.0007	11.5657	15.2899
SELEEQLTPVAEETR	sp|P02649|APOE_HUMAN	Apolipoprotein E OS=Homo sapiens GN=APOE PE=1 SV=1	10.0753	12.472	13.2318	18.1832
SGFSFGFK	sp|P07358|CO8B_HUMAN	Complement component C8 beta chain OS=Homo sapiens GN=C8B PE=1 SV=3	2.40304	10.2125	12.4497	16.1025
SGIPIVTSPYQIHFTK¹	sp|P01024|CO3_HUMAN	Complement C3 OS=Homo sapiens GN=C3 PE=1 SV=2	3.62873	10.5023	12.5916	16.3966
SILPTAPR	sp|P23588|IF4B_HUMAN	Eukaryotic translation initiation factor 4B OS=Homo sapiens GN=EIF4B PE=1 SV=2	2.43318	9.94582	15.2364	18.1952
SLAPYAQDTQEK¹	sp|P06727|APOA4_HUMAN	Apolipoprotein A-IV OS=Homo sapiens GN=APOA4 PE=1 SV=3	2.2391	11.7278	10.7799	15.9294
SYTITGLQPGTDYK¹	sp|P02751|FINC_HUMAN	Fibronectin OS=Homo sapiens GN=FN1 PE=1 SV=4	19.3228	12.952	14.1555	19.1868
TAAQNLYEK	sp|P02655|APOC2_HUMAN	Apolipoprotein C-II OS=Homo sapiens GN=APOC2 PE=1 SV=1	1.99817	12.5285	13.6166	18.5034
TATSEYQTFFNPR¹	sp|P00734|THRB_HUMAN	Prothrombin OS=Homo sapiens GN=F2 PE=1 SV=2	34.4982	11.2767	9.08909	14.4836
TEAYLEAIR	sp|Q8WXD2|SCG3_HUMAN	Secretogranin-3 OS=Homo sapiens GN=SCG3 PE=1 SV=3	2.94	12.2865	15.6144	19.8688
TFVLNFIK¹	sp|P04070|PROC_HUMAN	Vitamin K-dependent protein C OS=Homo sapiens GN=PROC PE=1 SV=1	2.23061	4.56282	14.583	15.2802
TGPNLHGLFGR	sp|P99999|CYC_HUMAN	Cytochrome c OS=Homo sapiens GN=CYCS PE=1 SV=2	8.68575	9.78436	8.18284	12.7551
THLPEVFLSK	sp|P02774|VTDB_HUMAN	Vitamin D-binding protein OS=Homo sapiens GN=GC PE=1 SV=1	32.9462	10.027	16.2592	19.1025
TIAPALVSK	sp|P06733|ENOA_HUMAN	Alpha-enolase OS=Homo sapiens GN=ENO1 PE=1 SV=2	2.94	7.824	12.7182	14.9321
TLEEDEEELFK	sp|P43487|RANG_HUMAN	Ran-specific GTPase-activating protein OS=Homo sapiens GN=RANBP1 PE=1 SV=1	156.48	6.72904	6.79406	9.56239
TNLESILSYPK	sp|P05155|IC1_HUMAN	Plasma protease C1 inhibitor OS=Homo sapiens GN=SERPING1 PE=1 SV=2	10.1193	9.2022	8.33762	12.4176
TTDVTQTFGIEK	sp|Q04756|HGFA_HUMAN	Hepatocyte growth factor activator OS=Homo sapiens GN=HGFAC PE=1 SV=1	3.60059	13.888	13.7044	19.5112
TTPPVLDSDGSFFLYSK	sp|P01857|IGHG1_HUMAN	Immunoglobulin heavy constant gamma 1 OS=Homo sapiens GN=IGHG1 PE=1 SV=1	143.559	3.93796	3.48064	5.2557
VAPEEHPVLLTEAPLNPK	sp|P63261|ACTG_HUMAN	Actin, cytoplasmic 2 OS=Homo sapiens GN=ACTG1 PE=1 SV=1	1.14437	10.6281	14.6281	18.0814
VDPVNFK¹	sp|P02008|HBAZ_HUMAN	Hemoglobin subunit zeta OS=Homo sapiens GN=HBZ PE=1 SV=2	32.5142	12.4569	14.4371	19.0684
VFASLPQVER¹	sp|O75083|WDR1_HUMAN	WD repeat-containing protein 1 OS=Homo sapiens GN=WDR1 PE=1 SV=4	7.605	9.06212	10.5962	13.9428
VFLENVIR	sp|P62805|H4_HUMAN	Histone H4 OS=Homo sapiens GN=HIST1H4A PE=1 SV=2	2.37163	5.99196	13.6519	14.909
VGEFSGANK¹	sp|P10599|THIO_HUMAN	Thioredoxin OS=Homo sapiens GN=TXN PE=1 SV=3	39.396	7.31282	11.5963	13.7096
VIPELNGK	sp|P04406|G3P_HUMAN	Glyceraldehyde-3-phosphate dehydrogenase OS=Homo sapiens GN=GAPDH PE=1 SV=3	10.2416	8.62033	9.65987	12.9469
VLNQELR	sp|P05090|APOD_HUMAN	Apolipoprotein D OS=Homo sapiens GN=APOD PE=1 SV=1	1.6464	9.55465	13.0544	16.1774
VTSNLGK	sp|Q08495|DEMA_HUMAN	Dematin OS=Homo sapiens GN=DMTN PE=1 SV=3	2.94	10.8267	13.1247	17.014
VVFDDTYDR¹	sp|P07451|CAH3_HUMAN	Carbonic anhydrase 3 OS=Homo sapiens GN=CA3 PE=1 SV=3	2.23295	12.6527	15.4548	19.9735
VVFEQTK¹	sp|P60174|TPIS_HUMAN	Triosephosphate isomerase OS=Homo sapiens GN=TPI1 PE=1 SV=3	1.3671	11.9961	5.48147	13.1891
VYSTSVTGSR¹	sp|Q9H299|SH3L3_HUMAN	SH3 domain-binding glutamic acid-rich-like protein 3 OS=Homo sapiens GN=SH3BGRL3 PE=1 SV=1	8.17419	5.72667	6.36588	8.56266
YAATSQVLLPSK¹	sp|P01871|IGHM_HUMAN	Immunoglobulin heavy constant mu OS=Homo sapiens GN=IGHM PE=1 SV=4	4.58982	10.0049	10.5481	14.5382
YDSIDSYLSK¹	sp|P48506|GSH1_HUMAN	Glutamate--cysteine ligase catalytic subunit OS=Homo sapiens GN=GCLC PE=1 SV=2	9.31137	8.85171	8.31227	12.1428
YGFYTHVFR¹	sp|P00734|THRB_HUMAN	Prothrombin OS=Homo sapiens GN=F2 PE=1 SV=2	2.4809	13.899	13.6933	19.5113
YLAEVASGEK	sp|Q04917|1433F_HUMAN	14-3-3 protein eta OS=Homo sapiens GN=YWHAH PE=1 SV=4	2.94	9.84635	11.4638	15.1119
YLSNAYAR	sp|O00299|CLIC1_HUMAN	Chloride intracellular channel protein 1 OS=Homo sapiens GN=CLIC1 PE=1 SV=4	8.62786	8.65535	11.5414	14.4263
YTTEIIK¹	sp|P00736|C1R_HUMAN	Complement C1r subcomponent OS=Homo sapiens GN=C1R PE=1 SV=2	3.1082	13.6372	12.3979	18.4304
AISVLAK¹	sp|Q13404|UB2V1_HUMAN	Ubiquitin-conjugating enzyme E2 variant 1 OS=Homo sapiens GN=UBE2V1 PE=1 SV=2	2.0592	12.8821	13.938	18.9793
AVFVSEGK¹	sp|P31146|COR1A_HUMAN	Coronin-1A OS=Homo sapiens GN=CORO1A PE=1 SV=4	9.52537	13.5857	14.463	19.8431
DAGTIAGLNVLR	sp|P11142|HSP7C_HUMAN	Heat shock cognate 71 kDa protein OS=Homo sapiens GN=HSPA8 PE=1 SV=1	5.27732	10.9793	12.6502	16.7503
DLTGELEYATK¹	sp|Q9GZP4|PITH1_HUMAN	PITH domain-containing protein 1 OS=Homo sapiens GN=PITHD1 PE=1 SV=1	10.8104	8.86447	16.1702	18.4406
DPQALSEHLK	sp|P31948|STIP1_HUMAN	Stress-induced-phosphoprotein 1 OS=Homo sapiens GN=STIP1 PE=1 SV=1	26.8328	7.88293	12.1455	14.4794
DSYVGDEAQSK	sp|P63267|ACTH_HUMAN	Actin, gamma-enteric smooth muscle OS=Homo sapiens GN=ACTG2 PE=1 SV=1	6.39846	11.5487	10.8317	15.8334
ELPSFLGK	sp|P26447|S10A4_HUMAN	Protein S100-A4 OS=Homo sapiens GN=S100A4 PE=1 SV=1	11.0471	9.43735	11.0643	14.5424
FLDLLEPLGR	sp|P11277|SPTB1_HUMAN	Spectrin beta chain, erythrocytic OS=Homo sapiens GN=SPTB PE=1 SV=5	447.53	7.09393	7.12111	10.0516
GLPSSIEK	sp|P01861|IGHG4_HUMAN	Immunoglobulin heavy constant gamma 4 OS=Homo sapiens GN=IGHG4 PE=1 SV=1	8.73748	8.91545	9.84251	13.2801
IDLAVGDVVK¹	sp|Q86UX7|URP2_HUMAN	Fermitin family homolog 3 OS=Homo sapiens GN=FERMT3 PE=1 SV=1	2.53539	9.34509	16.1245	18.6368
IIVLGLLPR	sp|P68402|PA1B2_HUMAN	Platelet-activating factor acetylhydrolase IB subunit beta OS=Homo sapiens GN=PAFAH1B2 PE=1 SV=1	54.9327	6.31801	9.99325	11.823
IQNILTEEPK	sp|P27169|PON1_HUMAN	Serum paraoxonase/arylesterase 1 OS=Homo sapiens GN=PON1 PE=1 SV=3	9.90404	9.21254	8.22709	12.3514
IVLLDVPVR	sp|P08514|ITA2B_HUMAN	Integrin alpha-IIb OS=Homo sapiens GN=ITGA2B PE=1 SV=3	6.95515	8.9959	12.5389	15.4321
LAEVALAYAK	sp|P13716|HEM2_HUMAN	Delta-aminolevulinic acid dehydratase OS=Homo sapiens GN=ALAD PE=1 SV=1	10.9736	12.1139	13.177	17.8991
SAVTALWGK	sp|P68871|HBB_HUMAN	Hemoglobin subunit beta OS=Homo sapiens GN=HBB PE=1 SV=2	190.7	4.95427	7.32592	8.84386
SNYVLK	sp|O75594|PGRP1_HUMAN	Peptidoglycan recognition protein 1 OS=Homo sapiens GN=PGLYRP1 PE=1 SV=1	4.38198	10.3695	10.1598	14.5172
STLEPVEK	sp|P17066|HSP76_HUMAN	Heat shock 70 kDa protein 6 OS=Homo sapiens GN=HSPA6 PE=1 SV=2	41.0788	5.69724	7.22446	9.20062
SVLISLK¹	sp|P09496|CLCA_HUMAN	Clathrin light chain A OS=Homo sapiens GN=CLTA PE=1 SV=1	5.21331	7.46158	14.6379	16.43
VFGFSLITNK	sp|P00491|PNPH_HUMAN	Purine nucleoside phosphorylase OS=Homo sapiens GN=PNP PE=1 SV=2	42.0562	5.88604	7.99448	9.92759
VNQGLIR	sp|Q15257|PTPA_HUMAN	Serine/threonine-protein phosphatase 2A activator OS=Homo sapiens GN=PTPA PE=1 SV=3	32.6532	5.54363	5.59983	7.87972
VVVLGLLPR	sp|Q15102|PA1B3_HUMAN	Platelet-activating factor acetylhydrolase IB subunit gamma OS=Homo sapiens GN=PAFAH1B3 PE=1 SV=1	8.30514	9.15535	12.2485	15.292
¹LLOQ and repeatability measured using SIS peptides without normalization

## Sheet: Pertaining to Fig2
Peptide	Matrix1 slope	Matrix2 slope	Matrix3 slope	Matrix4 slope	Matrix5 slope	Matrix6 slope	Average N=6 slopes	CV (assay)	sd	sd *ave	Matrix 1 Z-score	Matrix 2 Z-score	Matrix 3 Z-score	Matrix 4 Z-score	Matrix 5 Z-score	Matrix 6 Z-score
AANGVVLATEK	0.0121625	0.0121485	0.0114005	0.0121096	0.0127586	0.0121289	0.0121181	17.2804	0.172804	0.00209406	0.0211962	0.0144978	0.342694	0.0040331	0.305857	0.00517642
AAISGENAGLVR	0.0103325	0.0100895	0.0112642	0.0105741	0.0105614	0.00966096	0.0104138	19.7801	0.197801	0.00205986	0.0394632	0.157422	0.41286	0.0778366	0.0716668	0.365478
ADEGISFR	0.0176734	0.0170402	0.0148927	0.0149427	0.0151426	0.0176667	0.0162264	18.8268	0.188268	0.00305491	0.473668	0.266396	0.436579	0.420203	0.354775	0.471493
AEVDDVIQVR	0.0178021	0.0164818	0.0136804	0.019554	0.0183886	0.0168319	0.0171231	15.3163	0.153163	0.00262264	0.258899	0.24453	1.31269	0.926882	0.482498	0.111056
AFLLTPR	0.00561453	0.00607629	0.00585329	0.00567989	0.00564473	0.00488887	0.00562626	15.6204	0.156204	0.000878846	0.0133541	0.51206	0.25832	0.0610177	0.0210077	0.839052
AFVFPK	0.00747084	0.00510064	0.00619275	0.00547555	0.00638233	0.00659315	0.00620254	19.8457	0.198457	0.00123094	1.03035	0.895173	0.00795918	0.590599	0.146053	0.317326
EGGQTAPASTR	0.00662971	0.00621433	0.00663873	0.00682266	0.00704962	0.00582725	0.00653038	17.8106	0.178106	0.0011631	0.0853974	0.27173	0.0931537	0.25129	0.446424	0.604535
AGQAVDDFIEK	0.0698697	0.0869311	0.084278	0.0695245	0.0727289	0.0590354	0.0737279	19.0844	0.190844	0.0140706	0.274204	0.938354	0.749799	0.29874	0.0710001	1.04421
AIDGINQR	0.0119281	0.01288	0.0109045	0.0125607	0.0119026	0.012581	0.0121261	15.3306	0.153306	0.00185901	0.106539	0.405507	0.657165	0.233782	0.120248	0.244663
AIGYLNTGYQR	0.012039	0.0139837	0.0136903	0.0127585	0.0136891	0.0134381	0.0132664	17.2631	0.172631	0.0022902	0.535942	0.313165	0.185081	0.221803	0.18456	0.0749388
AISVLAK	0.00931672	0.0133429	0.00830248	0.00840978	0.00665617	0.00530993	0.00855632	18.9793	0.189793	0.00162393	0.468245	2.94749	0.156314	0.090239	1.17009	1.99909
ALASQLQDSLK	0.0133172	0.0133614	0.013299	0.0134939	0.0132489	0.0133984	0.0133531	13.3466	0.133466	0.00178219	0.0201827	0.00463262	0.0303507	0.078977	0.0584583	0.0253821
ALEQDLPVNIK	0.00917689	0.00958035	0.00765194	0.00788034	0.00908496	0.00849032	0.00864413	19.1505	0.191505	0.0016554	0.321832	0.565554	0.599366	0.461398	0.266296	0.0929178
ALGHLDLSGNR	0.00348229	0.00376197	0.00325362	0.00418665	0.00339053	0.00298826	0.00351055	12.4604	0.124604	0.000437431	0.0646209	0.574747	0.58736	1.54562	0.274377	1.19401
ALQATVGNSYK	0.0132512	0.0101954	0.011851	0.0130084	0.0122124	0.0124543	0.0121621	15.1054	0.151054	0.00183714	0.5928	1.07051	0.169352	0.460635	0.0273773	0.159051
ALQDQLVLVAAK	0.00332697	0.00349828	0.00385197	0.00361109	0.00363601	0.00401025	0.00365576	14.2591	0.142591	0.000521278	0.630743	0.302098	0.376401	0.0857015	0.0378947	0.680036
ALTSELANAR	0.0111147	0.0122481	0.0131727	0.0109439	0.0111953	0.0115042	0.0116965	15.5388	0.155388	0.0018175	0.320085	0.303515	0.812196	0.414059	0.275768	0.105799
ALVILAK	0.00404232	0.00374579	0.00384562	0.00384788	0.00379849	0.00391176	0.00386531	17.2861	0.172861	0.000668161	0.264924	0.178881	0.0294643	0.0260914	0.100003	0.0695153
AMAVEDIISR	0.00862286	0.00731935	0.00777991	0.00804342	0.00716455	0.00747032	0.0077334	12.8611	0.128611	0.000994602	0.894287	0.4163	0.046755	0.311704	0.571939	0.264507
MESLGITSR	0.00995127	0.00914725	0.00964312	0.00975827	0.00927027	0.0101911	0.00966022	9.94801	0.0994801	0.000961	0.302859	0.533788	0.0177926	0.102029	0.405778	0.552471
APGELEHGLITFSTR	0.00519138	0.00438884	0.00477425	0.00479568	0.00471598	0.00460918	0.00474589	19.4422	0.194422	0.000922706	0.482816	0.386953	0.0307425	0.0539618	0.032407	0.14816
AQAWGER	0.00637523	0.00816262	0.00736374	0.00661071	0.00686184	0.00566675	0.00684015	14.6285	0.146285	0.00100061	0.464634	1.32166	0.523276	0.229297	0.0216767	1.17269
LGPLVEQGR	0.0048033	0.00471212	0.00455671	0.00453374	0.00475039	0.00462162	0.00466298	15.5063	0.155063	0.000723055	0.194066	0.0679622	0.146969	0.178745	0.12089	0.0572038
SELEEQLTPVAEETR	0.0197867	0.0206434	0.0166619	0.019125	0.0182777	0.0203925	0.0191479	18.1832	0.181832	0.0034817	0.183488	0.429538	0.713999	0.00655805	0.249934	0.357464
ELDESLQVAER	0.00932105	0.00873619	0.00987545	0.00943964	0.010205	0.00975735	0.00955578	15.5321	0.155321	0.00148421	0.158151	0.552203	0.215382	0.0782522	0.437416	0.135809
ATEHLSTLSEK	0.000444486	0.000560355	0.000490973	0.000502484	0.000489646	0.000533283	0.000503538	19.9762	0.199762	0.000100588	0.587065	0.564855	0.124917	0.010481	0.138108	0.295716
ATVVYQGER	0.00435581	0.00397373	0.00545576	0.00447503	0.00524715	0.00452051	0.00467133	17.6204	0.176204	0.000823106	0.38333	0.84752	0.953007	0.238483	0.699563	0.183237
AVEPQLQEEER	0.0114016	0.0105787	0.0099575	0.0105648	0.0107671	0.0107371	0.0106678	20.223	0.20223	0.00215735	0.340132	0.0413195	0.329247	0.04773	0.0460274	0.0321371
AVFVSEGK	0.0088797	0.00846286	0.0073416	0.00845249	0.00861363	0.00814275	0.0083155	19.8431	0.198431	0.00165005	0.341927	0.0893012	0.590226	0.0830181	0.180675	0.104696
AVIDDAFAR	0.00940295	0.00873671	0.00862821	0.00763586	0.00916225	0.00881168	0.00872961	19.3616	0.193616	0.00169019	0.39838	0.00420119	0.0599913	0.647119	0.255973	0.048556
AVLENALR	0.00876574	0.0097499	0.00891707	0.0080199	0.00865869	0.00913004	0.00887356	16.5438	0.165438	0.00146802	0.0734441	0.596959	0.0296432	0.581504	0.146364	0.17471
AVLHIGEK	0.0056179	0.00559373	0.00566057	0.00587676	0.00564145	0.00498433	0.00556246	16.3502	0.163502	0.000909475	0.0609632	0.0343827	0.107883	0.34559	0.0868502	0.635668
AVTELNEPLSNEDR	0.0131368	0.0130298	0.0145839	0.011774	0.0130649	0.0127922	0.0130636	17.9267	0.179267	0.00234187	0.0312405	0.0144149	0.6492	0.550652	0.00053265	0.115906
YLAEVASGEK	0.00572844	0.00590573	0.00580661	0.00685812	0.00643948	0.00660587	0.00622404	15.1119	0.151119	0.000940571	0.52692	0.338422	0.443808	0.674142	0.229055	0.405952
AVYEAVLR	0.00912527	0.00910231	0.00956746	0.009136	0.00872665	0.00852043	0.00902969	18.4625	0.184625	0.00166711	0.0573339	0.0435629	0.322578	0.0637746	0.181776	0.305473
AWVAWR	0.00401134	0.00487116	0.00380446	0.00644298	0.00368343	0.00386395	0.00444622	18.1019	0.181019	0.000804852	0.540322	0.527974	0.797365	2.48091	0.947744	0.72345
DADPDTFFAK	0.0251991	0.0237962	0.0196464	0.0243149	0.0224955	0.0171902	0.0221071	13.5313	0.135313	0.00299138	1.03365	0.564682	0.8226	0.738071	0.129856	1.64366
LPNNVLQEK	0.00488752	0.00547415	0.0044202	0.0051921	0.00531481	0.00463262	0.0049869	12.0377	0.120377	0.00060031	0.165541	0.811659	0.944018	0.341818	0.546239	0.590157
DAFALAK	0.00825886	0.00796313	0.00752043	0.0077997	0.00832064	0.00772129	0.00793067	14.0188	0.140188	0.00111178	0.295188	0.0291922	0.368994	0.117806	0.350754	0.188334
DAGTIAGLNVLR	0.00605661	0.00625599	0.00669579	0.00577078	0.00621367	0.004371	0.00589397	16.7503	0.167503	0.000987259	0.164736	0.366687	0.812165	0.124786	0.323822	1.54262
FATTFYQHLADSK	0.00131327	0.00141771	0.00140043	0.00139365	0.00145443	0.00132311	0.00138377	15.0853	0.150853	0.000208745	0.337709	0.1626	0.0798188	0.0473604	0.338522	0.290593
DFAEHLLIPR	0.0107053	0.0110083	0.0104935	0.0101847	0.0107098	0.0111226	0.010704	17.8122	0.178122	0.00190662	0.000659094	0.159596	0.110416	0.272389	0.00301052	0.219538
LGNQEPGGQTALK	0.00969569	0.0158941	0.00962757	0.0101294	0.0106448	0.0106503	0.011107	18.3728	0.183728	0.00204066	0.691582	2.34588	0.724961	0.479032	0.2265	0.223803
DGAGDVAFVK	0.0119315	0.0102812	0.0107752	0.0112517	0.0116671	0.0128653	0.011462	18.0445	0.180445	0.00206826	0.226989	0.570895	0.332059	0.101679	0.0991611	0.678483
DIPTNSPELEETLTHTITK	0.00745829	0.00746936	0.00806313	0.00747704	0.00766158	0.00719885	0.00755471	17.0698	0.170698	0.00128958	0.0747677	0.0661838	0.394253	0.0602279	0.0828743	0.275948
DLHLSDVFLK	0.0038213	0.00410154	0.00360959	0.00394956	0.00351506	0.00376249	0.00379325	11.9312	0.119312	0.000452581	0.0619627	0.681172	0.405811	0.345356	0.614694	0.0679856
DLQNFLK	0.00814887	0.008423	0.00763994	0.00731054	0.00680758	0.00742689	0.00762613	15.207	0.15207	0.0011597	0.450752	0.687126	0.0119009	0.272137	0.705832	0.17181
DLTGELEYATK	0.0375607	0.0628123	0.0429734	0.0400687	0.0368792	0.0384078	0.043117	18.4406	0.184406	0.00795103	0.698821	2.47707	0.0180666	0.38339	0.784525	0.592271
DPGVLDR	0.0099396	0.00972024	0.0102099	0.0100219	0.0100247	0.00958644	0.00991712	15.3842	0.153842	0.00152567	0.0147309	0.129047	0.191875	0.0687025	0.0704883	0.21675
DPQALSEHLK	0.0304221	0.0403442	0.0393552	0.0321586	0.0269323	0.0307882	0.0333335	14.4794	0.144794	0.00482649	0.603194	1.45256	1.24765	0.243419	1.32625	0.52735
PAFSAIR	0.00881663	0.00869242	0.00860137	0.00666771	0.00927063	0.00730652	0.00822588	14.2077	0.142077	0.00116871	0.505473	0.399193	0.321284	1.33324	0.893939	0.786648
DSPSVWAAVPGK	0.00732038	0.0103443	0.00869104	0.0077245	0.00808367	0.00784814	0.00833533	15.83	0.1583	0.00131949	0.769201	1.52251	0.269579	0.46293	0.190729	0.369227
DSYVGDEAQSK	0.0241679	0.0284528	0.0269875	0.0246923	0.0229069	0.0264287	0.025606	15.8334	0.158334	0.00405431	0.354714	0.702153	0.34075	0.225375	0.665737	0.202924
DVGRPQPGR	0.0145611	0.021425	0.0147839	0.0149134	0.0172025	0.0124644	0.0158917	8.22731	0.0822731	0.00130746	1.0177	4.2321	0.847315	0.748283	1.00256	2.62136
DVYTGDALR	0.0484411	0.0559556	0.0557044	0.0453332	0.0421735	0.0456624	0.0488784	11.6576	0.116576	0.00569805	0.0767301	1.24204	1.19796	0.622168	1.1767	0.564403
EANYIGSDK	0.00789602	0.00665823	0.00742897	0.00724612	0.00679316	0.00715829	0.0071968	19.3813	0.193813	0.00139483	0.501293	0.386118	0.16645	0.0353609	0.289383	0.0276039
EAQLPVIENK	0.018644	0.0188317	0.0214772	0.0213761	0.0190161	0.0206664	0.0200019	17.6527	0.176527	0.00353087	0.384581	0.331417	0.417831	0.389179	0.279201	0.188189
EELLPAQDIK	0.00649412	0.00665859	0.0070564	0.00657474	0.00676004	0.00658331	0.00668787	11.5923	0.115923	0.000775275	0.249906	0.0377645	0.475357	0.14592	0.0930932	0.134859
EFGNTLEDK	0.00383455	0.00477357	0.00383859	0.00365866	0.00370508	0.00356347	0.00389566	19.6429	0.196429	0.000765219	0.0798466	1.14727	0.0745679	0.309709	0.249043	0.434106
EWFSETFQK	0.00343095	0.00365306	0.00385731	0.00365741	0.00354324	0.00413287	0.00371247	18.0858	0.180858	0.000671431	0.419294	0.0884839	0.215719	0.0820107	0.25205	0.626119
EIGELYLPK	0.00895224	0.0080186	0.00968667	0.00834969	0.00841172	0.00658797	0.00833448	15.6013	0.156013	0.00130029	0.475095	0.24293	1.03991	0.0116985	0.0593982	1.34317
ELGVGIALR	0.0128162	0.0199485	0.0168158	0.0178926	0.0148217	0.0135719	0.0159778	8.53038	0.0853038	0.00136297	2.31963	2.91329	0.614832	1.40489	0.848206	1.76518
ELLETVVNR	0.00908515	0.00816411	0.00871956	0.00942196	0.00899903	0.00940592	0.00896596	17.181	0.17181	0.00154044	0.0773769	0.520529	0.159953	0.296025	0.0214728	0.285608
ELPSFLGK	0.00101758	0.00129507	0.00110343	0.000988783	0.000982592	0.00085896	0.00104107	14.5424	0.145424	0.000151397	0.15515	1.67773	0.411906	0.345366	0.386258	1.20287
ELPSLQHPNEQK	0.00179377	0.00182508	0.00182794	0.00180182	0.00173455	0.00182443	0.00180126	11.8872	0.118872	0.000214119	0.034998	0.111224	0.124588	0.00258173	0.311588	0.108192
NVALVSGDTENAK	0.023132	0.0215988	0.0246997	0.0317051	0.024299	0.0235909	0.0248376	17.4543	0.174543	0.00433523	0.393429	0.747076	0.0318015	1.58413	0.124248	0.287571
EQAEAEVASLNR	0.00464594	0.00492708	0.00446159	0.0058882	0.00509866	0.00412163	0.00485718	14.8395	0.148395	0.000720781	0.293082	0.0969664	0.548839	1.43042	0.335025	1.02049
SPELQAEAK	0.00241179	0.00280361	0.00306508	0.00294281	0.00303397	0.00242535	0.00278043	16.3311	0.163311	0.000454074	0.811862	0.0510489	0.626865	0.357606	0.558348	0.782005
ESLSSYWESAK	0.0027957	0.00233222	0.00246838	0.00251457	0.00253608	0.00264751	0.00254908	19.3974	0.193974	0.000494455	0.498776	0.438578	0.163199	0.0697974	0.0262821	0.19908
TAAQNLYEK	0.0078969	0.0080628	0.0082767	0.00766125	0.00781217	0.00689817	0.007768	18.5034	0.185034	0.00143734	0.0896815	0.205099	0.353921	0.0742675	0.0307342	0.605168
TYLPAVDEK	0.00551623	0.00570397	0.00572276	0.00559152	0.00534781	0.00557872	0.00557683	17.9094	0.179094	0.000998776	0.06068	0.127289	0.146102	0.0147034	0.229301	0.00188608
ETAASLLQAGYK	0.00459423	0.00391706	0.00351478	0.00400773	0.0033389	0.00449016	0.00397714	18.6581	0.186581	0.000742058	0.831586	0.0809714	0.62308	0.0412209	0.860099	0.691344
TATSEYQTFFNPR	0.012943	0.0150036	0.0122176	0.0116197	0.0118197	0.0119687	0.0125954	14.4836	0.144836	0.00182427	0.190535	1.32013	0.207089	0.534851	0.42521	0.343515
YGFYTHVFR	0.0026489	0.00386826	0.00409797	0.00382606	0.00391596	0.00309377	0.00357516	19.5113	0.195113	0.00069756	1.32785	0.420187	0.749492	0.359693	0.488573	0.690096
ETSNFGFSLLR	0.00909826	0.00780828	0.00758611	0.00818718	0.00870137	0.009777	0.00852637	20.2301	0.202301	0.00172489	0.331554	0.416308	0.545114	0.196641	0.101459	0.72505
EYTDASFTNR	0.021701	0.0176774	0.0183895	0.0208962	0.020598	0.0235562	0.0204697	12.527	0.12527	0.00256424	0.480161	1.08893	0.811236	0.166305	0.0500453	1.20366
FGSSLITVR	0.0231614	0.0217645	0.0244734	0.0208321	0.0253544	0.0193528	0.0224898	11.7097	0.117097	0.00263348	0.255042	0.275394	0.753249	0.629471	1.08777	1.1912
VDPVNFK	0.00421184	0.00605367	0.00469326	0.00413969	0.00420473	0.0042267	0.00458832	19.0684	0.190684	0.000874917	0.430299	1.67485	0.119944	0.512761	0.438421	0.413317
FLNVLSPR	0.00806798	0.00752459	0.00769319	0.00833756	0.0075002	0.00752014	0.00777394	16.86	0.1686	0.00131068	0.224339	0.190248	0.061614	0.430018	0.208853	0.193643
FQPTLLTLPR	0.0027409	0.00301619	0.00290434	0.00267567	0.00300155	0.00202784	0.00272775	11.6866	0.116866	0.000318781	0.0412489	0.904829	0.553976	0.163371	0.858894	2.19558
FQSVFTVTR	0.0152813	0.0135205	0.0135983	0.0150141	0.0140979	0.0138964	0.0142348	17.2571	0.172571	0.00245651	0.426045	0.290766	0.259076	0.317242	0.0556986	0.137746
FSAEFDFR	0.0184297	0.019156	0.0199557	0.0200806	0.0174871	0.0152308	0.01839	18.8275	0.188275	0.00346237	0.0114719	0.221246	0.452197	0.488286	0.260762	0.91244
FSVVYAK	0.0079484	0.00770375	0.00745165	0.00756275	0.00818583	0.00762625	0.00774644	17.3997	0.173997	0.00134786	0.149834	0.031674	0.218705	0.136279	0.32599	0.0891668
HTLNQIDEVK	0.00398466	0.00472129	0.00471998	0.00423943	0.00415283	0.0031521	0.00416171	16.8718	0.168718	0.000702156	0.252161	0.796943	0.795079	0.110679	0.0126574	1.43788
FVFGTTPEDILR	0.00838572	0.00860427	0.00891881	0.00873408	0.00809029	0.00753047	0.00837727	17.6762	0.176762	0.00148078	0.00570606	0.153298	0.365713	0.240956	0.193807	0.571866
GTLLALER	0.00571838	0.00563073	0.00565791	0.00565732	0.00561682	0.00531123	0.00559873	19.8252	0.198252	0.00110996	0.107797	0.0288293	0.0533117	0.0527822	0.0162978	0.259018
GDLGIEIPAEK	0.00637447	0.00461121	0.00522409	0.00477054	0.00500657	0.00603209	0.0053365	15.197	0.15197	0.000810987	1.27989	0.894321	0.138603	0.697857	0.406827	0.857716
GFPSVLR	0.00487007	0.00555435	0.00463459	0.00453567	0.00546813	0.00245157	0.00458573	15.7981	0.157981	0.000724458	0.392486	1.33703	0.0674418	0.0691028	1.21802	2.94587
GQPLSPEK	0.00975159	0.00552837	0.00566161	0.00624173	0.00581243	0.00941881	0.00706909	19.5037	0.195037	0.00137874	1.94563	1.11749	1.02085	0.600086	0.911459	1.70426
VSVFVPPR	0.00428029	0.00478215	0.00474859	0.00437911	0.00495634	0.00474554	0.00464867	15.8711	0.158711	0.000737793	0.499304	0.180921	0.13543	0.365363	0.417021	0.131295
YAATSQVLLPSK	0.0081178	0.00938767	0.0081515	0.00767558	0.00899858	0.00869458	0.00850428	14.5382	0.145382	0.00123637	0.312599	0.714496	0.285338	0.670274	0.399797	0.153918
GFVEPDHYVVVGAQR	0.00278392	0.00299899	0.00303986	0.00316954	0.00299214	0.00284235	0.00297113	15.5321	0.155321	0.000461478	0.405677	0.06037	0.148926	0.429935	0.0455181	0.279072
GFYFNKPTGYGSSSR	0.00761151	0.0073767	0.00857258	0.0074812	0.00844118	0.00802475	0.00791798	18.545	0.18545	0.00146839	0.208717	0.368626	0.44579	0.297458	0.356306	0.0727063
GIHPTIISESFQK	0.00175398	0.00188534	0.00174714	0.00147253	0.00200779	0.00175471	0.00177025	11.5276	0.115276	0.000204067	0.0797226	0.563971	0.113224	1.45892	1.16404	0.0761447
GLFIIDGK	0.00558008	0.00620204	0.00598704	0.00577949	0.00568027	0.00587283	0.00585029	18.6045	0.186045	0.00108842	0.248262	0.323176	0.125639	0.0650546	0.156208	0.0207097
GLTLHLK	0.00210816	0.00207132	0.00188748	0.00224952	0.00175429	0.00149529	0.00192768	17.7306	0.177306	0.00034179	0.528056	0.420258	0.117599	0.941641	0.5073	1.26506
YTTEIIK	0.00134993	0.00138512	0.00120517	0.00131377	0.00143619	0.00143368	0.00135398	18.4304	0.184304	0.000249544	0.0161991	0.124805	0.596325	0.16114	0.329451	0.319407
GNFNYIEFTR	0.0210283	0.0500787	0.0748846	0.0322696	0.0228019	0.0102697	0.0352221	16.7631	0.167631	0.00590432	2.40398	2.51622	6.71754	0.50007	2.10358	4.22613
GPGGVWAAK	0.00441604	0.00425598	0.00453475	0.00416024	0.0047792	0.00476884	0.00448584	13.2921	0.132921	0.000596261	0.11706	0.385514	0.0820307	0.546074	0.491991	0.474626
GPSVFPLAPSSK	0.00018675	0.000226535	0.000211763	0.00019834	0.000193708	0.000195165	0.000202043	18.5822	0.185822	3.7544e-05	0.407351	0.652341	0.258874	0.0986424	0.222004	0.183217
GSESGIFTNTK	0.0083586	0.0085554	0.00568088	0.00784876	0.00711449	0.00701852	0.00742944	19.3494	0.193494	0.00143755	0.646352	0.783248	1.21635	0.291688	0.219091	0.285847
GTHGSFANGINWK	0.00741093	0.00667773	0.00767952	0.0101279	0.00671421	0.0097431	0.00805889	15.2747	0.152747	0.00123097	0.526385	1.12201	0.308193	1.68077	1.09237	1.36819
GTTAVLTEK	0.00846086	0.00930761	0.0091012	0.0101796	0.00892777	0.00753938	0.00891941	12.892	0.12892	0.00114989	0.398773	0.337604	0.158095	1.09593	0.00727803	1.20014
GTYIPVPIVSELQSGK	0.00864801	0.00841318	0.00857037	0.00859371	0.00817367	0.00805734	0.00840938	16.0902	0.160902	0.00135308	0.176358	0.00280681	0.118981	0.13623	0.174202	0.260175
GTYSTTVTGR	0.0589026	0.0550237	0.0601594	0.0568383	0.064048	0.0661843	0.0601927	16.4317	0.164317	0.0098907	0.130433	0.522616	0.00336923	0.339146	0.389786	0.605778
GVASLFAGR	0.00745305	0.00780108	0.00712107	0.00793759	0.00668811	0.00878828	0.00763153	19.8417	0.198417	0.00151422	0.11787	0.111973	0.337111	0.202122	0.623039	0.763925
GVTFLLR	0.00404352	0.00468066	0.00432072	0.00429736	0.00431274	0.00395207	0.00426784	16.6024	0.166024	0.000708564	0.316589	0.582604	0.0746176	0.0416603	0.0633609	0.445654
GWVTDGFSSLK	0.00411193	0.00435034	0.0046127	0.00448971	0.00452559	0.00410539	0.00436594	19.7001	0.197001	0.000860096	0.295335	0.0181342	0.286894	0.143901	0.185612	0.302937
HGNTDSEGIVEVK	0.00133427	0.00122883	0.00117029	0.00130148	0.00133704	0.00123606	0.00126799	16.0954	0.160954	0.000204089	0.324739	0.191902	0.478738	0.164053	0.338309	0.15646
VFSLQWGEVK	0.0869122	0.0933561	0.0864448	0.0739294	0.0692814	0.0682524	0.0796961	14.4496	0.144496	0.0115157	0.626633	1.18621	0.586048	0.500764	0.904382	0.993743
HITIFSPEGR	0.00892876	0.00863136	0.00863559	0.00825825	0.00887275	0.00769785	0.00850409	17.8353	0.178353	0.00151673	0.279988	0.083908	0.0866963	0.162086	0.243057	0.531564
HITSLEVIK	0.0243029	0.0338582	0.030622	0.022741	0.0246578	0.018642	0.025804	11.9381	0.119381	0.00308052	0.487271	2.61457	1.56403	0.994319	0.372073	2.32494
SYTITGLQPGTDYK	0.0305043	0.0309692	0.0272011	0.0300436	0.0320416	0.0273897	0.0296916	19.1868	0.191868	0.00569687	0.142656	0.224264	0.437168	0.0617961	0.412514	0.404062
HYGALIGLNR	0.00329737	0.00361648	0.00345306	0.00336746	0.00337118	0.00358032	0.00344765	13.4289	0.134289	0.000462982	0.324578	0.36467	0.0116951	0.173189	0.165157	0.286559
IAFSATR	0.00430332	0.00450483	0.00458147	0.00528662	0.0050324	0.00482701	0.00475594	14.5501	0.145501	0.000691994	0.654086	0.362883	0.252125	0.766877	0.399511	0.102706
IALDFQR	0.0122063	0.0114424	0.0116824	0.0117835	0.00963396	0.0126071	0.0115593	17.9727	0.179727	0.00207751	0.311432	0.0562577	0.0592827	0.107916	0.926734	0.504361
IAWHVIR	0.0096542	0.0104498	0.01061	0.0104629	0.0100026	0.00955435	0.0101223	19.8792	0.198792	0.00201223	0.232635	0.162733	0.242342	0.169283	0.0594703	0.282253
IDIIPNPQER	0.0106228	0.0108932	0.0105493	0.0113411	0.0110641	0.012035	0.0110843	13.429	0.13429	0.0014885	0.310031	0.128336	0.359387	0.172563	0.0135344	0.638725
IDLAVGDVVK	0.162073	0.1699	0.15134	0.15165	0.14339	0.14915	0.154584	18.6368	0.186368	0.0288096	0.25996	0.531629	0.112598	0.101834	0.388537	0.18862
IELLGSYDPQK	0.00444645	0.00526521	0.00570435	0.00476191	0.00530573	0.00415371	0.00493956	12.0548	0.120548	0.000595454	0.828126	0.546893	1.28438	0.298343	0.614938	1.31974
IFINNEWHDSVSGK	0.0162637	0.0203747	0.0195606	0.0195856	0.0210003	0.028852	0.0209395	11.8219	0.118219	0.00247544	1.88887	0.228141	0.557021	0.546927	0.0245607	3.1964
ILDLIESGK	0.00828531	0.00812473	0.0080172	0.00806065	0.00828291	0.00708227	0.00797551	11.756	0.11756	0.000937598	0.330412	0.15915	0.0444613	0.0908033	0.327862	0.95269
IFYNQQNHYDGSTGK	0.00304407	0.00281792	0.00290248	0.0031585	0.00311173	0.00326367	0.00304973	16.6777	0.166777	0.000508625	0.0111299	0.455759	0.289505	0.213863	0.121908	0.420622
IHLISTQSAIPYALR	0.00225964	0.00210833	0.00199571	0.00214341	0.00194461	0.00142038	0.00197868	17.1838	0.171838	0.000340011	0.826323	0.381306	0.0500872	0.484483	0.100201	1.642
YEASILTHDSSIR	0.0018496	0.00192983	0.00191036	0.00182631	0.00196176	0.00199327	0.00191186	10.2554	0.102554	0.000196069	0.317533	0.0916842	0.00763326	0.436302	0.254533	0.415251
IIFVVGGPGSGK	0.00674088	0.00660902	0.00670691	0.00681201	0.00713405	0.00643189	0.00673913	11.5067	0.115067	0.000775452	0.0022582	0.167779	0.0415461	0.0939881	0.509281	0.396202
IIYIVHDEVK	0.0157988	0.0235557	0.019394	0.0159153	0.0154193	0.0157004	0.0176306	15.1129	0.151129	0.00266449	0.687483	2.22374	0.661811	0.643743	0.82992	0.724406
ILAGPAGDSNVVK	0.0083418	0.00801769	0.00946064	0.00891663	0.00913874	0.00866007	0.00875593	19.3652	0.193652	0.0016956	0.244237	0.435382	0.415611	0.0947726	0.225767	0.0565316
IPVQALLHLR	0.0151033	0.021455	0.0187019	0.014314	0.014794	0.0152404	0.0166014	13.5413	0.135413	0.00224804	0.666434	2.15903	0.934342	1.01751	0.804014	0.605417
ISEITNIVSK	0.0147381	0.0134458	0.0143594	0.0149982	0.0144723	0.0151129	0.0145211	19.8516	0.198516	0.00288268	0.0752664	0.373026	0.0560872	0.165489	0.0169299	0.205289
ISFDEFIK	0.00742874	0.00657942	0.00698598	0.00763609	0.00707847	0.00651072	0.00703657	14.605	0.14605	0.00102769	0.3816	0.444829	0.0492283	0.583365	0.0407748	0.511683
ITLYGR	0.00816472	0.00728959	0.00759091	0.00790079	0.00894147	0.00759075	0.00791304	14.5791	0.145791	0.00115365	0.218163	0.540413	0.279224	0.0106203	0.891456	0.279362
IVLGQEQDSYGGK	0.0145681	0.0159124	0.0153334	0.0156276	0.0158002	0.0158255	0.0155112	16.6608	0.166608	0.00258428	0.364943	0.155241	0.0688057	0.0450653	0.111823	0.121619
IVLLDVPVR	0.0134333	0.0123252	0.0132429	0.0147343	0.0129117	0.0126359	0.0132139	15.4321	0.154321	0.00203918	0.107596	0.435788	0.0142481	0.745598	0.148203	0.283451
IYHPNIDEK	0.00589231	0.00695666	0.00800807	0.00730613	0.00708955	0.00738568	0.0071064	12.3717	0.123717	0.000879182	1.38093	0.170319	1.02557	0.227177	0.0191689	0.317664
LAAAVSNFGYDLYR	0.00823369	0.00836804	0.00837388	0.0080081	0.00924022	0.00820184	0.0084043	14.9472	0.149472	0.0012562	0.135809	0.0288632	0.0242115	0.315388	0.665437	0.161166
LQSLFDSPDFSK	0.0117944	0.0127057	0.0162422	0.0132279	0.0135889	0.0115962	0.0131925	19.6421	0.196421	0.0025913	0.539541	0.187882	1.17687	0.0136348	0.152969	0.616055
LAELPADALGPLQR	0.00692914	0.0063144	0.00699088	0.00755823	0.00786433	0.00676116	0.00706969	19.5703	0.195703	0.00138356	0.101585	0.5459	0.0569628	0.353103	0.574342	0.222997
LAEVALAYAK	0.00676999	0.00660301	0.0081518	0.00809433	0.00720999	0.00836177	0.00753182	17.8991	0.178991	0.00134813	0.565097	0.688957	0.459886	0.417256	0.238723	0.615635
LEAGDHPVELLAR	0.00818792	0.00749231	0.0074899	0.00777647	0.00738435	0.00795731	0.00771471	13.1493	0.131493	0.00101443	0.46648	0.219237	0.221614	0.0608835	0.325658	0.239146
LFAYPDTHR	0.00314695	0.00295677	0.00356876	0.00337092	0.00354159	0.00321216	0.00329953	9.33775	0.0933775	0.000308101	0.495212	1.11246	0.873838	0.231736	0.785667	0.283565
LFDQAFGLPR	0.0256383	0.0240002	0.0224625	0.0241272	0.0235399	0.0250037	0.0241287	16.8994	0.168994	0.0040776	0.370238	0.0315001	0.408604	0.00035367	0.144389	0.21461
LGAEVYHTLK	0.00877176	0.00696463	0.00883555	0.00806698	0.00805003	0.0085604	0.00820823	18.1169	0.181169	0.00148707	0.378955	0.836267	0.421852	0.0949827	0.106382	0.236824
LGEVNTYAGDLQK	0.00694524	0.00842692	0.00805134	0.00708237	0.008345	0.00807721	0.00782134	17.1776	0.171776	0.00134352	0.652098	0.450737	0.171186	0.550027	0.389761	0.190442
LLPHANEVSQK	0.00338025	0.00324068	0.00342306	0.00346722	0.00363643	0.00359567	0.00345722	12.5267	0.125267	0.000433075	0.177725	0.499991	0.0788754	0.023091	0.41381	0.31969
SLAPYAQDTQEK	0.00566284	0.00609308	0.00600608	0.00606405	0.00654582	0.00562069	0.00599876	15.9294	0.159294	0.000955569	0.351541	0.0987047	0.00765957	0.068325	0.572499	0.395648
LIQGAPTIR	0.00641449	0.00587866	0.00583059	0.00613058	0.00723184	0.00636982	0.00630933	10.1295	0.101295	0.000639104	0.164549	0.67386	0.749079	0.279689	1.44343	0.0946441
LLEVEHPAAK	0.00279084	0.0025222	0.0029398	0.00274012	0.002812	0.00257777	0.00273046	15.9239	0.159239	0.000434796	0.138888	0.478972	0.481476	0.0222213	0.18755	0.351164
LPTDSELAPR	0.0114643	0.0115151	0.0114946	0.0134872	0.0110178	0.0112017	0.0116968	16.1955	0.161955	0.00189435	0.122706	0.095905	0.106743	0.945149	0.358425	0.261369
LQDAEIAR	0.00631412	0.00601502	0.00584208	0.00583302	0.00615922	0.00628135	0.00607413	19.119	0.19119	0.00116131	0.206652	0.0509055	0.199823	0.207625	0.0732675	0.178434
LSILYPATTGR	0.00233298	0.00240354	0.00222517	0.00228698	0.00242004	0.00242066	0.00234823	18.8549	0.188549	0.000442755	0.0344422	0.124932	0.277931	0.138338	0.162193	0.163586
LSSTWEGIQAGK	0.03291	0.047896	0.0369806	0.0333546	0.0293897	0.033436	0.0356612	9.5706	0.095706	0.00341299	0.806093	3.58479	0.386608	0.675805	1.83753	0.651965
LTAAVLLAK	0.00543638	0.00539232	0.00530838	0.004967	0.00545626	0.00412967	0.005115	19.6423	0.196423	0.00100471	0.319875	0.276019	0.192474	0.147313	0.339657	0.980713
VVFDDTYDR	0.00485789	0.00447982	0.00471055	0.00474304	0.00393068	0.00333671	0.00434311	19.9735	0.199735	0.000867474	0.593413	0.15759	0.423574	0.461022	0.475443	1.16016
LVNVVLGAHNVR	0.0165047	0.0159007	0.0166625	0.0165307	0.0130839	0.017679	0.0160603	20.444	0.20444	0.00328336	0.13536	0.0485836	0.183411	0.143287	0.9065	0.493026
LVVLPFPK	0.00933047	0.00894199	0.0096593	0.010055	0.00942406	0.00969284	0.00951727	17.7242	0.177242	0.00168686	0.110738	0.341039	0.084196	0.31876	0.0552595	0.10408
LYEQLSGK	0.00954732	0.00924149	0.00859992	0.00934919	0.00777491	0.00783386	0.00872445	14.7733	0.147733	0.00128889	0.638433	0.401151	0.0966167	0.484716	0.736709	0.690974
NANTFISPQQR	0.00407826	0.00354254	0.0040583	0.00335665	0.00313987	0.00345001	0.00360427	18.5378	0.185378	0.00066815	0.709401	0.0923925	0.679529	0.370603	0.695053	0.230881
NFPSPVDAAFR	0.00826801	0.00771776	0.0070229	0.00736691	0.00739619	0.00712682	0.0074831	18.9864	0.189864	0.00142077	0.55246	0.165164	0.323906	0.0817794	0.0611728	0.250766
NGFYPATR	0.0102951	0.0119985	0.0102061	0.0121703	0.0101283	0.0101584	0.0108261	17.5954	0.175954	0.0019049	0.278763	0.615458	0.325479	0.705642	0.36633	0.350528
NIILEEGK	0.0133828	0.0128368	0.0141765	0.0123596	0.0117501	0.0100644	0.0124284	15.2148	0.152148	0.00189095	0.504711	0.216013	0.924476	0.0363545	0.358697	1.25015
NILTSNNIDVK	0.00789937	0.00893728	0.00856541	0.00831022	0.00910028	0.00993405	0.0087911	17.791	0.17791	0.00156402	0.570151	0.0934631	0.144301	0.307464	0.197683	0.730771
VLNQELR	0.00411587	0.00399178	0.00388636	0.00458991	0.00413234	0.00345391	0.00402836	16.1774	0.161774	0.000651683	0.13428	0.0561389	0.217897	0.861691	0.159553	0.881489
NIQSLEVIGK	0.0041352	0.00453891	0.00436409	0.00447955	0.00367755	0.00181333	0.00383477	19.5056	0.195056	0.000747996	0.401648	0.941369	0.707648	0.862004	0.210195	2.70247
NVNQSLLELHK	0.00588935	0.00498514	0.00515166	0.00566883	0.00542187	0.00507487	0.00536529	14.9241	0.149241	0.000800721	0.654492	0.474753	0.26679	0.37909	0.0706587	0.362698
NWGLSVYADKPETTK	0.00766657	0.00872728	0.00899944	0.00776945	0.00800099	0.00727726	0.0080735	18.5011	0.185011	0.00149369	0.272434	0.437698	0.619904	0.203555	0.0485421	0.533071
NYLAWYQQKPGQPPK	0.00277746	0.00272416	0.00235412	0.0022488	0.00280086	0.00265479	0.00259336	17.6419	0.176419	0.000457518	0.402376	0.285883	0.52292	0.753123	0.453516	0.134268
PGGDTIFGK	0.0142017	0.0148359	0.0142755	0.0114357	0.0132404	0.0135695	0.0135931	18.4458	0.184458	0.00250736	0.242711	0.495634	0.272155	0.860419	0.140673	0.00940899
QEPGENSEILPTLK	0.00418173	0.00403976	0.00444273	0.00368184	0.00387181	0.00258139	0.00379988	20.4679	0.204679	0.000777754	0.490969	0.308436	0.826551	0.151768	0.0924918	1.56668
QPVLSQTEAR	0.00895813	0.0168649	0.00963304	0.00853768	0.00938221	0.00935371	0.0104549	15.2899	0.152899	0.00159855	0.936359	4.00985	0.514156	1.19938	0.671064	0.688894
SDLEVAHYK	0.0117738	0.0122052	0.0125213	0.0138206	0.0134184	0.0119162	0.0126092	18.8964	0.188964	0.00238269	0.350618	0.169587	0.0369264	0.508398	0.339595	0.290862
SGFSFGFK	0.0153707	0.0161461	0.0152138	0.014444	0.0145298	0.0147617	0.0150777	16.1025	0.161025	0.00242789	0.120692	0.440067	0.0560466	0.261	0.225652	0.130153
SGIPIVTSPYQIHFTK	0.00895584	0.0102659	0.00935095	0.00885601	0.0101185	0.00433744	0.00864744	16.3966	0.163966	0.00141788	0.217507	1.14145	0.496163	0.1471	1.03752	3.03974
TGLQEVEVK	0.00587877	0.00594521	0.00726591	0.00586148	0.00640468	0.00640415	0.00629337	14.2	0.142	0.000893658	0.463934	0.389583	1.08827	0.483279	0.124557	0.123969
SILPTAPR	0.00733916	0.00732148	0.007261	0.00735242	0.00768034	0.00751167	0.00741101	18.1952	0.181952	0.00134845	0.053282	0.0663957	0.111249	0.0434535	0.19973	0.0746499
SIPQVSPVR	0.00252911	0.0025852	0.00245627	0.0024775	0.00276397	0.00248908	0.00255019	13.8643	0.138643	0.000353566	0.059626	0.0990262	0.265615	0.205572	0.604632	0.172846
SLAPTAAAK	0.0059969	0.00632001	0.00589298	0.0061252	0.00620213	0.00555942	0.0060161	17.0974	0.170974	0.0010286	0.0186745	0.295453	0.119705	0.106061	0.180855	0.443989
SLEDLQLTHNK	0.00299125	0.00324473	0.0030454	0.00300383	0.00324481	0.00308386	0.00310231	10.7596	0.107596	0.000333796	0.332732	0.426658	0.170507	0.295034	0.426911	0.0552951
SNYVLK	0.00997832	0.00957334	0.00972125	0.0104188	0.00961476	0.0104393	0.00995763	14.5172	0.145172	0.00144557	0.0143135	0.265834	0.163519	0.319013	0.237186	0.333213
SPEQQETVLDGNLIIR	0.00546786	0.00529313	0.00450485	0.0112467	0.00549215	0.00505274	0.00617624	17.6616	0.176616	0.00109082	0.649401	0.809584	1.53223	4.64831	0.627134	1.02996
SSGLVSNAPGVQIR	0.00709399	0.00728945	0.00692143	0.00865665	0.00882566	0.0076521	0.00773988	18.0966	0.180966	0.00140065	0.461136	0.321583	0.584335	0.65453	0.775194	0.0626718
STLEPVEK	0.0232187	0.0279132	0.0275354	0.0218448	0.022747	0.0238599	0.0245198	9.20062	0.0920062	0.00225598	0.576761	1.50415	1.33672	1.18575	0.785839	0.292513
SVLGQLGITK	0.00594852	0.00603397	0.00551793	0.00524431	0.00549301	0.00591372	0.00569191	15.4469	0.154469	0.000879222	0.291864	0.389046	0.197882	0.509082	0.226223	0.252276
SVLISLK	0.017339	0.0225467	0.0198053	0.018376	0.0180461	0.0167983	0.0188186	16.43	0.1643	0.00309188	0.478536	1.20578	0.319144	0.143149	0.249843	0.653394
SVNNVVVR	0.0117638	0.0115754	0.011669	0.011187	0.0126701	0.0110591	0.0116541	19.1628	0.191628	0.00223325	0.0491149	0.0352134	0.00669284	0.209144	0.45497	0.266421
TFVLNFIK	0.00519777	0.0051283	0.00516283	0.00510195	0.00521382	0.0048705	0.00511253	15.2802	0.152802	0.000781203	0.109121	0.0201903	0.0643872	0.0135362	0.129659	0.309821
TGYYFDGISR	0.0103763	0.0105992	0.0101953	0.00956092	0.0104128	0.0100902	0.0102058	17.3523	0.173523	0.00177094	0.0962592	0.222174	0.00593367	0.364139	0.116917	0.0652775
VLEPTLK	0.01129	0.0113235	0.0120073	0.0120382	0.011432	0.0118236	0.0116524	19.9368	0.199368	0.00232311	0.155998	0.141601	0.152741	0.166045	0.0948769	0.0736892
TIAPALVSK	0.00472054	0.00490573	0.0046224	0.00472513	0.00491618	0.00364006	0.00458834	14.9321	0.149321	0.000685134	0.192955	0.46325	0.0497179	0.199653	0.478505	1.38408
TLAFPLTIR	0.00370333	0.0037076	0.00359569	0.00385076	0.00375654	0.0035574	0.00369522	18.4531	0.184531	0.000681882	0.01189	0.018162	0.145965	0.228101	0.0899296	0.202118
TLEAQLTPR	0.00784183	0.00783093	0.00749017	0.00787942	0.00816942	0.00816063	0.0078954	17.1098	0.171098	0.00135089	0.0396579	0.0477267	0.299971	0.0118279	0.202846	0.196337
TLGLYGK	0.00536355	0.00534996	0.00516486	0.00508072	0.00466786	0.00522245	0.00514157	20.4498	0.204498	0.00105144	0.211122	0.198201	0.0221511	0.0578661	0.450533	0.0769249
TSSSFEVR	0.0121879	0.0108248	0.0114819	0.0123736	0.0117675	0.00979373	0.0114049	17.3015	0.173015	0.00197322	0.396836	0.294008	0.0390235	0.490934	0.183737	0.816522
TTDVTQTFGIEK	0.00857244	0.00801052	0.00848722	0.00765713	0.00715693	0.00871592	0.00810003	19.5112	0.195112	0.00158041	0.298917	0.0566363	0.244993	0.280239	0.596742	0.389707
VAPEEHPVLLTEAPLNPK	0.000483542	0.000479168	0.000478948	0.000482997	0.000459011	0.000427229	0.000468483	18.0814	0.180814	8.47083e-05	0.177774	0.126148	0.123544	0.171349	0.111812	0.487003
VAQELEEK	0.0056708	0.00915454	0.00849945	0.00968954	0.00466049	0.00739649	0.00751189	19.0541	0.190541	0.00143132	1.28628	1.14765	0.689965	1.52143	1.99214	0.0806234
VFASLPQVER	0.0117792	0.0106726	0.0113838	0.011643	0.0106031	0.0112155	0.0112162	13.9428	0.139428	0.00156385	0.359997	0.347617	0.107194	0.272916	0.392061	0.000429829
VFLENVIR	0.00670182	0.00684833	0.00671594	0.00640919	0.00663764	0.00516724	0.00641336	14.909	0.14909	0.000956168	0.301681	0.454914	0.316451	0.00436277	0.234561	1.30324
VFQFLEK	0.0121429	0.0116914	0.0122904	0.0100937	0.0119432	0.0102181	0.0113966	16.385	0.16385	0.00186734	0.399639	0.157877	0.47865	0.697755	0.292727	0.631137
VLSLAQEQVGGSPEK	0.00258661	0.0022099	0.00246799	0.00282762	0.00262939	0.0025952	0.00255279	15.3997	0.153997	0.000393122	0.0860282	0.872206	0.215691	0.699114	0.194861	0.107894
VGEFSGANK	0.0105744	0.013205	0.0108735	0.012512	0.0124604	0.0124848	0.0120184	13.7096	0.137096	0.00164766	0.876354	0.720228	0.69485	0.299611	0.26829	0.283076
VGSALFLSHNLK	0.0111609	0.0101225	0.0109498	0.0111449	0.0105919	0.0100933	0.0106772	19.1524	0.191524	0.00204494	0.23652	0.271265	0.133313	0.228697	0.0417181	0.285548
VNQGLIR	0.0201975	0.0292525	0.0239835	0.0187356	0.0215085	0.0179066	0.0219307	7.87972	0.0787972	0.00172808	1.00297	4.23698	1.18793	1.84893	0.244324	2.32869
VTSNLGK	0.0113589	0.0102346	0.0112584	0.0105412	0.0106663	0.00964581	0.0106175	17.014	0.17014	0.00180646	0.410375	0.211985	0.354768	0.0422366	0.0269949	0.537915
VVFEQTK	0.0113062	0.0146936	0.0150809	0.0114036	0.0110662	0.00866101	0.0120352	13.1891	0.131891	0.00158734	0.459298	1.6747	1.9187	0.397909	0.61048	2.12571
VVLGDQDLK	0.0041814	0.00405706	0.00388464	0.00385686	0.00469357	0.00433838	0.00416865	15.2643	0.152643	0.000636314	0.0200331	0.175374	0.44634	0.489989	0.824933	0.266737
VVVLGLLPR	0.0097338	0.0130512	0.0117018	0.0097952	0.00961621	0.00877823	0.0104461	15.292	0.15292	0.00159742	0.445887	1.63082	0.786109	0.407454	0.519501	1.04409
VYSTSVTGSR	0.0101359	0.00964575	0.0110113	0.0104442	0.00941822	0.0117989	0.010409	8.56266	0.0856266	0.000891291	0.306492	0.856391	0.67574	0.0394453	1.11167	1.55937
WLTFSLGK	0.0140821	0.0139537	0.0132122	0.0146194	0.0149431	0.0138602	0.0141118	17.1066	0.171066	0.00241404	0.0123139	0.0654811	0.372638	0.210267	0.344371	0.104206
YDSIDSYLSK	0.00549869	0.00510691	0.00443896	0.00433799	0.00434237	0.00390374	0.00460478	12.1428	0.121428	0.000559147	1.5987	0.898035	0.29656	0.477124	0.46929	1.25376
YGFIEGHVVIPR	0.00888379	0.00888414	0.00814825	0.00931911	0.00878304	0.00839089	0.00873487	15.2354	0.152354	0.00133079	0.111902	0.112166	0.440804	0.439018	0.0361945	0.258476
YLGPQYVAGITNLK	0.0115285	0.0143615	0.0103512	0.0119484	0.0136499	0.0158559	0.0129492	20.2258	0.202258	0.00261908	0.542458	0.539216	0.991947	0.382134	0.267526	1.1098
YLTLNTESTR	0.0129332	0.0118905	0.0110151	0.0105627	0.0120067	0.0113884	0.0116328	15.6845	0.156845	0.00182454	0.712756	0.141246	0.338502	0.586506	0.204936	0.13393
YWGVASFLQK	0.00849902	0.00955471	0.00919808	0.00863662	0.00925025	0.00815097	0.00888161	11.0441	0.110441	0.000980893	0.390037	0.686208	0.322631	0.249758	0.375827	0.744872
LTQLNLDR	0.0168154	0.0246923	0.018807	0.0153351	0.0162214	0.0183005	0.0183619	19.9069	0.199069	0.00365529	0.423082	1.73183	0.121747	0.828079	0.585594	0.0168177
FIGEGAR	0.00752146	0.00819148	0.00600792	0.00756264	0.00681429	0.00653662	0.00710574	19.1882	0.191882	0.00136346	0.304902	0.796316	0.805168	0.335108	0.213753	0.417404
AEIEYLEK	0.013433	0.0145005	0.0134845	0.0122266	0.0127585	0.0112554	0.0129431	15.4312	0.154312	0.00199727	0.2453	0.779761	0.271096	0.358721	0.0924347	0.845002
AFAAQEDLEK	0.0133364	0.0112011	0.011867	0.0124541	0.0117374	0.012791	0.0122312	19.3275	0.193275	0.00236398	0.467521	0.435724	0.154042	0.0942919	0.208874	0.236827
AGALNSNDAFVLK	0.00126059	0.00112522	0.00138739	0.00194305	0.0012706	0.00121855	0.00136757	17.6441	0.176441	0.000241295	0.443341	1.00436	0.0821468	2.38498	0.401861	0.617572
AGGSWDLAVQER	0.0138258	0.0129852	0.00999289	0.0206097	0.0161962	0.0220467	0.0159428	17.7987	0.177987	0.0028376	0.746048	1.04226	2.0968	1.6447	0.0893241	2.15108
LLIYAVLPTGDVIGDSAK	0.059593	0.0628791	0.0631775	0.0566669	0.0540264	0.0507564	0.0578499	9.12562	0.0912562	0.00527916	0.330189	0.952648	1.00918	0.224082	0.724254	1.34368
DLLLPQPDLR	0.00691791	0.00750456	0.00691906	0.00616283	0.00701973	0.0054148	0.00665648	11.1106	0.111106	0.000739577	0.353479	1.14672	0.355039	0.667476	0.491153	1.67891
AVGLAGTFR	0.0106888	0.0103447	0.0105682	0.0101634	0.00932774	0.0107223	0.0103025	17.3736	0.173736	0.00178992	0.215793	0.0235797	0.148405	0.0777282	0.544593	0.234543
DAGPLLISLK	0.00747622	0.00698208	0.00686746	0.00748285	0.00688932	0.00703657	0.00712242	17.2606	0.172606	0.00122937	0.287794	0.114155	0.207388	0.29319	0.189607	0.0698328
GLLSGWAR	0.00805528	0.00710474	0.00750624	0.00837587	0.00751164	0.00722614	0.00762999	17.6663	0.176663	0.00134794	0.315514	0.389664	0.0918074	0.553353	0.0877957	0.2996
DQPRPAFSAIR	0.00335066	0.00372437	0.00329899	0.00348044	0.00309222	0.00249162	0.00323972	11.7037	0.117037	0.000379167	0.292598	1.2782	0.156331	0.634872	0.389003	1.973
DYAEVGR	0.00431503	0.0053959	0.00458505	0.00481375	0.00504358	0.00489953	0.00484214	13.3376	0.133376	0.000645826	0.816178	0.857445	0.398086	0.0439535	0.311903	0.0888689
EDVYVVGTVLR	0.00682152	0.00631209	0.00643038	0.00625874	0.00636412	0.00600209	0.00636482	17.3618	0.173618	0.00110505	0.413283	0.0477219	0.0593245	0.0959993	0.000631669	0.328255
EIPAWVPFDPAAQITK	0.0055918	0.00596464	0.00611704	0.00681875	0.00619595	0.00557914	0.00604455	18.4089	0.184089	0.00111273	0.406882	0.0718205	0.065144	0.695762	0.136056	0.41826
IYHSHIDAPK	0.0037812	0.00387397	0.00452744	0.00357509	0.00462018	0.00214592	0.00375397	12.1334	0.121334	0.000455486	0.0597783	0.263453	1.69813	0.392709	1.90174	3.5304
FLASVSTVLTSK	0.00449975	0.00542011	0.00440898	0.00458131	0.00437907	0.00490542	0.00469911	19.2129	0.192129	0.000902833	0.220814	0.798599	0.321355	0.130469	0.354484	0.228523
FLDLLEPLGR	0.0174241	0.0272464	0.0197977	0.0186187	0.0166484	0.011468	0.0185339	10.0516	0.100516	0.00186294	0.595711	4.67674	0.678386	0.0455133	1.01209	3.79283
VYFAGFPR	0.00722994	0.00701735	0.00747912	0.00665616	0.00628358	0.00630798	0.00682902	12.2441	0.122441	0.000836154	0.479479	0.225235	0.777485	0.206736	0.652318	0.623145
GIIDPTK	0.00821622	0.00812329	0.00880112	0.00883964	0.00885188	0.00794838	0.00846342	18.8511	0.188511	0.00159545	0.154943	0.213193	0.211663	0.235809	0.243481	0.322818
GVSLFDIINPEIITR	0.0221479	0.0216217	0.0206607	0.0248091	0.018371	0.0210468	0.0214429	11.1551	0.111551	0.00239196	0.294746	0.0747529	0.327014	1.40732	1.28424	0.165571
LETPDFQLFK	0.00842018	0.00952216	0.00875055	0.00845208	0.0091316	0.00666671	0.00849055	13.7898	0.137898	0.00117083	0.0600967	0.881098	0.222065	0.0328564	0.547521	1.55773
GYTLADNGK	0.00757037	0.00736625	0.00684592	0.00783157	0.0061498	0.00701711	0.00713017	18.2744	0.182744	0.001303	0.337837	0.181183	0.21815	0.538296	0.752399	0.0867675
HQLYIDETVNSNIPTNLR	0.0137345	0.014745	0.013013	0.0118042	0.0139991	-	0.0106923	13.365	0.13365	0.00142903	2.12883	2.83593	1.62392	0.778052	2.31396	#VALUE!
HTSVQTTSSGSGPFTDVR	0.00446617	0.00425014	0.00496357	0.00389395	0.00421453	0.00446799	0.00437606	14.518	0.14518	0.000635315	0.141842	0.198202	0.924754	0.758848	0.254243	0.144698
IFFYDSENPPASEVLR	0.00822251	0.00801514	0.00950717	0.00917595	0.00827796	0.00998554	0.00886405	19.815	0.19815	0.00175641	0.365252	0.483318	0.366159	0.177582	0.333686	0.638515
IIVLGLLPR	0.00228303	0.00320137	0.00265671	0.00219271	0.00216158	0.00216146	0.00244281	11.823	0.11823	0.000288812	0.553211	2.62648	0.740623	0.86597	0.973745	0.974174
LQAVEVVITHLAPGTK	0.00373619	0.00379474	0.00375894	0.0036985	0.0035891	0.00282668	0.00356736	4.70964	0.0470964	0.00016801	1.0049	1.3534	1.14026	0.780563	0.129406	4.40853
LTGQLFLGGSIVK	0.0184173	0.0261275	0.0223064	0.0184656	0.0187076	0.0173911	0.0202359	6.08241	0.0608241	0.00123083	1.47754	4.78664	1.68221	1.43835	1.24166	2.3113
LTVGAAQVPAQLLVGALR	0.00794149	0.0106589	0.0082798	0.00823731	0.00754296	0.00802486	0.00844755	10.0088	0.100088	0.000845498	0.598529	2.6154	0.198398	0.248661	1.06988	0.499929
LVNEVTEFAK	0.00280447	0.00327197	0.0027012	0.00275904	0.0022566	0.00288908	0.00278039	15.6837	0.156837	0.000436069	0.0552154	1.12729	0.181609	0.0489681	1.20116	0.249238
NLQYYDISAK	0.0112746	0.0155525	0.0131047	0.0126389	0.00967424	0.0110005	0.0122076	14.1941	0.141941	0.00173275	0.538444	1.93044	0.517752	0.248902	1.46204	0.696609
SDLAVPSELALLK	0.015282	0.0146229	0.0148316	0.0143433	0.0147832	0.0152042	0.0148445	12.4381	0.124381	0.00184638	0.236915	0.120059	0.00699654	0.271459	0.0331905	0.194789
TGPNLHGLFGR	0.00978557	0.00810435	0.00980994	0.00834272	0.00909108	0.00791261	0.00884104	12.7551	0.127551	0.00112768	0.837583	0.653281	0.85919	0.441903	0.22172	0.82331
THLPEVFLSK	0.00607555	0.00641163	0.00656632	0.0067349	0.00642539	0.00483741	0.0061752	19.1025	0.191025	0.00117961	0.0844753	0.200432	0.331563	0.474475	0.212099	1.13409
TLEEDEEELFK	0.0153839	0.0167186	0.018476	0.0161499	0.0170792	0.0176285	0.016906	9.56239	0.0956239	0.00161662	0.94153	0.115936	0.971169	0.467699	0.107106	0.44689
VFFASWR	0.011308	0.0118844	0.0132755	0.0146678	0.00985738	0.009754	0.0117912	12.2916	0.122916	0.00144933	0.333384	0.0643447	1.02413	1.9848	1.33428	1.40561
VFGFSLITNK	0.00976881	0.0147146	0.0114956	0.00984802	0.00884744	0.00848476	0.0105265	9.92759	0.0992759	0.00104503	0.725073	4.00763	0.92726	0.649282	1.60674	1.9538
VGDTLNLNLR	0.00694658	0.00692517	0.00736424	0.00725664	0.00748125	0.00700037	0.00716238	16.575	0.16575	0.00118716	0.181771	0.199806	0.170041	0.0794029	0.268599	0.136465
VIPELNGK	0.0049729	0.00506799	0.00533481	0.00564718	0.00560498	0.00531933	0.00532453	12.9469	0.129469	0.000689364	0.510085	0.372139	0.0149045	0.468045	0.406827	0.00755097
VLDALQAIK	0.00121796	0.00154106	0.00123546	0.00107738	0.00113951	0.00112555	0.00122282	16.0847	0.160847	0.000196688	0.0247082	1.618	0.0642493	0.739447	0.423561	0.494533
VVVHPDYR	0.00487998	0.00371693	0.00391888	0.00426473	0.00425816	0.00453028	0.00426149	15.835	0.15835	0.000674806	0.916538	0.806997	0.507717	0.00479753	0.00493805	0.398317
WSAGLTSSQVDLYIPK	0.0475396	0.0487867	0.0527894	0.0529851	0.0423682	0.0424042	0.0478122	12.164	0.12164	0.00581586	0.0468774	0.167555	0.855803	0.889443	0.936054	0.92987
YLSNAYAR	0.00520254	0.00533505	0.00475078	0.00530557	0.00529349	0.00406054	0.00499133	14.4263	0.144263	0.000720065	0.293323	0.477344	0.334059	0.436408	0.419625	1.29264

## Sheet: Pertaining to Fig3
Peptide	Average peak area ratio at 0h	Average peak area ratio at 8-16h	Average peak area ratio at 35-43h	Average peak area ratio at 1thaw	Average peak area ratio at 2thaw	Average peak area ratio at 4 weeks	CV (assay)	8-16h Z-Score	35-43h Z-Score	1 thaw Z-Score	2 thaw Z-Score	4 weeks Z-Score
AFIQLWAFDAVK	1.77582	1.67372	1.66947	1.58492	1.73187	1.87195	10.2441	0.561244	0.584606	1.04938	0.241593	0.528445
LQAVEVVITHLAPGTK	1.75385	1.84838	1.72253	1.74157	1.71915	1.74347	4.70964	1.14447	0.379136	0.148709	0.420097	0.125706
TTPPVLDSDGSFFLYSK	0.0322	0.0317667	0.0316	0.0318333	0.0316167	0.0304167	5.2557	0.256057	0.35454	0.216663	0.344692	1.05377
LTGQLFLGGSIVK	0.766217	0.721283	0.717217	0.747517	0.772167	0.644217	6.08241	0.964143	1.0514	0.401249	0.12767	2.61778
LYQVEYAFK	7.20667	6.20482	7.64178	8.20602	7.10927	7.49662	7.80506	1.78112	0.773562	1.77667	0.17316	0.515481
VNQGLIR	108.265	111.758	105.808	110.09	108.39	89.7687	7.87972	0.409465	0.288031	0.213897	0.0146427	2.16813
DVGRPQPGR	20775.2	21109	19221.5	20736.7	19617.2	15894.6	8.22731	0.195311	0.908982	0.0225247	0.677495	2.85541
ELGVGIALR	16.3129	15.9079	14.8914	17.4177	16.1381	RT shift	8.53038	0.291066	1.02149	0.793922	0.125567	#VALUE!
VYSTSVTGSR	1.79653	1.83255	1.79113	1.83758	1.85562	1.9161	8.56266	0.234131	0.0351035	0.266851	0.384079	0.77726
LLIYAVLPTGDVIGDSAK	0.01575	0.0161667	0.0148167	0.0159	0.0153167	0.0162167	9.12562	0.289898	0.649373	0.104363	0.301494	0.324686
GHAVGDIPGVR	2.65188	2.59845	2.54768	2.58025	2.55572	2.55425	9.18417	0.219391	0.427832	0.294118	0.394848	0.40087
STLEPVEK	99.4805	96.0765	82.1733	101.209	99.3018	97.8475	9.20062	0.371908	1.89092	0.188859	0.0195233	0.178411
LFAYPDTHR	0.408667	0.4282	0.442283	0.4274	0.429383	0.4536	9.33775	0.511876	0.880933	0.490912	0.542886	1.17749
TLEEDEEELFK	3.90057	3.90013	4.16098	3.8813	4.05067	3.97822	9.56239	0.00116179	0.698192	0.051655	0.402427	0.208184
LSSTWEGIQAGK	33.731	27.7625	31.934	30.4974	28.9694	29.8251	9.5706	1.84883	0.556621	1.00165	1.47496	1.20989
VFGFSLITNK	60.5338	59.974	58.3714	58.7889	57.0654	58.3684	9.92759	0.09316	0.359838	0.290354	0.577148	0.360329
MESLGITSR	6.94525	6.67145	7.13085	6.90648	6.77072	6.5074	9.94801	0.396287	0.26863	0.0561093	0.252612	0.633726
LTVGAAQVPAQLLVGALR	55.9184	58.2841	55.1374	57.2124	59.3888	54.0173	10.0088	0.422706	0.139533	0.231217	0.620086	0.33967
FLDLLEPLGR	3.06705	3.1184	3.05635	3.10567	3.06897	3.03748	10.0516	0.166566	0.034708	0.125262	0.00621716	0.0959064
LIQGAPTIR	2.69923	2.58453	2.72353	2.64388	2.88498	2.58887	10.1295	0.419503	0.0888746	0.202437	0.67936	0.403654
YEASILTHDSSIR	0.426683	0.413833	0.4455	0.444	0.434683	0.4312	10.2554	0.293659	0.430014	0.395735	0.182823	0.103219
DDLYVSDAFHK	0.0722	0.0748167	0.0635667	0.0739167	0.0660667	0.094	10.2708	0.352863	1.16422	0.231496	0.827092	2.93977
SLEDLQLTHNK	6.0241	6.02807	6.15397	5.99023	6.16468	6.32702	10.7596	0.0061198	0.200359	0.0522498	0.216893	0.467342
YWGVASFLQK	0.9154	0.93895	0.92495	0.930017	0.946767	0.897267	11.0441	0.232943	0.0944631	0.14458	0.310261	0.179365
DLLLPQPDLR	5.4278	5.33405	5.46183	5.5029	5.48052	5.21437	11.1106	0.155457	0.0564342	0.124531	0.0874149	0.353916
GVSLFDIINPEIITR	2.5267	2.49015	2.52037	2.48708	2.49955	2.70747	11.1551	0.129677	0.0224702	0.140557	0.0963262	0.641347
IIFVVGGPGSGK	3.30272	3.31622	3.31332	3.43068	3.36595	2.883	11.5067	0.0355231	0.0278922	0.336724	0.166389	1.10442
GIHPTIISESFQK	4.0674	3.76722	3.77893	3.98785	4.10197	3.85655	11.5276	0.640223	0.615234	0.169662	0.0737229	0.449696
EELLPAQDIK	1.63568	1.62572	1.65957	1.57603	1.63598	1.55497	11.5923	0.0525633	0.125959	0.314589	0.00158217	0.425693
DVYTGDALR	10.3918	10.4973	11.4816	10.3221	10.4469	10.3102	11.6576	0.0870865	0.899605	0.0575624	0.0454694	0.0673442
FQPTLLTLPR	0.752933	0.743617	0.758383	0.761167	0.762917	0.716833	11.6866	0.10588	0.0619372	0.0935687	0.113457	0.410263
DQPRPAFSAIR	1.87158	1.89755	1.94243	1.85708	1.8558	1.96973	11.7037	0.118545	0.32345	0.0661966	0.0720554	0.448082
FGSSLITVR	11.684	10.6894	11.2953	11.9119	11.6726	8.8756	11.7097	0.727022	0.284153	0.166501	0.00836889	2.05272
SALVLQYLR	24.9809	24.298	24.8318	23.8695	24.6347	24.1349	11.7304	0.23306	0.0508983	0.379283	0.118131	0.288714
AGGIETIANEYSDR	2.99132	2.85137	3.16523	2.49007	2.85977	2.21177	11.7501	0.398169	0.494807	1.4261	0.37427	2.21788
ILDLIESGK	1.26955	1.36208	1.65463	1.33063	1.42547	1.06892	17.2273	0.423088	1.76071	0.27929	0.712893	0.91735
IFINNEWHDSVSGK	7.35475	6.98333	7.23597	7.328	6.92942	6.93372	11.8219	0.427177	0.136616	0.0307659	0.489188	0.484243
IIVLGLLPR	157.673	155.552	158.524	159.006	157.386	157.188	11.823	0.113805	0.0456675	0.0714941	0.0153903	0.0260465
ELPSLQHPNEQK	5.17038	5.00842	5.1652	5.0589	5.10168	5.06673	11.8872	0.263527	0.0084335	0.181388	0.111778	0.168643
DLHLSDVFLK	1.59012	1.63457	1.59205	1.65522	1.59647	1.62113	11.9312	0.234292	0.0101904	0.343137	0.0334703	0.163486
HITSLEVIK	5.1943	5.50968	5.25335	5.0643	4.93038	5.2016	11.9381	0.508598	0.0952261	0.209642	0.425601	0.0117722
LPNNVLQEK	0.892433	0.974367	0.89795	0.930783	0.915783	0.923167	12.0377	0.762676	0.0513519	0.356981	0.217353	0.286081
IELLGSYDPQK	1.61047	1.53405	1.50302	1.5489	1.56375	1.53875	12.0548	0.393619	0.553471	0.317127	0.240636	0.36941
IYHSHIDAPK	1.4178	1.45992	1.38622	1.4406	1.45083	1.33412	12.1334	0.244824	0.183594	0.132537	0.192023	0.486432
YDSIDSYLSK	3.81242	4.0571	4.06007	3.9432	4.2119	3.67528	12.1428	0.528551	0.534959	0.282511	0.862941	0.296228
WSAGLTSSQVDLYIPK	0.140583	0.145667	0.143867	0.149383	0.147583	0.148883	12.164	0.297262	0.192002	0.514605	0.409345	0.485366
YITGDQLGALYQDFVR	0.94765	0.906167	1.00573	0.880867	0.908983	0.993833	12.1647	0.359853	0.503852	0.579321	0.335419	0.400624
VYFAGFPR	1.32222	1.29625	1.31613	1.33778	1.30855	1.3347	12.2441	0.160393	0.037576	0.0961535	0.0844174	0.0771081
VFFASWR	0.915433	0.935483	0.917567	0.9211	0.950883	0.770667	12.2916	0.178188	0.0189594	0.0503608	0.315051	1.28657
IQNILTEEPK	6.47492	6.53418	6.52115	6.70638	6.61928	6.59487	12.3514	0.0741074	0.0578105	0.289427	0.180517	0.149986
IYHPNIDEK	1.5021	1.54433	1.47412	1.42657	1.55268	1.48433	12.3717	0.227262	0.150581	0.406453	0.272195	0.0956044
TNLESILSYPK	0.936517	0.903383	0.9405	0.899833	0.92285	0.947817	12.4176	0.284913	0.0342526	0.31544	0.117519	0.0971686
SDLAVPSELALLK	11.0118	10.8659	10.8357	10.6392	10.847	10.8347	12.4381	0.106522	0.128559	0.272061	0.120309	0.129314
ALGHLDLSGNR	7.6401	7.94345	7.88217	7.35582	7.93255	6.9044	12.4604	0.318648	0.254274	0.29862	0.307198	0.772802
LLPHANEVSQK	1.2192	1.20655	1.2438	1.22897	1.23772	1.29713	12.5267	0.0828284	0.161073	0.0639492	0.121242	0.510284
EYTDASFTNR	0.813183	0.810933	0.87	0.84405	0.831067	0.8971	12.527	0.0220875	0.557751	0.303008	0.175555	0.823784
TGPNLHGLFGR	2.055	2.11433	2.07245	2.08718	2.08003	2.2076	12.7551	0.226362	0.0665733	0.122782	0.0955043	0.582182
AMAVEDIISR	1.40953	1.41185	1.3184	1.4226	1.39633	1.33528	12.8611	0.0127794	0.502717	0.0720793	0.0728148	0.409583
GTTAVLTEK	1.63928	1.79942	1.68165	1.69368	1.62345	1.58037	12.892	0.757718	0.20047	0.25741	0.0749201	0.278782
VIPELNGK	1.26505	1.29452	1.24887	1.31035	1.33197	1.17647	12.9469	0.17991	0.0988083	0.276582	0.408564	0.540851
GSLVQASEANLQAAQDFVR	1.14718	1.1806	1.12983	0.96705	1.19597	1.14272	13.0341	0.223485	0.116034	1.2047	0.326254	0.0298723
LEAGDHPVELLAR	0.238233	0.22375	0.2452	0.24055	0.23225	0.200483	13.1493	0.462343	0.222393	0.0739535	0.191002	1.20507
VVFEQTK	4.87127	4.9272	4.85165	4.7934	4.64108	4.7233	13.1891	0.087059	0.0305329	0.121198	0.358275	0.230307
GGEGTGYFVDFSVR	0.288833	0.29195	0.28835	0.297883	0.321	0.327583	13.2554	0.0814049	0.0126243	0.236379	0.840168	1.01212
GLPSSIEK	2.42998	2.38025	2.40798	2.51638	2.47062	2.39365	13.2801	0.154115	0.0681741	0.267738	0.125915	0.11259
GPGGVWAAK	3.47178	3.43175	3.57155	3.43243	3.4957	3.593	13.2921	0.0867515	0.216192	0.0852707	0.051827	0.262674
DYAEVGR	0.517267	0.5369	0.532717	0.55635	0.564067	0.521017	13.3376	0.284578	0.223942	0.566499	0.678349	0.0543549
ALASQLQDSLK	31.1607	34.6335	34.0031	29.5425	29.9934	26.6336	13.3466	0.835017	0.683438	0.389093	0.280679	1.08853
HQLYIDETVNSNIPTNLR	0.185717	0.19165	0.184383	0.188467	0.18425	0.154133	13.365	0.239045	0.053718	0.110793	0.0590898	1.27244
HYGALIGLNR	1.18962	1.24527	1.17303	1.2274	1.21373	1.2313	13.4289	0.34835	0.103806	0.236511	0.150962	0.260924
IDIIPNPQER	1.28245	1.28612	1.29673	1.27852	1.27118	1.40327	13.429	0.0212906	0.0829366	0.022839	0.0654202	0.701525
DADPDTFFAK	2.40565	2.29582	2.48167	2.41923	2.25907	2.36555	13.5313	0.337412	0.233526	0.0417285	0.45031	0.123189
IPVQALLHLR	405.812	414.624	392.071	406.079	381.447	383.748	13.5413	0.160356	0.250061	0.00486606	0.443377	0.40151
VGEFSGANK	0.755783	0.743767	0.70615	0.78105	0.72755	0.79838	13.7096	0.115975	0.479019	0.243853	0.272484	0.411107
LETPDFQLFK	1.17795	1.19107	1.20798	1.20237	1.2006	1.19488	13.7898	0.0807493	0.184892	0.150315	0.139439	0.104246
LLGIETPLPK	2.25408	2.27775	2.22157	2.26922	2.21762	2.18753	13.7917	0.0761287	0.104597	0.0486795	0.117303	0.214072
SIPQVSPVR	4.7469	5.01113	4.86735	4.88963	5.0606	4.7447	13.8643	0.401494	0.18302	0.216879	0.476657	0.00334283
VFASLPQVER	1.43338	1.42952	1.53892	1.49187	1.53588	1.43592	13.9428	0.0193475	0.528053	0.292631	0.512875	0.0126759
DAFALAK	4.87383	5.11482	5.00982	5.01915	4.86842	4.92522	14.0188	0.352701	0.199024	0.212684	0.00792778	0.0752041
NLQYYDISAK	1.47308	1.28867	1.23543	1.34522	1.19428	1.47345	14.1941	0.881996	1.13659	0.611538	1.3334	0.00175363
TGLQEVEVK	1.19333	1.24358	1.45833	1.27512	1.34327	1.05657	14.2	0.296542	1.56385	0.48263	0.884806	0.807105
PAFSAIR	1.09622	1.11028	1.13995	1.10908	1.0584	1.03758	14.2077	0.0903174	0.280797	0.0826126	0.242808	0.376465
ALQDQLVLVAAK	1.29155	1.28573	1.28895	1.26845	1.29905	1.2508	14.2591	0.0315843	0.0141179	0.125432	0.0407247	0.221271
NLLELLINIK	0.976917	0.950383	0.919033	1.00268	0.883017	0.8283	14.2871	0.190103	0.414717	0.18461	0.672766	1.06479
YLSNAYAR	2.44915	2.53602	2.54528	2.59215	2.51603	2.3898	14.4263	0.245857	0.272084	0.40473	0.189299	0.167977
VFSLQWGEVK	0.17025	0.163583	0.1659	0.15285	0.15225	0.151433	14.4496	0.270998	0.176826	0.707306	0.731696	0.764893
DPQALSEHLK	218.215	190.38	191.62	202.612	212.463	197.386	14.4794	0.880959	0.841701	0.493826	0.182045	0.659209
TATSEYQTFFNPR	2.74588	2.6307	3.14887	2.7426	2.69333	2.85777	14.4836	0.289621	1.01328	0.00825573	0.132134	0.281324
SNYVLK	17.4757	16.6928	17.1408	16.9758	17.2692	18.0422	14.5172	0.308596	0.131981	0.197013	0.0813633	0.22331
HTSVQTTSSGSGPFTDVR	2.99257	2.62157	2.79975	2.7747	2.85425	2.60802	14.518	0.853933	0.443808	0.501465	0.318364	0.885121
YAATSQVLLPSK	0.138933	0.138083	0.137467	0.136683	0.140017	0.138367	14.5382	0.0420825	0.072613	0.111395	0.0536346	0.028055
ELPSFLGK	4.85195	4.85737	4.83715	4.98523	4.78562	4.95262	14.5424	0.00767677	0.0209753	0.188896	0.094011	0.14267
IAFSATR	0.09525	0.09525	0.101367	0.0945167	0.0934	0.0982167	14.5501	0	0.441351	0.052914	0.133488	0.214061
ITLYGR	1.9364	1.891	1.92432	1.88162	1.85932	1.96852	14.5791	0.160816	0.0428016	0.194054	0.273045	0.113764
ISFDEFIK	3.24575	3.14657	3.27665	3.13108	3.1646	3.0239	14.605	0.209229	0.065184	0.241891	0.171187	0.467996
AQAWGER	1.75308	1.7079	1.78755	1.80967	1.77202	1.74742	14.6285	0.176188	0.134399	0.220641	0.0738286	0.0220966
LYEQLSGK	2.17755	2.31205	2.50662	2.1718	2.35863	1.94778	14.7733	0.418095	1.02291	0.017874	0.5629	0.714233
EQAEAEVASLNR	7.99117	8.03923	8.21747	8.37008	8.49967	6.3182	14.8395	0.0405336	0.190834	0.319532	0.428807	1.41078
VFLENVIR	1.24325	1.28995	1.42327	1.2727	1.2707	1.16345	14.909	0.251947	0.971194	0.158883	0.148093	0.430523
NVNQSLLELHK	2.71215	2.81818	2.69348	2.77817	2.80037	2.26525	14.9241	0.261963	0.0461174	0.163099	0.217946	1.1041
LEQGENVFLQATDK	7833.67	6626	5788.5	5484.83	7113.33	7447.17	14.9302	1.03257	1.74864	2.00827	0.615891	0.330461
TIAPALVSK	2.25307	2.19327	2.31997	2.24457	2.24062	2.24037	14.9321	0.177749	0.198853	0.0252653	0.0370063	0.0377494
LAAAVSNFGYDLYR	6.0098	5.92512	5.51282	6.07708	5.82795	5.73497	14.9472	0.0942711	0.553252	0.0749011	0.202439	0.30595
LSPIYNLVPVK	13.6735	14.1213	13.9916	13.9476	14.2527	13.5952	15.0038	0.218283	0.155079	0.133623	0.282357	0.0381502
GDSVVYGLR	0.919933	0.918583	0.936067	0.927133	0.905867	0.973533	15.0671	0.00973977	0.116396	0.0519455	0.101486	0.386705
FATTFYQHLADSK	2.08475	2.01715	2.00043	2.18217	2.02235	1.96333	15.0853	0.214951	0.268106	0.30976	0.198416	0.386074
ALQATVGNSYK	1.79915	1.78567	1.8184	1.80495	1.84272	1.78333	15.1054	0.0496132	0.0708322	0.0213417	0.160308	0.058199
YLAEVASGEK	3.37253	3.5232	3.5576	3.41588	3.52797	3.6089	15.1119	0.295625	0.363122	0.0850577	0.304978	0.463779
IIYIVHDEVK	35.1524	34.5481	33.6715	34.7985	34.0494	33.6809	15.1129	0.113756	0.278752	0.0666097	0.207619	0.276983
GDLGIEIPAEK	1.78653	1.76302	1.76397	1.83468	1.79083	1.76305	15.197	0.0866177	0.0831187	0.177348	0.015838	0.086495
DLQNFLK	0.0564167	0.0616167	0.0568333	0.0604667	0.0553667	0.0568	15.207	0.606113	0.0485668	0.472069	0.122388	0.0446814
NIILEEGK	0.809167	0.81175	0.804433	0.820883	0.814583	0.864683	15.2148	0.0209834	0.038447	0.0951699	0.0439975	0.45094
YGFIEGHVVIPR	3.10293	3.14043	3.00365	3.04133	3.2495	2.74797	15.2354	0.0793239	0.210014	0.130303	0.310033	0.750862
VVLGDQDLK	1.38822	1.43862	1.33372	1.31488	1.24265	1.36908	15.2643	0.237847	0.257196	0.346074	0.686956	0.0902937
GTHGSFANGINWK	2.66312	2.7597	2.71762	2.69078	2.6981	2.12173	15.2747	0.237432	0.133978	0.0680133	0.0859999	1.33089
EGDPAPYK	0.87395	0.871717	0.846867	0.847667	0.882217	0.84834	15.2788	0.0167255	0.202827	0.196836	0.0619091	0.191794
TFVLNFIK	2.49492	2.47232	2.464	2.47767	2.45487	2.42205	15.2802	0.0592822	0.0810977	0.0452486	0.105055	0.191137
QPVLSQTEAR	0.325983	0.4382	0.366633	0.512533	0.30505	0.37955	15.2899	2.25143	0.815571	3.7428	0.41999	1.07472
VVVLGLLPR	78.1213	77.6053	81.8344	73.541	77.7318	80.4768	15.292	0.0431904	0.310817	0.383408	0.0326042	0.197179
AEVDDVIQVR	0.998783	1.00323	0.920167	1.0119	1.04793	1.09157	15.3163	0.0290893	0.513912	0.0857427	0.32129	0.606518
AIDGINQR	1.2339	1.21437	1.24138	1.26803	1.24173	1.1825	15.3306	0.103261	0.0395599	0.180442	0.0414101	0.271721
EQEVVDK	5.34868	4.99982	5.29495	5.09293	5.1432	5.46456	15.3547	0.424788	0.065427	0.311407	0.250201	0.141094
DPGVLDR	2.67727	2.77913	2.81668	2.69608	2.72252	3.113	15.3842	0.247323	0.338491	0.0456852	0.109863	1.05792
VLSLAQEQVGGSPEK	0.874317	0.877167	0.848017	0.823917	0.861183	0.8338	15.3997	0.0211672	0.195332	0.374325	0.0975425	0.300921
AEIEYLEK	0.546683	0.451767	0.3748	0.405333	0.383783	0.41185	15.4312	1.12514	2.03751	1.67556	1.93102	1.59832
IVLLDVPVR	6.15143	6.54593	6.22305	6.4355	6.3463	5.78542	15.4321	0.415572	0.075442	0.29924	0.205275	0.385567
SVLGQLGITK	0.0366833	0.0365667	0.03625	0.0360167	0.03585	0.03395	15.4469	0.0205891	0.0764738	0.117652	0.147065	0.482373
LGPLVEQGR	7.36522	7.34145	6.99257	7.52068	7.23743	7.48803	15.5063	0.0208101	0.326293	0.136127	0.111887	0.107538
ELDSTGTPTGK	2.20365	2.00608	2.1581	2.17315	2.15583	2.00616	15.5217	0.577606	0.13317	0.0891698	0.139797	0.577382
GFVEPDHYVVVGAQR	20.9157	21.0649	20.8794	23.3469	21.1577	21.8666	15.5321	0.0459166	0.0111944	0.748353	0.0744772	0.292696
ELDESLQVAER	1.42222	1.45605	1.48658	1.43128	1.55278	1.54695	15.5321	0.153161	0.291383	0.0410442	0.591066	0.564659
ALTSELANAR	1.86002	1.83075	1.9478	1.89037	1.8848	1.95098	15.5388	0.10126	0.303723	0.105008	0.0857481	0.314737
EIGELYLPK	0.321983	0.320283	0.328283	0.32155	0.3143	0.304967	15.6013	0.0338419	0.125414	0.00862636	0.152952	0.33875
AFLLTPR	1.68208	1.71922	1.71792	1.735	1.73162	1.72348	15.6204	0.141327	0.136379	0.201397	0.18852	0.157565
TLLDIDNTR	1.44922	1.46735	1.43805	1.4492	1.38777	1.49018	15.6506	0.079949	0.0492333	7.34825e-05	0.27093	0.18062
LVNEVTEFAK	0.00591667	0.00586667	0.00601667	0.00593333	0.00585	0.00526667	15.6837	0.0538819	0.107764	0.0179606	0.0718426	0.700465
YLTLNTESTR	2.70255	2.72242	2.72867	2.76663	2.72363	2.84517	15.6845	0.0468684	0.0616131	0.151182	0.0497387	0.336454
GFPSVLR	0.5926	0.635017	0.6624	0.60615	0.641133	0.5512	15.7981	0.453075	0.745571	0.144735	0.518411	0.442216
DSPSVWAAVPGK	11.0676	10.9816	10.6056	11.8359	12.3198	11.3426	15.83	0.0490487	0.263651	0.438566	0.714755	0.156954
DSYVGDEAQSK	9.66185	9.8309	10.2965	10.2202	10.1722	10.4325	15.8334	0.110505	0.414825	0.364982	0.333584	0.503759
VVVHPDYR	1.86207	1.90355	1.86428	1.85258	1.78275	1.70065	15.835	0.140689	0.00751775	0.0321624	0.269	0.547439
VSVFVPPR	0.770417	0.754167	0.7719	0.753633	0.7358	0.713533	15.8711	0.132899	0.0121313	0.137261	0.283109	0.465215
LLEVEHPAAK	2.36292	2.3007	2.34832	2.34803	2.33642	2.17787	15.9239	0.165352	0.038802	0.039555	0.0704283	0.491802
SLAPYAQDTQEK	1.26023	1.25328	1.30915	1.29815	1.25867	1.25847	15.9294	0.0346205	0.243672	0.188877	0.00780414	0.00880042
ALQASALAAWGGK	1.95552	1.95147	1.86443	1.96655	1.89727	1.23525	16.0423	0.01291	0.290343	0.0351705	0.185681	2.29596
VLDALQAIK	0.0162667	0.0159	0.0155167	0.01595	0.0157833	0.0162167	16.0847	0.140139	0.286648	0.121029	0.184729	0.0191099
GTYIPVPIVSELQSGK	1.6737	1.74652	1.72435	1.74945	1.84483	1.73417	16.0902	0.270391	0.18808	0.281284	0.635473	0.224532
HGNTDSEGIVEVK	20.456	19.1334	19.4442	18.2713	19.0235	16.6978	16.0954	0.401695	0.307307	0.663535	0.435079	1.14143
SGFSFGFK	1.6186	1.66073	1.72023	1.67327	1.74573	1.31338	16.1025	0.161656	0.389945	0.209744	0.487783	1.17105
VLNQELR	1.04262	1.06347	1.03067	1.02063	1.0607	1.03588	16.1774	0.123616	0.0708492	0.130335	0.107213	0.0399206
LPTDSELAPR	14.4327	15.235	14.6574	14.8916	14.7696	14.0419	16.1955	0.343223	0.0961231	0.196303	0.144124	0.167198
SPELQAEAK	0.896867	0.92335	0.9172	0.91665	0.92665	0.647833	16.3311	0.180813	0.138825	0.13507	0.203344	1.70026
AVLHIGEK	10.2685	9.93865	9.16398	9.04343	9.232	10.7661	16.3502	0.196456	0.657863	0.729665	0.617351	0.296411
VFQFLEK	0.800667	0.820433	0.785883	0.801633	0.812283	0.83005	16.385	0.150673	0.112687	0.00736849	0.0885489	0.223977
SGIPIVTSPYQIHFTK	0.194667	0.189467	0.169983	0.187217	0.1841	0.199033	16.3966	0.162914	0.77332	0.233406	0.33105	0.136806
SVLISLK	215.077	205.773	232.753	218.607	219.539	227.202	16.43	0.263305	0.500195	0.0998728	0.126261	0.34311
GTYSTTVTGR	1.09515	1.16532	1.11405	1.1531	1.15862	1.17928	16.4317	0.389919	0.105028	0.32203	0.352687	0.467513
AVLENALR	530.699	563.522	583.027	664.738	469.277	553.123	16.5438	0.373849	0.596015	1.52669	0.699582	0.255402
VGDTLNLNLR	1.23887	1.23652	1.2641	1.17695	1.19057	1.20592	16.575	0.0114443	0.122885	0.30153	0.235218	0.160464
GVTFLLR	0.841133	0.866683	0.8539	0.85405	0.87895	0.76535	16.6024	0.18296	0.0914202	0.0924943	0.2708	0.542673
DINTFIHGNK	1.87403	1.8369	1.89953	1.8636	1.90033	2.05297	16.6473	0.119026	0.0817371	0.0334427	0.0843014	0.573548
IVLGQEQDSYGGK	2.79385	2.72957	2.62508	2.8156	2.76182	2.92217	16.6608	0.138102	0.362567	0.0467262	0.0688182	0.275667
FAAATGATPIAGR	3.1834	3.0804	3.49115	3.48103	3.02	3.01358	16.6622	0.194184	0.580194	0.561122	0.308054	0.320152
IFYNQQNHYDGSTGK	100.473	94.8068	108.675	96.5163	101.287	96.0202	16.6777	0.338151	0.489471	0.23613	0.0485509	0.265741
DAGTIAGLNVLR	9.75748	9.17442	9.33962	8.96937	8.59115	9.35003	16.7503	0.356743	0.255666	0.482201	0.71361	0.249293
GNFNYIEFTR	1.31012	1.29125	1.48822	1.50707	1.31477	1.42158	16.7631	0.0859224	0.810943	0.896775	0.0211581	0.507536
GVGHPYR	2.14795	2.16837	2.1642	2.2384	2.17297	2.13732	16.7727	0.0566706	0.0451052	0.251062	0.0694388	0.0295057
VQHIQLLQK	0.206317	0.217783	0.22315	0.220533	0.223767	0.213983	16.7873	0.331071	0.48602	0.410471	0.503825	0.221356
FLNVLSPR	0.874383	0.921883	0.9289	0.910883	0.84595	0.868617	16.86	0.322207	0.369803	0.247591	0.192872	0.0391171
HTLNQIDEVK	0.66415	0.685483	0.644567	0.68085	0.6719	0.677817	16.8718	0.190384	0.174767	0.149035	0.0691631	0.121965
LFDQAFGLPR	0.916183	0.925233	0.937967	0.9083	0.911233	0.92565	16.8994	0.0584513	0.140692	0.0509162	0.0319706	0.0611424
VTSNLGK	1.67314	1.64967	1.62822	1.61695	1.7118	1.65646	17.014	0.0824588	0.15781	0.197388	0.135808	0.0585947
SSQESYAHGTK	25.2985	23.5092	24.203	24.9891	26.5	23.1182	17.0413	0.41504	0.254114	0.071759	0.278705	0.505717
DIPTNSPELEETLTHTITK	0.551867	0.552233	0.5346	0.558067	0.53725	0.557883	17.0698	0.00389232	0.183293	0.0658155	0.155162	0.0638694
SLAPTAAAK	1.58928	1.6156	1.60305	1.61115	1.61973	1.57407	17.0974	0.0968501	0.0506638	0.0804733	0.112061	0.0560001
WLTFSLGK	1.35525	1.30677	1.32948	1.33007	1.34183	1.3138	17.1066	0.209127	0.111141	0.108625	0.0578712	0.17879
TLEAQLTPR	2.5379	2.48925	2.47243	2.42057	2.38782	2.28752	17.1098	0.112037	0.150765	0.27021	0.345631	0.576614
LGEVNTYAGDLQK	0.152167	0.162817	0.163133	0.15815	0.16595	0.14935	17.1776	0.407443	0.419558	0.228908	0.527317	0.107759
ELLETVVNR	1.99092	1.89128	1.98067	1.90133	1.962	1.86907	17.181	0.291276	0.0299656	0.261895	0.0845372	0.356226
IHLISTQSAIPYALR	0.9859	0.972183	0.966717	0.977867	0.961733	0.951167	17.1838	0.080965	0.113233	0.0474182	0.142648	0.20502
FQSVFTVTR	0.800617	0.779983	0.825117	0.778633	0.80945	0.817783	17.2571	0.14934	0.177326	0.159111	0.0639339	0.124249
DAGPLLISLK	2.96395	3.17302	3.12633	3.08437	3.13912	2.68368	17.2606	0.408656	0.317406	0.235375	0.342393	0.547829
AIGYLNTGYQR	0.621967	0.6142	0.604	0.6133	0.618383	0.628183	17.2631	0.0723349	0.167333	0.0807171	0.0333734	0.057899
AANGVVLATEK	1.24565	1.28345	1.26217	1.27455	1.25717	1.2878	17.2804	0.175607	0.0767312	0.13426	0.0535028	0.195816
ALVILAK	1.80313	1.85307	1.7918	1.76833	1.77007	1.75065	17.2861	0.160201	0.0363607	0.111649	0.106088	0.168382
TSSSFEVR	2.01205	2.06583	2.11868	2.08602	2.09153	2.13882	17.3015	0.154499	0.306317	0.212478	0.228325	0.364152
TGYYFDGISR	2.26485	2.21195	2.16445	2.22003	2.25305	1.88445	17.3523	0.134604	0.255468	0.114036	0.0300252	0.96793
EDVYVVGTVLR	0.973317	0.919917	0.937933	0.908	0.939567	0.824717	17.3618	0.316004	0.209387	0.386523	0.199722	0.879368
AVGLAGTFR	2.16328	2.10698	2.19373	2.18228	2.1741	2.21283	17.3736	0.149797	0.0810183	0.0505533	0.0287799	0.131838
FSVVYAK	0.28	0.264667	0.2811	0.274717	0.265733	0.274783	17.3997	0.314728	0.0225783	0.108444	0.292834	0.107076
NVALVSGDTENAK	0.848583	0.807083	0.8236	0.84945	0.871467	0.6668	17.4543	0.280189	0.168676	0.00585133	0.154498	1.22732
DQIYDIFQK	0.342833	0.353767	0.372883	0.3356	0.366033	0.35045	17.5887	0.181316	0.498341	0.119956	0.384743	0.126313
NGFYPATR	1.33772	1.28432	1.31627	1.26588	1.28852	1.63093	17.5954	0.22687	0.0911305	0.305185	0.209027	1.24573
ATVVYQGER	1.59735	1.54438	1.5629	1.62535	1.6052	1.56917	17.6204	0.188186	0.122398	0.0994816	0.0278904	0.100133
NYLAWYQQKPGQPPK	11.0549	10.6273	9.85245	10.6586	10.974	11.3926	17.6419	0.219225	0.616526	0.203184	0.041447	0.173197
AGALNSNDAFVLK	1.19053	1.0972	1.12538	1.18132	1.16107	2.0784	17.6441	0.444321	0.310152	0.0438767	0.140278	4.22676
EAQLPVIENK	1.17858	1.19048	1.23035	1.17697	1.22157	1.17645	17.6527	0.0571974	0.248817	0.00777052	0.2066	0.0102539
SPEQQETVLDGNLIIR	0.379667	0.423117	0.3682	0.331683	0.344033	0.334283	17.6616	0.647974	0.171004	0.715581	0.531404	0.676806
GLLSGWAR	2.46845	2.51488	2.57343	2.65878	2.61498	2.60722	17.6663	0.106478	0.240741	0.436461	0.336021	0.318211
FVFGTTPEDILR	14.9969	15.1866	14.8567	15.762	15.3329	15.5914	17.6762	0.0715614	0.052882	0.288641	0.126745	0.224285
LVVLPFPK	2.65318	2.59685	2.61555	2.63768	2.59132	2.62528	17.7242	0.119793	0.0800274	0.0329608	0.13156	0.0593295
GLTLHLK	3.8313	3.93308	3.77205	3.82887	3.76987	3.01933	17.7306	0.149832	0.0872203	0.00358204	0.0904343	1.19527
NILTSNNIDVK	0.753617	0.700817	0.745533	0.7464	0.727117	0.795783	17.791	0.393807	0.0602893	0.0538253	0.197649	0.314499
AGGSWDLAVQER	0.972217	1.00735	1.01252	1.01772	0.93905	0.952933	17.7987	0.203034	0.232892	0.262943	0.191669	0.111438
EGGQTAPASTR	1.83872	1.82723	1.87325	1.7957	1.85953	1.89652	17.8106	0.035065	0.105449	0.131354	0.0635649	0.176506
DFAEHLLIPR	2.25995	2.22848	2.16755	2.3592	2.34822	2.43355	17.8122	0.078169	0.229539	0.246555	0.219271	0.431254
HITIFSPEGR	1.06347	1.04757	1.03365	1.08257	1.08687	1.05347	17.8353	0.0838285	0.1572	0.1007	0.12337	0.0527224
LAEVALAYAK	10.4075	10.9265	10.0112	10.5574	10.4794	10.9537	17.8991	0.278606	0.212739	0.0804773	0.0386327	0.293261
TYLPAVDEK	0.110067	0.111633	0.106183	0.10515	0.115167	0.0735167	17.9094	0.0794768	0.197001	0.249422	0.258722	1.85418
AVTELNEPLSNEDR	2.13962	2.1646	2.08415	2.14492	2.1125	2.18423	17.9267	0.065135	0.144609	0.0138178	0.0706969	0.116322
IALDFQR	19.303	19.9501	19.8934	19.9129	21.0815	19.7973	17.9727	0.186539	0.1702	0.175801	0.512651	0.14249
GYSFSLTTFSPSGK	1.83387	1.85128	1.8773	1.7888	1.93887	2.11085	18.0396	0.0526467	0.131289	0.136226	0.317392	0.837259
DGAGDVAFVK	0.0359167	0.0342333	0.0351	0.0347167	0.03405	0.03225	18.0445	0.259735	0.12601	0.185157	0.288023	0.565759
VAPEEHPVLLTEAPLNPK	1.00043	1.06117	1.00098	1.04507	1.00425	1.06742	18.0814	0.335742	0.00304048	0.246739	0.0210991	0.370293
EWFSETFQK	0.344567	0.337983	0.353833	0.34535	0.34665	0.343633	18.0858	0.105642	0.148701	0.01257	0.0334309	0.014977
SSGLVSNAPGVQIR	3.82515	4.08035	3.99353	3.83818	3.9868	4.11953	18.0966	0.368668	0.243251	0.0188283	0.233524	0.425274
AWVAWR	12.8456	11.9921	13.1345	12.4215	12.8746	11.6155	18.1019	0.367035	0.124256	0.182378	0.0124787	0.529014
LGAEVYHTLK	3.2721	3.27553	3.2654	3.26585	3.43257	RT shift	18.1169	0.0057917	0.0113023	0.0105431	0.270692	#VALUE!
SELEEQLTPVAEETR	0.5412	0.55285	0.60315	0.570317	0.537617	0.605617	18.1832	0.118385	0.629524	0.295878	0.0364131	0.65459
GYTLADNGK	0.937183	0.935467	0.9572	0.919633	0.894567	0.79375	18.2744	0.0100235	0.116876	0.102473	0.248835	0.837495
LGNQEPGGQTALK	4.88028	4.8933	5.07662	4.96605	5.03495	4.987	18.3728	0.0145171	0.218965	0.0956531	0.172495	0.119018
EIPAWVPFDPAAQITK	1.81088	1.90318	1.86338	1.87072	1.8425	1.85753	18.4089	0.276875	0.157486	0.179484	0.0948416	0.139938
YTTEIIK	3.31483	3.29233	3.249	3.30503	3.26443	3.10678	18.4304	0.0368286	0.107758	0.0160409	0.0824961	0.340542
DLTGELEYATK	102.414	90.1999	87.6638	90.3256	89.7362	85.7377	18.4406	0.646756	0.78104	0.6401	0.671307	0.883027
PGGDTIFGK	1.9565	1.95548	1.88313	1.9404	1.9181	1.8437	18.4458	0.00281709	0.203293	0.0446117	0.106403	0.312559
DFLQSLK	10.1415	9.73583	10.1272	10.3403	10.2813	9.50157	18.4489	0.216827	0.00765187	0.106262	0.0747193	0.342036
TLAFPLTIR	54.2122	55.0149	56.0374	53.7142	58.643	53.099	18.4531	0.0802411	0.182451	0.0497727	0.442916	0.111276
AVYEAVLR	18.6389	18.8884	19.3034	18.6847	18.4171	18.5548	18.4625	0.0724939	0.193101	0.0132996	0.0644638	0.0244439
NWGLSVYADKPETTK	0.39385	0.3902	0.414367	0.39405	0.383217	0.3917	18.5011	0.0500916	0.281565	0.00274474	0.145929	0.029506
TAAQNLYEK	1.49427	1.53027	1.46097	1.4923	1.61543	1.45428	18.5034	0.130204	0.120438	0.00711298	0.438232	0.144611
NANTFISPQQR	2.5996	2.65642	2.64792	2.61127	2.71953	2.5526	18.5378	0.1179	0.100261	0.0242094	0.248872	0.0975291
GFYFNKPTGYGSSSR	4.04182	3.7388	3.89232	3.85948	3.78885	4.00117	18.545	0.404261	0.199451	0.243255	0.337489	0.0542321
NLIAAVAPGAFLGLK	4.56018	4.46338	4.4465	4.39427	4.4857	4.54052	18.5776	0.114262	0.134191	0.195848	0.0879199	0.0232145
GPSVFPLAPSSK	0.176583	0.175917	0.179917	0.169967	0.174967	0.181317	18.5822	0.0203172	0.101586	0.201648	0.0492691	0.144252
GLFIIDGK	0.0603167	0.0619833	0.0617	0.06025	0.0605333	0.0565167	18.6045	0.148523	0.123274	0.00594091	0.019308	0.338632
IDLAVGDVVK	5.82722	5.62172	5.7357	5.67972	5.7173	5.54038	18.6368	0.189225	0.0842688	0.135818	0.101212	0.264117
ETAASLLQAGYK	1.4021	1.40943	1.46318	1.41783	1.38115	1.50023	18.6581	0.0280321	0.233495	0.0601416	0.0800826	0.375121
ADEGISFR	0.790417	0.796383	0.778367	0.754267	0.740133	0.792833	18.8268	0.0400958	0.0809757	0.242927	0.337903	0.0162399
FSAEFDFR	5.99647	5.49218	5.1702	5.71553	5.52073	5.2177	18.8275	0.446671	0.731869	0.248838	0.421383	0.689796
GIIDPTK	2.0164	2.05017	2.0731	2.0897	2.19313	2.13007	18.8511	0.0888331	0.149166	0.192837	0.464949	0.299034
LSILYPATTGR	0.8085	0.8268	0.823617	0.810633	0.8145	0.79995	18.8549	0.120046	0.0991637	0.0139944	0.0393594	0.0560871
SDLEVAHYK	1.44593	1.38658	1.36292	1.51715	1.36847	1.50073	18.8964	0.217217	0.303835	0.260648	0.283523	0.200564
EQLTPLIK	0.46375	0.497233	0.471267	0.466117	0.470767	0.4599	18.9124	0.381767	0.0857029	0.0269841	0.080002	0.0438966
AISVLAK	18.9702	18.8201	18.9668	18.8713	18.7695	18.8984	18.9793	0.0416988	0.000935076	0.0274598	0.0557389	0.0199514
NFPSPVDAAFR	0.17485	0.1724	0.17	0.174733	0.171083	0.15995	18.9864	0.0738004	0.146095	0.00351431	0.113462	0.448827
VAQELEEK	0.145133	0.14845	0.14185	0.140933	0.142517	0.15088	19.0541	0.119935	0.11873	0.151878	0.0946222	0.207807
AGQAVDDFIEK	5.18137	4.69998	5.16667	4.77233	4.73155	4.42595	19.0844	0.486819	0.014866	0.413652	0.454896	0.763947
THLPEVFLSK	1.17525	1.22582	1.30728	1.21357	1.18677	1.10183	19.1025	0.22524	0.588118	0.170674	0.0512988	0.327021
LQDAEIAR	0.232067	0.231183	0.247333	0.236083	0.229517	0.232017	19.119	0.0199089	0.344085	0.090529	0.0574728	0.00112692
ALEQDLPVNIK	3.8912	4.00013	4.11982	3.96717	3.80753	3.7481	19.1505	0.146183	0.306792	0.101943	0.112276	0.192033
VGSALFLSHNLK	13.6273	13.4689	14.2526	15.286	13.6995	13.7239	19.1524	0.0606844	0.239596	0.635523	0.0276825	0.0370058
SVNNVVVR	1.52132	1.51732	1.50253	1.49997	1.42222	1.46808	19.1628	0.0137208	0.0644307	0.0732349	0.339934	0.182601
SYTITGLQPGTDYK	0.368667	0.357483	0.3838	0.389267	0.374333	0.399383	19.1868	0.158101	0.213943	0.291226	0.0801108	0.434247
FIGEGAR	2.8479	2.96367	2.94343	2.94885	2.91843	2.83178	19.1882	0.211848	0.174822	0.184734	0.129073	0.0294929
FLASVSTVLTSK	0.0009	0.0009	0.000883333	0.0009	0.00085	0.000833333	19.2129	0	0.096386	0	0.289158	0.385544
ADLFYDVEALDLESPK	0.527	0.538067	0.532	0.52135	0.52225	0.5188	19.2488	0.109094	0.0492896	0.0556973	0.0468251	0.0808349
GATTSPGVYELSSR	1.73487	1.67207	1.78473	1.66143	1.71407	1.83875	19.2801	0.187751	0.149085	0.219542	0.0621852	0.310577
AFAAQEDLEK	1.97333	1.91052	1.959	1.96815	1.97055	1.76445	19.3275	0.164702	0.0375812	0.0135904	0.00729775	0.547681
GSESGIFTNTK	0.6142	0.601883	0.592767	0.629917	0.599067	0.60265	19.3494	0.103637	0.180349	0.132246	0.127338	0.0971864
AVIDDAFAR	3.89245	4.05628	4.22575	4.00705	4.14632	3.1466	19.3616	0.21739	0.442254	0.152062	0.336855	0.989665
ILAGPAGDSNVVK	1.1537	1.09737	1.07977	1.12875	1.16133	1.46877	19.3652	0.252145	0.330922	0.111675	0.0341665	1.41022
ESLSSYWESAK	0.929433	0.8345	0.8476	0.892817	0.881517	1.08617	19.3974	0.526571	0.453908	0.203103	0.265781	0.869359
APGELEHGLITFSTR	112.989	129.703	120.079	134.652	122.246	129.761	19.4422	0.760852	0.322732	0.986116	0.42138	0.763476
GQPLSPEK	0.904867	0.885817	0.90085	0.873367	0.86995	0.90244	19.5037	0.107943	0.0227596	0.178488	0.197848	0.0137502
NIQSLEVIGK	2.2497	2.29837	2.23052	2.2533	2.47247	2.38658	19.5056	0.110904	0.0437159	0.00820386	0.507652	0.311936
TTDVTQTFGIEK	1.38848	1.32877	1.28052	1.43555	1.35272	1.33645	19.5112	0.22043	0.398534	0.173736	0.132024	0.192069
YGFYTHVFR	2.28213	2.27802	2.37952	2.29437	2.32033	2.31115	19.5113	0.00924524	0.218704	0.0274737	0.0857899	0.0651659
AASGTQNNVLR	4.17682	4.25847	4.14555	4.16532	4.219	4.1678	19.5576	0.0999527	0.0382754	0.0140778	0.0516392	0.0110378
LAELPADALGPLQR	9.79125	9.72302	10.0011	9.6885	9.30995	9.66768	19.5703	0.0356091	0.109497	0.0536223	0.251177	0.064486
LAELPADALGPLQR	9.79125	9.72302	10.0011	9.6885	9.30995	9.66768	19.5703	0.0356091	0.109497	0.0536223	0.251177	0.064486
LQSLFDSPDFSK	2.79527	2.75173	2.86867	2.88907	2.83335	2.78605	19.6421	0.0792885	0.133686	0.170841	0.0693623	0.0167866
LTAAVLLAK	2.18962	2.17745	2.14452	2.17353	2.18727	2.15077	19.6423	0.0282885	0.104861	0.0373951	0.00546395	0.0903295
LTAAVLLAK	2.18962	2.17745	2.14452	2.17353	2.18727	2.15077	19.6423	0.0282885	0.104861	0.0373951	0.00546395	0.0903295
EFGNTLEDK	0.727567	0.700617	0.723867	0.722117	0.705717	0.736817	19.6429	0.188574	0.0258895	0.0381346	0.152888	0.0647238
GWVTDGFSSLK	0.380117	0.378517	0.398433	0.381917	0.376533	0.373617	19.7001	0.0213665	0.244602	0.0240373	0.0478521	0.0868015
AAISGENAGLVR	0.955233	0.943833	0.95135	0.939417	0.911217	0.95935	19.7801	0.0603345	0.0205526	0.0837098	0.232958	0.0217875
IFFYDSENPPASEVLR	1.83915	1.76785	1.7684	1.83212	1.79983	1.81182	19.815	0.195649	0.19414	0.0192997	0.107886	0.0750035
GTLLALER	1.8458	1.88478	1.86315	1.95867	1.93115	1.9172	19.8252	0.106531	0.0474129	0.308435	0.233239	0.195117
GVASLFAGR	1.95528	2.1914	2.11447	2.37903	2.23867	2.10333	19.8417	0.608609	0.410308	1.09225	0.730443	0.381611
AVFVSEGK	10.918	11.0838	10.7091	10.7404	10.4545	10.992	19.8431	0.0765298	0.0964239	0.0819841	0.213965	0.0341569
AFVFPK	6.40078	6.43343	6.59948	6.76013	6.63728	6.64152	19.8457	0.025703	0.156422	0.28289	0.186179	0.189512
ISEITNIVSK	1.59228	1.57242	1.93125	1.82747	1.74987	1.66223	19.8516	0.0628505	1.07236	0.74403	0.498533	0.221295
TEAYLEAIR	2.21978	2.11625	2.19337	2.18365	2.16388	2.19738	19.8688	0.234746	0.0598957	0.0819268	0.126745	0.0507885
IAWHVIR	2.41033	2.38585	2.32112	2.4384	2.37945	2.43308	19.8792	0.0510969	0.186196	0.0585753	0.0644537	0.0474794
LTQLNLDR	60.842	59.9822	60.6276	63.7367	60.1763	64.2874	19.9069	0.0709903	0.0176991	0.238997	0.0549604	0.284469
VLEPTLK	0.361117	0.34595	0.352167	0.338867	0.3556	0.3512	19.9368	0.210663	0.124314	0.309049	0.0766258	0.137741
VVFDDTYDR	1.09633	1.02862	1.03482	1.07482	1.06163	1.07592	19.9735	0.309242	0.280928	0.0982601	0.158464	0.0932368
ATEHLSTLSEK	0.0860833	0.0847333	0.0858833	0.0875333	0.0868	0.08854	19.9762	0.0785059	0.0116305	0.0843211	0.041676	0.142861
AVEPQLQEEER	1.68188	1.8913	1.72083	1.84833	1.72882	2.16885	20.223	0.615702	0.114516	0.489376	0.137988	1.43172
YLGPQYVAGITNLK	1.21917	1.2105	1.20902	1.29455	1.26352	1.26723	20.2258	0.0351466	0.0411621	0.305708	0.179856	0.194928
ETSNFGFSLLR	2.39418	2.34767	2.40817	2.45175	2.30272	2.34883	20.2301	0.0960403	0.0288706	0.118855	0.188846	0.0936316
LVNVVLGAHNVR	6.4909	6.89655	6.26823	6.16417	6.7248	6.57807	20.444	0.305689	0.167797	0.246219	0.176262	0.0656869
TLGLYGK	2.1409	2.18732	2.30558	2.23442	2.1261	1.95543	20.4498	0.10602	0.376153	0.213601	0.0338046	0.423624
QEPGENSEILPTLK	0.762967	0.7928	0.81985	0.883417	0.775117	0.93025	20.4679	0.19104	0.364256	0.771309	0.0778033	1.07121

## Sheet: Pertaining to Fig4
Protein	Peptide	Replicate Name	Ratio To Standard	light Area	heavy Area	Day2_R1_ave	Day2_R2_ave	Day2_ave	Day2_s.d.	Day2_CV	Day3_R1_ave	Day3_R2_ave	Day3_ave	Day3_s.d.	Day3_CV	Day4_R1_ave	Day4_R2_ave	Day4_ave	Day4_s.d.	Day4_CV	Day5_R1_ave	Day5_R2_ave	Day5_ave	Day5_s.d.	Day5_CV	Ave intra day CV (same day)	Inter day R1 ave	Inter day R1 sd	Inter day R1 CV	Inter day R2 ave	Inter day R2 sd	Inter day R2 CV	Ave inter day CV	RSS
sp|P06753-2|TPM3_HUMAN	EQAEAEVASLNR	Day2_DBS_R1_inj1	0.6516	34697	53250	0.658733	0.7072	0.682967	0.0342711	5.01798	0.7113	0.6977	0.7045	0.00961665	1.36503	0.647933	0.746967	0.69745	0.0700271	10.0405	0.689767	0.625133	0.65745	0.0457027	6.9515	5.84374	0.676933	0.0289713	4.27978	0.69425	0.0507798	7.31434	5.79706	8.23136
sp|P06753-2|TPM3_HUMAN	EQAEAEVASLNR	Day2_DBS_R1_inj2	0.6691	34018	50843
sp|P06753-2|TPM3_HUMAN	EQAEAEVASLNR	Day2_DBS_R1_inj3	0.6555	33377	50919
sp|P06753-2|TPM3_HUMAN	EQAEAEVASLNR	Day2_DBS_R2_inj1	0.7749	36119	46614
sp|P06753-2|TPM3_HUMAN	EQAEAEVASLNR	Day2_DBS_R2_inj2	0.7166	35378	49370
sp|P06753-2|TPM3_HUMAN	EQAEAEVASLNR	Day2_DBS_R2_inj3	0.6301	33986	53933
sp|P06753-2|TPM3_HUMAN	EQAEAEVASLNR	Day3_DBS_R1_inj1	0.7369	34157	46354
sp|P06753-2|TPM3_HUMAN	EQAEAEVASLNR	Day3_DBS_R1_inj2	0.6848	32535	47508
sp|P06753-2|TPM3_HUMAN	EQAEAEVASLNR	Day3_DBS_R1_inj3	0.7122	31752	44583
sp|P06753-2|TPM3_HUMAN	EQAEAEVASLNR	Day3_DBS_R2_inj1	0.6214	31057	49983
sp|P06753-2|TPM3_HUMAN	EQAEAEVASLNR	Day3_DBS_R2_inj2	0.7144	32681	45748
sp|P06753-2|TPM3_HUMAN	EQAEAEVASLNR	Day3_DBS_R2_inj3	0.7573	33525	44268
sp|P06753-2|TPM3_HUMAN	EQAEAEVASLNR	Day4_DBS_R1_inj1	0.7161	34981	48849
sp|P06753-2|TPM3_HUMAN	EQAEAEVASLNR	Day4_DBS_R1_inj2	0.5557	32116	57795
sp|P06753-2|TPM3_HUMAN	EQAEAEVASLNR	Day4_DBS_R1_inj3	0.672	31618	47054
sp|P06753-2|TPM3_HUMAN	EQAEAEVASLNR	Day4_DBS_R2_inj1	0.838	34245	40865
sp|P06753-2|TPM3_HUMAN	EQAEAEVASLNR	Day4_DBS_R2_inj2	0.6677	28823	43170
sp|P06753-2|TPM3_HUMAN	EQAEAEVASLNR	Day4_DBS_R2_inj3	0.7352	32709	44488
sp|P06753-2|TPM3_HUMAN	EQAEAEVASLNR	Day5_DBS_R1_inj1	0.6771	36484	53883
sp|P06753-2|TPM3_HUMAN	EQAEAEVASLNR	Day5_DBS_R1_inj2	0.744	33104	44494
sp|P06753-2|TPM3_HUMAN	EQAEAEVASLNR	Day5_DBS_R1_inj3	0.6482	34025	52489
sp|P06753-2|TPM3_HUMAN	EQAEAEVASLNR	Day5_DBS_R2_inj1	0.6476	33236	51320
sp|P06753-2|TPM3_HUMAN	EQAEAEVASLNR	Day5_DBS_R2_inj2	0.6339	33229	52416
sp|P06753-2|TPM3_HUMAN	EQAEAEVASLNR	Day5_DBS_R2_inj3	0.5939	25683	43242
sp|P07359|GP1BA_HUMAN	LTQLNLDR	Day2_DBS_R1_inj1	0.0694	7009	101060	0.0682667	0.0536	0.0609333	0.0103709	17.0201	0.0675	0.0680667	0.0677833	0.000400694	0.591139	0.0644	0.0547333	0.0595667	0.00683537	11.4752	0.0559333	0.0592	0.0575667	0.00230988	4.01253	8.27473	0.064025	0.00564751	8.82079	0.0589	0.00657188	11.1577	9.98924	12.9714
sp|P07359|GP1BA_HUMAN	LTQLNLDR	Day2_DBS_R1_inj2	0.0747	6826	91353
sp|P07359|GP1BA_HUMAN	LTQLNLDR	Day2_DBS_R1_inj3	0.0607	6008	98930
sp|P07359|GP1BA_HUMAN	LTQLNLDR	Day2_DBS_R2_inj1	0.0549	5203	94842
sp|P07359|GP1BA_HUMAN	LTQLNLDR	Day2_DBS_R2_inj2	0.0604	5890	97497
sp|P07359|GP1BA_HUMAN	LTQLNLDR	Day2_DBS_R2_inj3	0.0455	4463	98191
sp|P07359|GP1BA_HUMAN	LTQLNLDR	Day3_DBS_R1_inj1	0.0624	5909	94624
sp|P07359|GP1BA_HUMAN	LTQLNLDR	Day3_DBS_R1_inj2	0.0603	5148	85442
sp|P07359|GP1BA_HUMAN	LTQLNLDR	Day3_DBS_R1_inj3	0.0798	6935	86943
sp|P07359|GP1BA_HUMAN	LTQLNLDR	Day3_DBS_R2_inj1	0.0737	7295	98922
sp|P07359|GP1BA_HUMAN	LTQLNLDR	Day3_DBS_R2_inj2	0.0588	5742	97657
sp|P07359|GP1BA_HUMAN	LTQLNLDR	Day3_DBS_R2_inj3	0.0717	6899	96205
sp|P07359|GP1BA_HUMAN	LTQLNLDR	Day4_DBS_R1_inj1	0.0579	5994	103526
sp|P07359|GP1BA_HUMAN	LTQLNLDR	Day4_DBS_R1_inj2	0.0678	7023	103658
sp|P07359|GP1BA_HUMAN	LTQLNLDR	Day4_DBS_R1_inj3	0.0675	6319	93627
sp|P07359|GP1BA_HUMAN	LTQLNLDR	Day4_DBS_R2_inj1	0.0504	5003	99235
sp|P07359|GP1BA_HUMAN	LTQLNLDR	Day4_DBS_R2_inj2	0.0649	5954	91756
sp|P07359|GP1BA_HUMAN	LTQLNLDR	Day4_DBS_R2_inj3	0.0489	5119	104702
sp|P07359|GP1BA_HUMAN	LTQLNLDR	Day5_DBS_R1_inj1	0.0603	8165	135492
sp|P07359|GP1BA_HUMAN	LTQLNLDR	Day5_DBS_R1_inj2	0.0585	7402	126422
sp|P07359|GP1BA_HUMAN	LTQLNLDR	Day5_DBS_R1_inj3	0.049	5783	117907
sp|P07359|GP1BA_HUMAN	LTQLNLDR	Day5_DBS_R2_inj1	0.0589	7153	121456
sp|P07359|GP1BA_HUMAN	LTQLNLDR	Day5_DBS_R2_inj2	0.047	5654	120332
sp|P07359|GP1BA_HUMAN	LTQLNLDR	Day5_DBS_R2_inj3	0.0717	8628	120335
sp|P68402|PA1B2_HUMAN	IIVLGLLPR	Day2_DBS_R1_inj1	0.0504	70208	1394324	0.0502333	0.0502333	0.0502333	0	0	0.0535667	0.0553667	0.0544667	0.00127279	2.33683	0.0496	0.0588	0.0542	0.00650538	12.0026	0.0508333	0.0388333	0.0448333	0.00848528	18.9263	8.31641	0.0510583	0.0017464	3.4204	0.0508083	0.00872499	17.1724	10.2964	13.2355
sp|P68402|PA1B2_HUMAN	IIVLGLLPR	Day2_DBS_R1_inj2	0.0508	67870	1335607
sp|P68402|PA1B2_HUMAN	IIVLGLLPR	Day2_DBS_R1_inj3	0.0495	67894	1372318
sp|P68402|PA1B2_HUMAN	IIVLGLLPR	Day2_DBS_R2_inj1	0.0494	64352	1302156
sp|P68402|PA1B2_HUMAN	IIVLGLLPR	Day2_DBS_R2_inj2	0.0508	68919	1356873
sp|P68402|PA1B2_HUMAN	IIVLGLLPR	Day2_DBS_R2_inj3	0.0505	64520	1277079
sp|P68402|PA1B2_HUMAN	IIVLGLLPR	Day3_DBS_R1_inj1	0.0554	72291	1305706
sp|P68402|PA1B2_HUMAN	IIVLGLLPR	Day3_DBS_R1_inj2	0.0534	64042	1199921
sp|P68402|PA1B2_HUMAN	IIVLGLLPR	Day3_DBS_R1_inj3	0.0519	63694	1228061
sp|P68402|PA1B2_HUMAN	IIVLGLLPR	Day3_DBS_R2_inj1	0.0558	69741	1249033
sp|P68402|PA1B2_HUMAN	IIVLGLLPR	Day3_DBS_R2_inj2	0.0556	70274	1263796
sp|P68402|PA1B2_HUMAN	IIVLGLLPR	Day3_DBS_R2_inj3	0.0547	68150	1246963
sp|P68402|PA1B2_HUMAN	IIVLGLLPR	Day4_DBS_R1_inj1	0.0498	67632	1358028
sp|P68402|PA1B2_HUMAN	IIVLGLLPR	Day4_DBS_R1_inj2	0.0494	70145	1419968
sp|P68402|PA1B2_HUMAN	IIVLGLLPR	Day4_DBS_R1_inj3	0.0496	62339	1256421
sp|P68402|PA1B2_HUMAN	IIVLGLLPR	Day4_DBS_R2_inj1	0.0593	60153	1014588
sp|P68402|PA1B2_HUMAN	IIVLGLLPR	Day4_DBS_R2_inj2	0.0579	62056	1071430
sp|P68402|PA1B2_HUMAN	IIVLGLLPR	Day4_DBS_R2_inj3	0.0592	60721	1025091
sp|P68402|PA1B2_HUMAN	IIVLGLLPR	Day5_DBS_R1_inj1	0.0522	70056	1343051
sp|P68402|PA1B2_HUMAN	IIVLGLLPR	Day5_DBS_R1_inj2	0.0502	66177	1318556
sp|P68402|PA1B2_HUMAN	IIVLGLLPR	Day5_DBS_R1_inj3	0.0501	63883	1275161
sp|P68402|PA1B2_HUMAN	IIVLGLLPR	Day5_DBS_R2_inj1	0.0394	61007	1548468
sp|P68402|PA1B2_HUMAN	IIVLGLLPR	Day5_DBS_R2_inj2	0.04	59009	1475075
sp|P68402|PA1B2_HUMAN	IIVLGLLPR	Day5_DBS_R2_inj3	0.0371	58121	1565447
sp|Q15102|PA1B3_HUMAN	VVVLGLLPR	Day2_DBS_R1_inj1	0.3667	66118	180300	0.3545	0.332767	0.343633	0.0153678	4.47215	0.3725	0.4074	0.38995	0.024678	6.32851	0.3455	0.407233	0.376367	0.0436521	11.5983	0.388667	0.3552	0.371933	0.0236645	6.36257	7.19038	0.365292	0.0192052	5.2575	0.37565	0.0376951	10.0346	7.64606	10.4959
sp|Q15102|PA1B3_HUMAN	VVVLGLLPR	Day2_DBS_R1_inj2	0.3699	67491	182440
sp|Q15102|PA1B3_HUMAN	VVVLGLLPR	Day2_DBS_R1_inj3	0.3269	59762	182789
sp|Q15102|PA1B3_HUMAN	VVVLGLLPR	Day2_DBS_R2_inj1	0.3451	60592	175581
sp|Q15102|PA1B3_HUMAN	VVVLGLLPR	Day2_DBS_R2_inj2	0.3255	58544	179885
sp|Q15102|PA1B3_HUMAN	VVVLGLLPR	Day2_DBS_R2_inj3	0.3277	58607	178858
sp|Q15102|PA1B3_HUMAN	VVVLGLLPR	Day3_DBS_R1_inj1	0.3504	62755	179117
sp|Q15102|PA1B3_HUMAN	VVVLGLLPR	Day3_DBS_R1_inj2	0.35	60674	173366
sp|Q15102|PA1B3_HUMAN	VVVLGLLPR	Day3_DBS_R1_inj3	0.4171	63527	152303
sp|Q15102|PA1B3_HUMAN	VVVLGLLPR	Day3_DBS_R2_inj1	0.4531	67252	148441
sp|Q15102|PA1B3_HUMAN	VVVLGLLPR	Day3_DBS_R2_inj2	0.3996	61503	153901
sp|Q15102|PA1B3_HUMAN	VVVLGLLPR	Day3_DBS_R2_inj3	0.3695	60897	164827
sp|Q15102|PA1B3_HUMAN	VVVLGLLPR	Day4_DBS_R1_inj1	0.3284	58698	178748
sp|Q15102|PA1B3_HUMAN	VVVLGLLPR	Day4_DBS_R1_inj2	0.3142	57668	183556
sp|Q15102|PA1B3_HUMAN	VVVLGLLPR	Day4_DBS_R1_inj3	0.3939	64712	164274
sp|Q15102|PA1B3_HUMAN	VVVLGLLPR	Day4_DBS_R2_inj1	0.3505	54535	155600
sp|Q15102|PA1B3_HUMAN	VVVLGLLPR	Day4_DBS_R2_inj2	0.4412	62287	141171
sp|Q15102|PA1B3_HUMAN	VVVLGLLPR	Day4_DBS_R2_inj3	0.43	63540	147773
sp|Q15102|PA1B3_HUMAN	VVVLGLLPR	Day5_DBS_R1_inj1	0.3644	59882	164314
sp|Q15102|PA1B3_HUMAN	VVVLGLLPR	Day5_DBS_R1_inj2	0.437	65565	150019
sp|Q15102|PA1B3_HUMAN	VVVLGLLPR	Day5_DBS_R1_inj3	0.3646	57353	157292
sp|Q15102|PA1B3_HUMAN	VVVLGLLPR	Day5_DBS_R2_inj1	0.3542	57045	161039
sp|Q15102|PA1B3_HUMAN	VVVLGLLPR	Day5_DBS_R2_inj2	0.3379	54630	161681
sp|Q15102|PA1B3_HUMAN	VVVLGLLPR	Day5_DBS_R2_inj3	0.3735	57185	153098
sp|P60900|PSA6_HUMAN	HITIFSPEGR	Day2_DBS_R1_inj1	0.3027	87502	289055	0.3219	0.3141	0.318	0.00551543	1.73441	0.3308	0.338133	0.334467	0.00518545	1.55036	0.3396	0.328	0.3338	0.00820244	2.45729	0.314133	0.287433	0.300783	0.0188798	6.27686	3.00473	0.326608	0.0110174	3.37327	0.316917	0.0219863	6.93755	5.15541	5.96713
sp|P60900|PSA6_HUMAN	HITIFSPEGR	Day2_DBS_R1_inj2	0.3385	86477	255467
sp|P60900|PSA6_HUMAN	HITIFSPEGR	Day2_DBS_R1_inj3	0.3245	85181	262496
sp|P60900|PSA6_HUMAN	HITIFSPEGR	Day2_DBS_R2_inj1	0.3074	86649	281880
sp|P60900|PSA6_HUMAN	HITIFSPEGR	Day2_DBS_R2_inj2	0.2945	81711	277432
sp|P60900|PSA6_HUMAN	HITIFSPEGR	Day2_DBS_R2_inj3	0.3404	82873	243469
sp|P60900|PSA6_HUMAN	HITIFSPEGR	Day3_DBS_R1_inj1	0.3146	85361	271304
sp|P60900|PSA6_HUMAN	HITIFSPEGR	Day3_DBS_R1_inj2	0.3442	88039	255760
sp|P60900|PSA6_HUMAN	HITIFSPEGR	Day3_DBS_R1_inj3	0.3336	88679	265826
sp|P60900|PSA6_HUMAN	HITIFSPEGR	Day3_DBS_R2_inj1	0.364	90974	249923
sp|P60900|PSA6_HUMAN	HITIFSPEGR	Day3_DBS_R2_inj2	0.3209	85225	265576
sp|P60900|PSA6_HUMAN	HITIFSPEGR	Day3_DBS_R2_inj3	0.3295	83010	251896
sp|P60900|PSA6_HUMAN	HITIFSPEGR	Day4_DBS_R1_inj1	0.3072	79944	260233
sp|P60900|PSA6_HUMAN	HITIFSPEGR	Day4_DBS_R1_inj2	0.3533	85550	242174
sp|P60900|PSA6_HUMAN	HITIFSPEGR	Day4_DBS_R1_inj3	0.3583	80382	224345
sp|P60900|PSA6_HUMAN	HITIFSPEGR	Day4_DBS_R2_inj1	0.3311	79435	239905
sp|P60900|PSA6_HUMAN	HITIFSPEGR	Day4_DBS_R2_inj2	0.3315	77025	232360
sp|P60900|PSA6_HUMAN	HITIFSPEGR	Day4_DBS_R2_inj3	0.3214	73987	230219
sp|P60900|PSA6_HUMAN	HITIFSPEGR	Day5_DBS_R1_inj1	0.295	87710	297363
sp|P60900|PSA6_HUMAN	HITIFSPEGR	Day5_DBS_R1_inj2	0.307	79194	257927
sp|P60900|PSA6_HUMAN	HITIFSPEGR	Day5_DBS_R1_inj3	0.3404	78328	230123
sp|P60900|PSA6_HUMAN	HITIFSPEGR	Day5_DBS_R2_inj1	0.2915	76554	262598
sp|P60900|PSA6_HUMAN	HITIFSPEGR	Day5_DBS_R2_inj2	0.2879	75266	261444
sp|P60900|PSA6_HUMAN	HITIFSPEGR	Day5_DBS_R2_inj3	0.2829	72690	256915
sp|Q15257|PTPA_HUMAN	VNQGLIR	Day2_DBS_R1_inj1	0.4734	53508	113037	0.4655	0.504767	0.485133	0.0277657	5.72332	0.528633	0.518933	0.523783	0.00685894	1.3095	0.513867	0.555367	0.534617	0.0293449	5.48897	0.460833	0.464933	0.462883	0.00289914	0.626321	3.28703	0.492208	0.0341252	6.93308	0.511	0.0373824	7.31554	7.12431	7.84604
sp|Q15257|PTPA_HUMAN	VNQGLIR	Day2_DBS_R1_inj2	0.4663	49674	106530
sp|Q15257|PTPA_HUMAN	VNQGLIR	Day2_DBS_R1_inj3	0.4568	47275	103501
sp|Q15257|PTPA_HUMAN	VNQGLIR	Day2_DBS_R2_inj1	0.5493	50998	92836
sp|Q15257|PTPA_HUMAN	VNQGLIR	Day2_DBS_R2_inj2	0.4726	49033	103748
sp|Q15257|PTPA_HUMAN	VNQGLIR	Day2_DBS_R2_inj3	0.4924	53384	108419
sp|Q15257|PTPA_HUMAN	VNQGLIR	Day3_DBS_R1_inj1	0.4853	57096	117651
sp|Q15257|PTPA_HUMAN	VNQGLIR	Day3_DBS_R1_inj2	0.5211	59667	114498
sp|Q15257|PTPA_HUMAN	VNQGLIR	Day3_DBS_R1_inj3	0.5795	54281	93666
sp|Q15257|PTPA_HUMAN	VNQGLIR	Day3_DBS_R2_inj1	0.5174	57384	110903
sp|Q15257|PTPA_HUMAN	VNQGLIR	Day3_DBS_R2_inj2	0.5136	56935	110845
sp|Q15257|PTPA_HUMAN	VNQGLIR	Day3_DBS_R2_inj3	0.5258	55269	105111
sp|Q15257|PTPA_HUMAN	VNQGLIR	Day4_DBS_R1_inj1	0.5048	54308	107592
sp|Q15257|PTPA_HUMAN	VNQGLIR	Day4_DBS_R1_inj2	0.5046	49740	98568
sp|Q15257|PTPA_HUMAN	VNQGLIR	Day4_DBS_R1_inj3	0.5322	49890	93743
sp|Q15257|PTPA_HUMAN	VNQGLIR	Day4_DBS_R2_inj1	0.549	46655	84986
sp|Q15257|PTPA_HUMAN	VNQGLIR	Day4_DBS_R2_inj2	0.5562	49047	88187
sp|Q15257|PTPA_HUMAN	VNQGLIR	Day4_DBS_R2_inj3	0.5609	50437	89927
sp|Q15257|PTPA_HUMAN	VNQGLIR	Day5_DBS_R1_inj1	0.4569	63851	139748
sp|Q15257|PTPA_HUMAN	VNQGLIR	Day5_DBS_R1_inj2	0.4274	52170	122073
sp|Q15257|PTPA_HUMAN	VNQGLIR	Day5_DBS_R1_inj3	0.4982	54860	110119
sp|Q15257|PTPA_HUMAN	VNQGLIR	Day5_DBS_R2_inj1	0.4334	54977	126853
sp|Q15257|PTPA_HUMAN	VNQGLIR	Day5_DBS_R2_inj2	0.4576	50970	111373
sp|Q15257|PTPA_HUMAN	VNQGLIR	Day5_DBS_R2_inj3	0.5038	59149	117403
sp|P25787|PSA2_HUMAN	AANGVVLATEK	Day2_DBS_R1_inj1	0.1478	19434	131497	0.1462	0.169467	0.157833	0.016452	10.4237	0.138667	0.1415	0.140083	0.00200347	1.4302	0.165133	0.165467	0.1653	0.000235702	0.142591	0.0970333	0.0763667	0.0867	0.0146135	16.8553	7.21294	0.136758	0.0287286	21.0069	0.1382	0.0430323	31.1377	26.0723	27.0516
sp|P25787|PSA2_HUMAN	AANGVVLATEK	Day2_DBS_R1_inj2	0.1316	18464	140259	19546	22351	20948.5	1983.43	9.46815	18271.7	18758.3	18515	344.125	1.85863	19755.3	19488	19621.7	189.033	0.96339	15084	11683	13383.5	2404.87	17.9689	7.56477	18164.2	2155.63	11.8674	18070.1	4531.57	25.0777	18.4726	19.9615
sp|P25787|PSA2_HUMAN	AANGVVLATEK	Day2_DBS_R1_inj3	0.1592	20740	130235
sp|P25787|PSA2_HUMAN	AANGVVLATEK	Day2_DBS_R2_inj1	0.1697	23051	135819
sp|P25787|PSA2_HUMAN	AANGVVLATEK	Day2_DBS_R2_inj2	0.1601	22034	137666
sp|P25787|PSA2_HUMAN	AANGVVLATEK	Day2_DBS_R2_inj3	0.1786	21968	122996
sp|P25787|PSA2_HUMAN	AANGVVLATEK	Day3_DBS_R1_inj1	0.1238	18691	150998
sp|P25787|PSA2_HUMAN	AANGVVLATEK	Day3_DBS_R1_inj2	0.1428	16956	118778
sp|P25787|PSA2_HUMAN	AANGVVLATEK	Day3_DBS_R1_inj3	0.1494	19168	128280
sp|P25787|PSA2_HUMAN	AANGVVLATEK	Day3_DBS_R2_inj1	0.1324	18420	139095
sp|P25787|PSA2_HUMAN	AANGVVLATEK	Day3_DBS_R2_inj2	0.1254	16177	129018
sp|P25787|PSA2_HUMAN	AANGVVLATEK	Day3_DBS_R2_inj3	0.1667	21678	130038
sp|P25787|PSA2_HUMAN	AANGVVLATEK	Day4_DBS_R1_inj1	0.1744	21348	122409
sp|P25787|PSA2_HUMAN	AANGVVLATEK	Day4_DBS_R1_inj2	0.1718	18815	109501
sp|P25787|PSA2_HUMAN	AANGVVLATEK	Day4_DBS_R1_inj3	0.1492	19103	128039
sp|P25787|PSA2_HUMAN	AANGVVLATEK	Day4_DBS_R2_inj1	0.1828	21220	116088
sp|P25787|PSA2_HUMAN	AANGVVLATEK	Day4_DBS_R2_inj2	0.1588	19903	125349
sp|P25787|PSA2_HUMAN	AANGVVLATEK	Day4_DBS_R2_inj3	0.1548	17341	112050
sp|P25787|PSA2_HUMAN	AANGVVLATEK	Day5_DBS_R1_inj1	0.095	16349	172048
sp|P25787|PSA2_HUMAN	AANGVVLATEK	Day5_DBS_R1_inj2	0.1042	15396	147712
sp|P25787|PSA2_HUMAN	AANGVVLATEK	Day5_DBS_R1_inj3	0.0919	13507	146971
sp|P25787|PSA2_HUMAN	AANGVVLATEK	Day5_DBS_R2_inj1	0.0635	10555	166174
sp|P25787|PSA2_HUMAN	AANGVVLATEK	Day5_DBS_R2_inj2	0.0729	11479	157433
sp|P25787|PSA2_HUMAN	AANGVVLATEK	Day5_DBS_R2_inj3	0.0927	13015	140447
sp|P25788|PSA3_HUMAN	IIYIVHDEVK	Day2_DBS_R1_inj1	0.1014	138571	1366861	0.1071	0.1026	0.10485	0.00318198	3.03479	0.110167	0.1022	0.106183	0.00563328	5.30524	0.115767	0.103467	0.109617	0.00869741	7.93439	0.106133	0.0903667	0.09825	0.0111487	11.3473	6.90543	0.109792	0.00433858	3.95164	0.0996583	0.00621696	6.23828	5.09496	8.58158
sp|P25788|PSA3_HUMAN	IIYIVHDEVK	Day2_DBS_R1_inj2	0.1056	147055	1393216
sp|P25788|PSA3_HUMAN	IIYIVHDEVK	Day2_DBS_R1_inj3	0.1143	140043	1224775
sp|P25788|PSA3_HUMAN	IIYIVHDEVK	Day2_DBS_R2_inj1	0.1038	132126	1272502
sp|P25788|PSA3_HUMAN	IIYIVHDEVK	Day2_DBS_R2_inj2	0.1032	160202	1552568
sp|P25788|PSA3_HUMAN	IIYIVHDEVK	Day2_DBS_R2_inj3	0.1008	137182	1360554
sp|P25788|PSA3_HUMAN	IIYIVHDEVK	Day3_DBS_R1_inj1	0.1102	131196	1190932
sp|P25788|PSA3_HUMAN	IIYIVHDEVK	Day3_DBS_R1_inj2	0.1178	138041	1172256
sp|P25788|PSA3_HUMAN	IIYIVHDEVK	Day3_DBS_R1_inj3	0.1025	125942	1228529
sp|P25788|PSA3_HUMAN	IIYIVHDEVK	Day3_DBS_R2_inj1	0.1124	120318	1070731
sp|P25788|PSA3_HUMAN	IIYIVHDEVK	Day3_DBS_R2_inj2	0.0883	107269	1214986
sp|P25788|PSA3_HUMAN	IIYIVHDEVK	Day3_DBS_R2_inj3	0.1059	117033	1105593
sp|P25788|PSA3_HUMAN	IIYIVHDEVK	Day4_DBS_R1_inj1	0.1068	139135	1302678
sp|P25788|PSA3_HUMAN	IIYIVHDEVK	Day4_DBS_R1_inj2	0.1225	152165	1242216
sp|P25788|PSA3_HUMAN	IIYIVHDEVK	Day4_DBS_R1_inj3	0.118	136056	1153328
sp|P25788|PSA3_HUMAN	IIYIVHDEVK	Day4_DBS_R2_inj1	0.1176	136277	1158784
sp|P25788|PSA3_HUMAN	IIYIVHDEVK	Day4_DBS_R2_inj2	0.0877	108949	1242855
sp|P25788|PSA3_HUMAN	IIYIVHDEVK	Day4_DBS_R2_inj3	0.1051	115465	1098515
sp|P25788|PSA3_HUMAN	IIYIVHDEVK	Day5_DBS_R1_inj1	0.0931	146086	1569644
sp|P25788|PSA3_HUMAN	IIYIVHDEVK	Day5_DBS_R1_inj2	0.1125	157201	1396874
sp|P25788|PSA3_HUMAN	IIYIVHDEVK	Day5_DBS_R1_inj3	0.1128	141822	1257017
sp|P25788|PSA3_HUMAN	IIYIVHDEVK	Day5_DBS_R2_inj1	0.0956	134418	1406626
sp|P25788|PSA3_HUMAN	IIYIVHDEVK	Day5_DBS_R2_inj2	0.0895	125962	1407165
sp|P25788|PSA3_HUMAN	IIYIVHDEVK	Day5_DBS_R2_inj3	0.086	123878	1440989
sp|P26038|MOES_HUMAN	ALTSELANAR	Day2_DBS_R1_inj1	0.1901	25047	131753	0.188167	0.1743	0.181233	0.00980521	5.41027	0.210233	0.1833	0.196767	0.0190447	9.67885	0.201033	0.224333	0.212683	0.0164756	7.74653	0.175	0.188033	0.181517	0.00921596	5.0772	6.97821	0.193608	0.0153558	7.93138	0.192492	0.0219787	11.418	9.6747	11.9288
sp|P26038|MOES_HUMAN	ALTSELANAR	Day2_DBS_R1_inj2	0.194	25756	132763
sp|P26038|MOES_HUMAN	ALTSELANAR	Day2_DBS_R1_inj3	0.1804	24430	135458
sp|P26038|MOES_HUMAN	ALTSELANAR	Day2_DBS_R2_inj1	0.1519	21131	139097
sp|P26038|MOES_HUMAN	ALTSELANAR	Day2_DBS_R2_inj2	0.2144	28834	134475
sp|P26038|MOES_HUMAN	ALTSELANAR	Day2_DBS_R2_inj3	0.1566	23224	148262
sp|P26038|MOES_HUMAN	ALTSELANAR	Day3_DBS_R1_inj1	0.2218	30632	138115
sp|P26038|MOES_HUMAN	ALTSELANAR	Day3_DBS_R1_inj2	0.2112	26457	125274
sp|P26038|MOES_HUMAN	ALTSELANAR	Day3_DBS_R1_inj3	0.1977	25780	130423
sp|P26038|MOES_HUMAN	ALTSELANAR	Day3_DBS_R2_inj1	0.1743	25237	144827
sp|P26038|MOES_HUMAN	ALTSELANAR	Day3_DBS_R2_inj2	0.1767	24819	140442
sp|P26038|MOES_HUMAN	ALTSELANAR	Day3_DBS_R2_inj3	0.1989	29863	150152
sp|P26038|MOES_HUMAN	ALTSELANAR	Day4_DBS_R1_inj1	0.1983	25996	131108
sp|P26038|MOES_HUMAN	ALTSELANAR	Day4_DBS_R1_inj2	0.1886	23490	124540
sp|P26038|MOES_HUMAN	ALTSELANAR	Day4_DBS_R1_inj3	0.2162	25301	117043
sp|P26038|MOES_HUMAN	ALTSELANAR	Day4_DBS_R2_inj1	0.2261	24975	110451
sp|P26038|MOES_HUMAN	ALTSELANAR	Day4_DBS_R2_inj2	0.1973	24159	122458
sp|P26038|MOES_HUMAN	ALTSELANAR	Day4_DBS_R2_inj3	0.2496	29854	119586
sp|P26038|MOES_HUMAN	ALTSELANAR	Day5_DBS_R1_inj1	0.1828	27892	152617
sp|P26038|MOES_HUMAN	ALTSELANAR	Day5_DBS_R1_inj2	0.1613	22842	141579
sp|P26038|MOES_HUMAN	ALTSELANAR	Day5_DBS_R1_inj3	0.1809	23704	131065
sp|P26038|MOES_HUMAN	ALTSELANAR	Day5_DBS_R2_inj1	0.1882	25085	133267
sp|P26038|MOES_HUMAN	ALTSELANAR	Day5_DBS_R2_inj2	0.1597	23657	148103
sp|P26038|MOES_HUMAN	ALTSELANAR	Day5_DBS_R2_inj3	0.2162	25859	119584
sp|P11226|MBL2_HUMAN	WLTFSLGK	Day2_DBS_R1_inj1	0.0188	840	44610	0.0172333	0.0202	0.0187167	0.00209775	11.2079	0.0173333	0.0186	0.0179667	0.000895669	4.98517	0.0207667	0.0255667	0.0231667	0.00339411	14.6508	0.0142	0.0158667	0.0150333	0.00117851	7.83932	9.67082	0.0173833	0.00268363	15.4379	0.0200583	0.00408487	20.365	17.9015	20.3467
sp|P11226|MBL2_HUMAN	WLTFSLGK	Day2_DBS_R1_inj2	0.0154	622	40449
sp|P11226|MBL2_HUMAN	WLTFSLGK	Day2_DBS_R1_inj3	0.0175	673	38373
sp|P11226|MBL2_HUMAN	WLTFSLGK	Day2_DBS_R2_inj1	0.0188	694	36879
sp|P11226|MBL2_HUMAN	WLTFSLGK	Day2_DBS_R2_inj2	0.0171	684	40041
sp|P11226|MBL2_HUMAN	WLTFSLGK	Day2_DBS_R2_inj3	0.0247	857	34741
sp|P11226|MBL2_HUMAN	WLTFSLGK	Day3_DBS_R1_inj1	0.019	755	39814
sp|P11226|MBL2_HUMAN	WLTFSLGK	Day3_DBS_R1_inj2	0.0213	711	33339
sp|P11226|MBL2_HUMAN	WLTFSLGK	Day3_DBS_R1_inj3	0.0117	402	34223
sp|P11226|MBL2_HUMAN	WLTFSLGK	Day3_DBS_R2_inj1	0.0167	573	34255
sp|P11226|MBL2_HUMAN	WLTFSLGK	Day3_DBS_R2_inj2	0.0199	593	29839
sp|P11226|MBL2_HUMAN	WLTFSLGK	Day3_DBS_R2_inj3	0.0192	612	31934
sp|P11226|MBL2_HUMAN	WLTFSLGK	Day4_DBS_R1_inj1	0.0228	802	35113
sp|P11226|MBL2_HUMAN	WLTFSLGK	Day4_DBS_R1_inj2	0.0185	734	39738
sp|P11226|MBL2_HUMAN	WLTFSLGK	Day4_DBS_R1_inj3	0.021	754	35852
sp|P11226|MBL2_HUMAN	WLTFSLGK	Day4_DBS_R2_inj1	0.027	845	31260
sp|P11226|MBL2_HUMAN	WLTFSLGK	Day4_DBS_R2_inj2	0.0273	886	32483
sp|P11226|MBL2_HUMAN	WLTFSLGK	Day4_DBS_R2_inj3	0.0224	601	26812
sp|P11226|MBL2_HUMAN	WLTFSLGK	Day5_DBS_R1_inj1	0.0107	397	37032
sp|P11226|MBL2_HUMAN	WLTFSLGK	Day5_DBS_R1_inj2	0.0173	699	40359
sp|P11226|MBL2_HUMAN	WLTFSLGK	Day5_DBS_R1_inj3	0.0146	637	43639
sp|P11226|MBL2_HUMAN	WLTFSLGK	Day5_DBS_R2_inj1	0.0162	735	45215
sp|P11226|MBL2_HUMAN	WLTFSLGK	Day5_DBS_R2_inj2	0.0128	531	41532
sp|P11226|MBL2_HUMAN	WLTFSLGK	Day5_DBS_R2_inj3	0.0186	797	42773
sp|P08493|MGP_HUMAN	NANTFISPQQR	Day2_DBS_R1_inj1	0.0103	896	87383	0.0118333	0.00723333	0.00953333	0.00325269	34.1191	0.00976667	0.00966667	0.00971667	7.07107e-05	0.727726	0.0177667	0.0121667	0.0149667	0.0039598	26.4574	0.0131333	0.0148	0.0139667	0.00117851	8.43803	17.4356	0.013125	0.00339077	25.8344	0.0109667	0.00325383	29.6702	27.7523	32.7748
sp|P08493|MGP_HUMAN	NANTFISPQQR	Day2_DBS_R1_inj2	0.0093	862	93156	1001.67	628.333	815	263.987	32.391	858.333	808	833.167	35.591	4.27178	1398.33	930.333	1164.33	330.926	28.4219	1044.67	1182.33	1113.5	97.345	8.74226	18.4567	1075.75	229.336	21.3187	887.25	232.557	26.211	23.7649	30.0902
sp|P08493|MGP_HUMAN	NANTFISPQQR	Day2_DBS_R1_inj3	0.0159	1247	78594
sp|P08493|MGP_HUMAN	NANTFISPQQR	Day2_DBS_R2_inj1	0.0028	278	100576
sp|P08493|MGP_HUMAN	NANTFISPQQR	Day2_DBS_R2_inj2	0.011	901	81646
sp|P08493|MGP_HUMAN	NANTFISPQQR	Day2_DBS_R2_inj3	0.0079	706	89880
sp|P08493|MGP_HUMAN	NANTFISPQQR	Day3_DBS_R1_inj1	0.0113	1036	91931
sp|P08493|MGP_HUMAN	NANTFISPQQR	Day3_DBS_R1_inj2	0.0054	437	80366
sp|P08493|MGP_HUMAN	NANTFISPQQR	Day3_DBS_R1_inj3	0.0126	1102	87234
sp|P08493|MGP_HUMAN	NANTFISPQQR	Day3_DBS_R2_inj1	0.0157	1271	81066
sp|P08493|MGP_HUMAN	NANTFISPQQR	Day3_DBS_R2_inj2	0.0072	668	92642
sp|P08493|MGP_HUMAN	NANTFISPQQR	Day3_DBS_R2_inj3	0.0061	485	79336
sp|P08493|MGP_HUMAN	NANTFISPQQR	Day4_DBS_R1_inj1	0.0203	1644	80832
sp|P08493|MGP_HUMAN	NANTFISPQQR	Day4_DBS_R1_inj2	0.0145	1093	75545
sp|P08493|MGP_HUMAN	NANTFISPQQR	Day4_DBS_R1_inj3	0.0185	1458	78736
sp|P08493|MGP_HUMAN	NANTFISPQQR	Day4_DBS_R2_inj1	0.0058	437	74788
sp|P08493|MGP_HUMAN	NANTFISPQQR	Day4_DBS_R2_inj2	0.0135	1095	80898
sp|P08493|MGP_HUMAN	NANTFISPQQR	Day4_DBS_R2_inj3	0.0172	1259	73126
sp|P08493|MGP_HUMAN	NANTFISPQQR	Day5_DBS_R1_inj1	0.0108	1013	94117
sp|P08493|MGP_HUMAN	NANTFISPQQR	Day5_DBS_R1_inj2	0.0154	1155	75199
sp|P08493|MGP_HUMAN	NANTFISPQQR	Day5_DBS_R1_inj3	0.0132	966	73364
sp|P08493|MGP_HUMAN	NANTFISPQQR	Day5_DBS_R2_inj1	0.0236	1962	83089
sp|P08493|MGP_HUMAN	NANTFISPQQR	Day5_DBS_R2_inj2	0.009	650	71784
sp|P08493|MGP_HUMAN	NANTFISPQQR	Day5_DBS_R2_inj3	0.0118	935	78932
sp|P02776|PLF4_HUMAN	HITSLEVIK	Day2_DBS_R1_inj1	2.1483	159187	74098	2.24437	2.1886	2.21648	0.039433	1.77908	2.0931	2.17217	2.13263	0.0559086	2.62157	2.24213	2.28037	2.26125	0.027035	1.19558	2.44597	2.3627	2.40433	0.0588784	2.44885	2.01127	2.25639	0.144857	6.41986	2.25096	0.0884077	3.92756	5.17371	5.5509
sp|P02776|PLF4_HUMAN	HITSLEVIK	Day2_DBS_R1_inj2	2.3994	175742	73245
sp|P02776|PLF4_HUMAN	HITSLEVIK	Day2_DBS_R1_inj3	2.1854	161850	74058
sp|P02776|PLF4_HUMAN	HITSLEVIK	Day2_DBS_R2_inj1	1.8979	150541	79321
sp|P02776|PLF4_HUMAN	HITSLEVIK	Day2_DBS_R2_inj2	2.5963	161383	62158
sp|P02776|PLF4_HUMAN	HITSLEVIK	Day2_DBS_R2_inj3	2.0716	144950	69969
sp|P02776|PLF4_HUMAN	HITSLEVIK	Day3_DBS_R1_inj1	2.2263	154743	69506
sp|P02776|PLF4_HUMAN	HITSLEVIK	Day3_DBS_R1_inj2	1.9962	148827	74554
sp|P02776|PLF4_HUMAN	HITSLEVIK	Day3_DBS_R1_inj3	2.0568	150089	72972
sp|P02776|PLF4_HUMAN	HITSLEVIK	Day3_DBS_R2_inj1	2.0203	131487	65083
sp|P02776|PLF4_HUMAN	HITSLEVIK	Day3_DBS_R2_inj2	2.0463	140949	68881
sp|P02776|PLF4_HUMAN	HITSLEVIK	Day3_DBS_R2_inj3	2.4499	143109	58415
sp|P02776|PLF4_HUMAN	HITSLEVIK	Day4_DBS_R1_inj1	2.2622	151664	67042
sp|P02776|PLF4_HUMAN	HITSLEVIK	Day4_DBS_R1_inj2	2.1776	148384	68141
sp|P02776|PLF4_HUMAN	HITSLEVIK	Day4_DBS_R1_inj3	2.2866	154352	67503
sp|P02776|PLF4_HUMAN	HITSLEVIK	Day4_DBS_R2_inj1	2.2367	138429	61889
sp|P02776|PLF4_HUMAN	HITSLEVIK	Day4_DBS_R2_inj2	2.3652	154642	65382
sp|P02776|PLF4_HUMAN	HITSLEVIK	Day4_DBS_R2_inj3	2.2392	153681	68631
sp|P02776|PLF4_HUMAN	HITSLEVIK	Day5_DBS_R1_inj1	2.1772	190801	87636
sp|P02776|PLF4_HUMAN	HITSLEVIK	Day5_DBS_R1_inj2	2.2535	178323	79131
sp|P02776|PLF4_HUMAN	HITSLEVIK	Day5_DBS_R1_inj3	2.9072	188955	64995
sp|P02776|PLF4_HUMAN	HITSLEVIK	Day5_DBS_R2_inj1	2.1478	178486	83103
sp|P02776|PLF4_HUMAN	HITSLEVIK	Day5_DBS_R2_inj2	2.4545	173383	70640
sp|P02776|PLF4_HUMAN	HITSLEVIK	Day5_DBS_R2_inj3	2.4858	176484	70997
sp|P13796|PLSL_HUMAN	ISFDEFIK	Day2_DBS_R1_inj1	0.1179	32960	279459	0.1155	0.116967	0.116233	0.00103709	0.892248	0.127933	0.1231	0.125517	0.00341768	2.72289	0.109567	0.144	0.126783	0.024348	19.2045	0.112567	0.1088	0.110683	0.00266344	2.40636	6.30649	0.116392	0.00806673	6.93068	0.123217	0.0150429	12.2085	9.56957	11.4607
sp|P13796|PLSL_HUMAN	ISFDEFIK	Day2_DBS_R1_inj2	0.1135	30390	267788
sp|P13796|PLSL_HUMAN	ISFDEFIK	Day2_DBS_R1_inj3	0.1151	31162	270850
sp|P13796|PLSL_HUMAN	ISFDEFIK	Day2_DBS_R2_inj1	0.1127	30017	266444
sp|P13796|PLSL_HUMAN	ISFDEFIK	Day2_DBS_R2_inj2	0.1248	35552	284872
sp|P13796|PLSL_HUMAN	ISFDEFIK	Day2_DBS_R2_inj3	0.1134	30139	265718
sp|P13796|PLSL_HUMAN	ISFDEFIK	Day3_DBS_R1_inj1	0.132	32989	249896
sp|P13796|PLSL_HUMAN	ISFDEFIK	Day3_DBS_R1_inj2	0.1189	29374	247086
sp|P13796|PLSL_HUMAN	ISFDEFIK	Day3_DBS_R1_inj3	0.1329	31723	238736
sp|P13796|PLSL_HUMAN	ISFDEFIK	Day3_DBS_R2_inj1	0.1206	33643	278945
sp|P13796|PLSL_HUMAN	ISFDEFIK	Day3_DBS_R2_inj2	0.1256	30611	243794
sp|P13796|PLSL_HUMAN	ISFDEFIK	Day3_DBS_R2_inj3	0.1231	30179	245208
sp|P13796|PLSL_HUMAN	ISFDEFIK	Day4_DBS_R1_inj1	0.1036	24288	234540
sp|P13796|PLSL_HUMAN	ISFDEFIK	Day4_DBS_R1_inj2	0.1128	25885	229494
sp|P13796|PLSL_HUMAN	ISFDEFIK	Day4_DBS_R1_inj3	0.1123	23841	212377
sp|P13796|PLSL_HUMAN	ISFDEFIK	Day4_DBS_R2_inj1	0.1432	25685	179420
sp|P13796|PLSL_HUMAN	ISFDEFIK	Day4_DBS_R2_inj2	0.1397	24889	178190
sp|P13796|PLSL_HUMAN	ISFDEFIK	Day4_DBS_R2_inj3	0.1491	26462	177441
sp|P13796|PLSL_HUMAN	ISFDEFIK	Day5_DBS_R1_inj1	0.1076	21800	202606
sp|P13796|PLSL_HUMAN	ISFDEFIK	Day5_DBS_R1_inj2	0.1122	20174	179834
sp|P13796|PLSL_HUMAN	ISFDEFIK	Day5_DBS_R1_inj3	0.1179	20544	174282
sp|P13796|PLSL_HUMAN	ISFDEFIK	Day5_DBS_R2_inj1	0.1081	20957	193921
sp|P13796|PLSL_HUMAN	ISFDEFIK	Day5_DBS_R2_inj2	0.1166	20517	175978
sp|P13796|PLSL_HUMAN	ISFDEFIK	Day5_DBS_R2_inj3	0.1017	18500	181840
sp|P80188|NGAL_HUMAN	ITLYGR	Day2_DBS_R1_inj1	0.0254	7497	294962	0.0321333	0.0341333	0.0331333	0.00141421	4.26825	0.0254	0.0238333	0.0246167	0.0011078	4.50021	0.0286	0.0297667	0.0291833	0.000824958	2.82681	0.0298333	0.0289333	0.0293833	0.000636396	2.16584	3.44028	0.0289917	0.00280666	9.6809	0.0291667	0.00422401	14.4823	12.0816	12.5619
sp|P80188|NGAL_HUMAN	ITLYGR	Day2_DBS_R1_inj2	0.0342	8948	261767
sp|P80188|NGAL_HUMAN	ITLYGR	Day2_DBS_R1_inj3	0.0368	9706	263484
sp|P80188|NGAL_HUMAN	ITLYGR	Day2_DBS_R2_inj1	0.0333	8525	255813
sp|P80188|NGAL_HUMAN	ITLYGR	Day2_DBS_R2_inj2	0.0314	8710	277295
sp|P80188|NGAL_HUMAN	ITLYGR	Day2_DBS_R2_inj3	0.0377	10039	266379
sp|P80188|NGAL_HUMAN	ITLYGR	Day3_DBS_R1_inj1	0.0248	7007	281979
sp|P80188|NGAL_HUMAN	ITLYGR	Day3_DBS_R1_inj2	0.0276	7448	270313
sp|P80188|NGAL_HUMAN	ITLYGR	Day3_DBS_R1_inj3	0.0238	6584	276284
sp|P80188|NGAL_HUMAN	ITLYGR	Day3_DBS_R2_inj1	0.0252	6653	264089
sp|P80188|NGAL_HUMAN	ITLYGR	Day3_DBS_R2_inj2	0.0243	6054	248988
sp|P80188|NGAL_HUMAN	ITLYGR	Day3_DBS_R2_inj3	0.022	5776	263052
sp|P80188|NGAL_HUMAN	ITLYGR	Day4_DBS_R1_inj1	0.032	7973	249541
sp|P80188|NGAL_HUMAN	ITLYGR	Day4_DBS_R1_inj2	0.0232	5590	241055
sp|P80188|NGAL_HUMAN	ITLYGR	Day4_DBS_R1_inj3	0.0306	7317	239057
sp|P80188|NGAL_HUMAN	ITLYGR	Day4_DBS_R2_inj1	0.0326	7710	236449
sp|P80188|NGAL_HUMAN	ITLYGR	Day4_DBS_R2_inj2	0.0297	7775	262049
sp|P80188|NGAL_HUMAN	ITLYGR	Day4_DBS_R2_inj3	0.027	6573	243131
sp|P80188|NGAL_HUMAN	ITLYGR	Day5_DBS_R1_inj1	0.0372	7635	205273
sp|P80188|NGAL_HUMAN	ITLYGR	Day5_DBS_R1_inj2	0.0266	5078	190989
sp|P80188|NGAL_HUMAN	ITLYGR	Day5_DBS_R1_inj3	0.0257	4559	177421
sp|P80188|NGAL_HUMAN	ITLYGR	Day5_DBS_R2_inj1	0.0305	6391	209819
sp|P80188|NGAL_HUMAN	ITLYGR	Day5_DBS_R2_inj2	0.0296	5863	198174
sp|P80188|NGAL_HUMAN	ITLYGR	Day5_DBS_R2_inj3	0.0267	5315	198883
sp|Q08380|LG3BP_HUMAN	SDLAVPSELALLK	Day2_DBS_R1_inj1	0.2107	31805	150921	0.209633	0.206467	0.20805	0.00223917	1.07627	0.215767	0.211367	0.213567	0.00311127	1.45681	0.201733	0.297133	0.249433	0.067458	27.0445	0.194267	0.207933	0.2011	0.00966379	4.80547	8.59576	0.20535	0.00935903	4.5576	0.230725	0.0443198	19.2089	11.8833	14.6663
sp|Q08380|LG3BP_HUMAN	SDLAVPSELALLK	Day2_DBS_R1_inj2	0.2148	32116	149544
sp|Q08380|LG3BP_HUMAN	SDLAVPSELALLK	Day2_DBS_R1_inj3	0.2034	29734	146197
sp|Q08380|LG3BP_HUMAN	SDLAVPSELALLK	Day2_DBS_R2_inj1	0.2031	30810	151721
sp|Q08380|LG3BP_HUMAN	SDLAVPSELALLK	Day2_DBS_R2_inj2	0.1997	28986	145136
sp|Q08380|LG3BP_HUMAN	SDLAVPSELALLK	Day2_DBS_R2_inj3	0.2166	31620	145951
sp|Q08380|LG3BP_HUMAN	SDLAVPSELALLK	Day3_DBS_R1_inj1	0.2205	29846	135336
sp|Q08380|LG3BP_HUMAN	SDLAVPSELALLK	Day3_DBS_R1_inj2	0.2089	28268	135318
sp|Q08380|LG3BP_HUMAN	SDLAVPSELALLK	Day3_DBS_R1_inj3	0.2179	28000	128494
sp|Q08380|LG3BP_HUMAN	SDLAVPSELALLK	Day3_DBS_R2_inj1	0.2121	28776	135677
sp|Q08380|LG3BP_HUMAN	SDLAVPSELALLK	Day3_DBS_R2_inj2	0.2058	27074	131575
sp|Q08380|LG3BP_HUMAN	SDLAVPSELALLK	Day3_DBS_R2_inj3	0.2162	27587	127587
sp|Q08380|LG3BP_HUMAN	SDLAVPSELALLK	Day4_DBS_R1_inj1	0.1902	26198	137729
sp|Q08380|LG3BP_HUMAN	SDLAVPSELALLK	Day4_DBS_R1_inj2	0.1948	27534	141310
sp|Q08380|LG3BP_HUMAN	SDLAVPSELALLK	Day4_DBS_R1_inj3	0.2202	30039	136419
sp|Q08380|LG3BP_HUMAN	SDLAVPSELALLK	Day4_DBS_R2_inj1	0.2989	29885	99992
sp|Q08380|LG3BP_HUMAN	SDLAVPSELALLK	Day4_DBS_R2_inj2	0.3113	30349	97504
sp|Q08380|LG3BP_HUMAN	SDLAVPSELALLK	Day4_DBS_R2_inj3	0.2812	27898	99199
sp|Q08380|LG3BP_HUMAN	SDLAVPSELALLK	Day5_DBS_R1_inj1	0.1869	29455	157567
sp|Q08380|LG3BP_HUMAN	SDLAVPSELALLK	Day5_DBS_R1_inj2	0.2005	28375	141554
sp|Q08380|LG3BP_HUMAN	SDLAVPSELALLK	Day5_DBS_R1_inj3	0.1954	27853	142525
sp|Q08380|LG3BP_HUMAN	SDLAVPSELALLK	Day5_DBS_R2_inj1	0.2165	35477	163882
sp|Q08380|LG3BP_HUMAN	SDLAVPSELALLK	Day5_DBS_R2_inj2	0.2092	33836	161714
sp|Q08380|LG3BP_HUMAN	SDLAVPSELALLK	Day5_DBS_R2_inj3	0.1981	31524	159166
sp|Q99497|PARK7_HUMAN	ALVILAK	Day2_DBS_R1_inj1	0.7129	750674	1052990	0.7254	0.693767	0.709583	0.0223681	3.15229	0.762233	0.809467	0.78585	0.033399	4.25005	0.737333	0.755233	0.746283	0.0126572	1.69603	0.729467	0.6997	0.714583	0.0210482	2.94552	3.01097	0.738608	0.0165106	2.23536	0.739542	0.054217	7.33116	4.78326	5.65204
sp|Q99497|PARK7_HUMAN	ALVILAK	Day2_DBS_R1_inj2	0.7282	733085	1006771
sp|Q99497|PARK7_HUMAN	ALVILAK	Day2_DBS_R1_inj3	0.7351	743225	1011010
sp|Q99497|PARK7_HUMAN	ALVILAK	Day2_DBS_R2_inj1	0.638	694105	1087923
sp|Q99497|PARK7_HUMAN	ALVILAK	Day2_DBS_R2_inj2	0.7779	785259	1009406
sp|Q99497|PARK7_HUMAN	ALVILAK	Day2_DBS_R2_inj3	0.6654	713511	1072321
sp|Q99497|PARK7_HUMAN	ALVILAK	Day3_DBS_R1_inj1	0.7812	796344	1019391
sp|Q99497|PARK7_HUMAN	ALVILAK	Day3_DBS_R1_inj2	0.7243	721196	995775
sp|Q99497|PARK7_HUMAN	ALVILAK	Day3_DBS_R1_inj3	0.7812	751663	962211
sp|Q99497|PARK7_HUMAN	ALVILAK	Day3_DBS_R2_inj1	0.8035	819519	1019968
sp|Q99497|PARK7_HUMAN	ALVILAK	Day3_DBS_R2_inj2	0.7614	790868	1038731
sp|Q99497|PARK7_HUMAN	ALVILAK	Day3_DBS_R2_inj3	0.8635	838133	970635
sp|Q99497|PARK7_HUMAN	ALVILAK	Day4_DBS_R1_inj1	0.7969	776384	974260
sp|Q99497|PARK7_HUMAN	ALVILAK	Day4_DBS_R1_inj2	0.7022	701875	999606
sp|Q99497|PARK7_HUMAN	ALVILAK	Day4_DBS_R1_inj3	0.7129	712125	998926
sp|Q99497|PARK7_HUMAN	ALVILAK	Day4_DBS_R2_inj1	0.7621	722281	947802
sp|Q99497|PARK7_HUMAN	ALVILAK	Day4_DBS_R2_inj2	0.7315	712555	974036
sp|Q99497|PARK7_HUMAN	ALVILAK	Day4_DBS_R2_inj3	0.7721	728597	943630
sp|Q99497|PARK7_HUMAN	ALVILAK	Day5_DBS_R1_inj1	0.7768	955951	1230627
sp|Q99497|PARK7_HUMAN	ALVILAK	Day5_DBS_R1_inj2	0.7561	903785	1195281
sp|Q99497|PARK7_HUMAN	ALVILAK	Day5_DBS_R1_inj3	0.6555	790495	1205901
sp|Q99497|PARK7_HUMAN	ALVILAK	Day5_DBS_R2_inj1	0.6698	815712	1217843
sp|Q99497|PARK7_HUMAN	ALVILAK	Day5_DBS_R2_inj2	0.7305	876517	1199837
sp|Q99497|PARK7_HUMAN	ALVILAK	Day5_DBS_R2_inj3	0.6988	809699	1158678
sp|P30086|PEBP1_HUMAN	LYEQLSGK	Day2_DBS_R1_inj1	0.5643	132059	234017	0.5416	0.536333	0.538967	0.0037241	0.69097	0.729	0.614233	0.671617	0.0811523	12.0831	0.610633	0.635433	0.623033	0.0175362	2.81466	0.5654	0.533433	0.549417	0.0226038	4.11415	4.92573	0.611658	0.0833029	13.6192	0.579858	0.0526622	9.08191	11.3505	12.3733
sp|P30086|PEBP1_HUMAN	LYEQLSGK	Day2_DBS_R1_inj2	0.558	131389	235458
sp|P30086|PEBP1_HUMAN	LYEQLSGK	Day2_DBS_R1_inj3	0.5025	126620	251967
sp|P30086|PEBP1_HUMAN	LYEQLSGK	Day2_DBS_R2_inj1	0.5753	141503	245945
sp|P30086|PEBP1_HUMAN	LYEQLSGK	Day2_DBS_R2_inj2	0.5001	130510	260962
sp|P30086|PEBP1_HUMAN	LYEQLSGK	Day2_DBS_R2_inj3	0.5336	129661	242978
sp|P30086|PEBP1_HUMAN	LYEQLSGK	Day3_DBS_R1_inj1	0.6495	158216	243603
sp|P30086|PEBP1_HUMAN	LYEQLSGK	Day3_DBS_R1_inj2	0.7636	152532	199763
sp|P30086|PEBP1_HUMAN	LYEQLSGK	Day3_DBS_R1_inj3	0.7739	151782	196132
sp|P30086|PEBP1_HUMAN	LYEQLSGK	Day3_DBS_R2_inj1	0.6406	153115	239004
sp|P30086|PEBP1_HUMAN	LYEQLSGK	Day3_DBS_R2_inj2	0.6141	143946	234385
sp|P30086|PEBP1_HUMAN	LYEQLSGK	Day3_DBS_R2_inj3	0.588	153225	260565
sp|P30086|PEBP1_HUMAN	LYEQLSGK	Day4_DBS_R1_inj1	0.6314	139025	220185
sp|P30086|PEBP1_HUMAN	LYEQLSGK	Day4_DBS_R1_inj2	0.5898	129900	220237
sp|P30086|PEBP1_HUMAN	LYEQLSGK	Day4_DBS_R1_inj3	0.6107	125766	205937
sp|P30086|PEBP1_HUMAN	LYEQLSGK	Day4_DBS_R2_inj1	0.6766	141692	209420
sp|P30086|PEBP1_HUMAN	LYEQLSGK	Day4_DBS_R2_inj2	0.6212	136946	220438
sp|P30086|PEBP1_HUMAN	LYEQLSGK	Day4_DBS_R2_inj3	0.6085	121653	199921
sp|P30086|PEBP1_HUMAN	LYEQLSGK	Day5_DBS_R1_inj1	0.4887	133088	272331
sp|P30086|PEBP1_HUMAN	LYEQLSGK	Day5_DBS_R1_inj2	0.5764	127523	221256
sp|P30086|PEBP1_HUMAN	LYEQLSGK	Day5_DBS_R1_inj3	0.6311	133615	211727
sp|P30086|PEBP1_HUMAN	LYEQLSGK	Day5_DBS_R2_inj1	0.5408	129061	238632
sp|P30086|PEBP1_HUMAN	LYEQLSGK	Day5_DBS_R2_inj2	0.551	132112	239789
sp|P30086|PEBP1_HUMAN	LYEQLSGK	Day5_DBS_R2_inj3	0.5085	111839	219952
sp|P36955|PEDF_HUMAN	LAAAVSNFGYDLYR	Day2_DBS_R1_inj1	0.3842	5500	14317	0.449533	0.370967	0.41025	0.055555	13.5417	0.397367	0.443733	0.42055	0.0327862	7.79603	0.5303	0.654367	0.592333	0.0877284	14.8106	0.4034	0.354167	0.378783	0.0348132	9.1908	11.3348	0.44515	0.0613624	13.7847	0.455808	0.137962	30.2675	22.0261	24.7715
sp|P36955|PEDF_HUMAN	LAAAVSNFGYDLYR	Day2_DBS_R1_inj2	0.4643	6309	13586	6028.33	5171.67	5600	605.755	10.8171	5830	6408.67	6119.33	409.179	6.68666	6435	6160	6297.5	194.454	3.0878	6149.67	5620.67	5885.17	374.059	6.35597	6.73687	6110.75	253.157	4.14282	5840.25	553.943	9.48492	6.81387	9.58197
sp|P36955|PEDF_HUMAN	LAAAVSNFGYDLYR	Day2_DBS_R1_inj3	0.5001	6276	12551
sp|P36955|PEDF_HUMAN	LAAAVSNFGYDLYR	Day2_DBS_R2_inj1	0.3532	5304	15017
sp|P36955|PEDF_HUMAN	LAAAVSNFGYDLYR	Day2_DBS_R2_inj2	0.3408	4942	14499
sp|P36955|PEDF_HUMAN	LAAAVSNFGYDLYR	Day2_DBS_R2_inj3	0.4189	5269	12579
sp|P36955|PEDF_HUMAN	LAAAVSNFGYDLYR	Day3_DBS_R1_inj1	0.4004	6214	15516
sp|P36955|PEDF_HUMAN	LAAAVSNFGYDLYR	Day3_DBS_R1_inj2	0.3838	5751	14985
sp|P36955|PEDF_HUMAN	LAAAVSNFGYDLYR	Day3_DBS_R1_inj3	0.4079	5525	13545
sp|P36955|PEDF_HUMAN	LAAAVSNFGYDLYR	Day3_DBS_R2_inj1	0.4557	6653	14601
sp|P36955|PEDF_HUMAN	LAAAVSNFGYDLYR	Day3_DBS_R2_inj2	0.4643	6751	14540
sp|P36955|PEDF_HUMAN	LAAAVSNFGYDLYR	Day3_DBS_R2_inj3	0.4112	5822	14159
sp|P36955|PEDF_HUMAN	LAAAVSNFGYDLYR	Day4_DBS_R1_inj1	0.5223	7035	13469
sp|P36955|PEDF_HUMAN	LAAAVSNFGYDLYR	Day4_DBS_R1_inj2	0.4935	6122	12405
sp|P36955|PEDF_HUMAN	LAAAVSNFGYDLYR	Day4_DBS_R1_inj3	0.5751	6148	10691
sp|P36955|PEDF_HUMAN	LAAAVSNFGYDLYR	Day4_DBS_R2_inj1	0.7445	6895	9261
sp|P36955|PEDF_HUMAN	LAAAVSNFGYDLYR	Day4_DBS_R2_inj2	0.6576	6178	9395
sp|P36955|PEDF_HUMAN	LAAAVSNFGYDLYR	Day4_DBS_R2_inj3	0.561	5407	9638
sp|P36955|PEDF_HUMAN	LAAAVSNFGYDLYR	Day5_DBS_R1_inj1	0.4222	6798	16101
sp|P36955|PEDF_HUMAN	LAAAVSNFGYDLYR	Day5_DBS_R1_inj2	0.3985	5888	14775
sp|P36955|PEDF_HUMAN	LAAAVSNFGYDLYR	Day5_DBS_R1_inj3	0.3895	5763	14796
sp|P36955|PEDF_HUMAN	LAAAVSNFGYDLYR	Day5_DBS_R2_inj1	0.3772	6471	17156
sp|P36955|PEDF_HUMAN	LAAAVSNFGYDLYR	Day5_DBS_R2_inj2	0.3512	5113	14560
sp|P36955|PEDF_HUMAN	LAAAVSNFGYDLYR	Day5_DBS_R2_inj3	0.3341	5278	15798
sp|P36955|PEDF_HUMAN	LQSLFDSPDFSK	Day2_DBS_R1_inj1	0.5388	13426	24919	0.4891	0.467667	0.478383	0.0151557	3.1681	0.495933	0.4758	0.485867	0.0142364	2.93011	0.4224	0.514167	0.468283	0.0648888	13.8567	0.441767	0.441	0.441383	0.000542115	0.122822	5.01944	0.4623	0.0358844	7.76214	0.474658	0.0302433	6.3716	7.06687	8.66807
sp|P36955|PEDF_HUMAN	LQSLFDSPDFSK	Day2_DBS_R1_inj2	0.5232	12767	24402
sp|P36955|PEDF_HUMAN	LQSLFDSPDFSK	Day2_DBS_R1_inj3	0.4053	10105	24934
sp|P36955|PEDF_HUMAN	LQSLFDSPDFSK	Day2_DBS_R2_inj1	0.4638	12280	26479
sp|P36955|PEDF_HUMAN	LQSLFDSPDFSK	Day2_DBS_R2_inj2	0.4385	11032	25160
sp|P36955|PEDF_HUMAN	LQSLFDSPDFSK	Day2_DBS_R2_inj3	0.5007	11394	22757
sp|P36955|PEDF_HUMAN	LQSLFDSPDFSK	Day3_DBS_R1_inj1	0.5286	14729	27863
sp|P36955|PEDF_HUMAN	LQSLFDSPDFSK	Day3_DBS_R1_inj2	0.4528	12318	27203
sp|P36955|PEDF_HUMAN	LQSLFDSPDFSK	Day3_DBS_R1_inj3	0.5064	11291	22295
sp|P36955|PEDF_HUMAN	LQSLFDSPDFSK	Day3_DBS_R2_inj1	0.4633	12547	27080
sp|P36955|PEDF_HUMAN	LQSLFDSPDFSK	Day3_DBS_R2_inj2	0.4629	12138	26220
sp|P36955|PEDF_HUMAN	LQSLFDSPDFSK	Day3_DBS_R2_inj3	0.5012	12541	25021
sp|P36955|PEDF_HUMAN	LQSLFDSPDFSK	Day4_DBS_R1_inj1	0.4592	12523	27270
sp|P36955|PEDF_HUMAN	LQSLFDSPDFSK	Day4_DBS_R1_inj2	0.4202	11112	26446
sp|P36955|PEDF_HUMAN	LQSLFDSPDFSK	Day4_DBS_R1_inj3	0.3878	11558	29805
sp|P36955|PEDF_HUMAN	LQSLFDSPDFSK	Day4_DBS_R2_inj1	0.4934	11142	22582
sp|P36955|PEDF_HUMAN	LQSLFDSPDFSK	Day4_DBS_R2_inj2	0.4987	11144	22345
sp|P36955|PEDF_HUMAN	LQSLFDSPDFSK	Day4_DBS_R2_inj3	0.5504	11503	20900
sp|P36955|PEDF_HUMAN	LQSLFDSPDFSK	Day5_DBS_R1_inj1	0.4926	15252	30964
sp|P36955|PEDF_HUMAN	LQSLFDSPDFSK	Day5_DBS_R1_inj2	0.3832	11631	30352
sp|P36955|PEDF_HUMAN	LQSLFDSPDFSK	Day5_DBS_R1_inj3	0.4495	13046	29023
sp|P36955|PEDF_HUMAN	LQSLFDSPDFSK	Day5_DBS_R2_inj1	0.4292	13133	30601
sp|P36955|PEDF_HUMAN	LQSLFDSPDFSK	Day5_DBS_R2_inj2	0.4723	13675	28954
sp|P36955|PEDF_HUMAN	LQSLFDSPDFSK	Day5_DBS_R2_inj3	0.4215	12346	29290
sp|P51884|LUM_HUMAN	SLEDLQLTHNK	Day2_DBS_R1_inj1	0.1088	213257	1960934	0.123733	0.1306	0.127167	0.00485547	3.81819	0.136833	0.142567	0.1397	0.00405408	2.90199	0.145067	0.143767	0.144417	0.000919239	0.636519	0.1448	0.138067	0.141433	0.00476119	3.36638	2.68077	0.137608	0.0100077	7.27261	0.13875	0.00596164	4.29668	5.78464	6.37563
sp|P51884|LUM_HUMAN	SLEDLQLTHNK	Day2_DBS_R1_inj2	0.1283	218271	1701244
sp|P51884|LUM_HUMAN	SLEDLQLTHNK	Day2_DBS_R1_inj3	0.1341	231452	1725865
sp|P51884|LUM_HUMAN	SLEDLQLTHNK	Day2_DBS_R2_inj1	0.1362	223011	1636834
sp|P51884|LUM_HUMAN	SLEDLQLTHNK	Day2_DBS_R2_inj2	0.1225	208474	1701788
sp|P51884|LUM_HUMAN	SLEDLQLTHNK	Day2_DBS_R2_inj3	0.1331	223898	1681555
sp|P51884|LUM_HUMAN	SLEDLQLTHNK	Day3_DBS_R1_inj1	0.1447	263615	1821750
sp|P51884|LUM_HUMAN	SLEDLQLTHNK	Day3_DBS_R1_inj2	0.1302	225566	1733008
sp|P51884|LUM_HUMAN	SLEDLQLTHNK	Day3_DBS_R1_inj3	0.1356	225880	1665629
sp|P51884|LUM_HUMAN	SLEDLQLTHNK	Day3_DBS_R2_inj1	0.1433	239911	1674249
sp|P51884|LUM_HUMAN	SLEDLQLTHNK	Day3_DBS_R2_inj2	0.1512	246302	1629383
sp|P51884|LUM_HUMAN	SLEDLQLTHNK	Day3_DBS_R2_inj3	0.1332	220613	1656615
sp|P51884|LUM_HUMAN	SLEDLQLTHNK	Day4_DBS_R1_inj1	0.157	239932	1528363
sp|P51884|LUM_HUMAN	SLEDLQLTHNK	Day4_DBS_R1_inj2	0.1383	215656	1559509
sp|P51884|LUM_HUMAN	SLEDLQLTHNK	Day4_DBS_R1_inj3	0.1399	209940	1500385
sp|P51884|LUM_HUMAN	SLEDLQLTHNK	Day4_DBS_R2_inj1	0.1472	224155	1522938
sp|P51884|LUM_HUMAN	SLEDLQLTHNK	Day4_DBS_R2_inj2	0.1358	210717	1552048
sp|P51884|LUM_HUMAN	SLEDLQLTHNK	Day4_DBS_R2_inj3	0.1483	223304	1505456
sp|P51884|LUM_HUMAN	SLEDLQLTHNK	Day5_DBS_R1_inj1	0.1455	228071	1567623
sp|P51884|LUM_HUMAN	SLEDLQLTHNK	Day5_DBS_R1_inj2	0.156	208493	1336867
sp|P51884|LUM_HUMAN	SLEDLQLTHNK	Day5_DBS_R1_inj3	0.1329	187351	1409355
sp|P51884|LUM_HUMAN	SLEDLQLTHNK	Day5_DBS_R2_inj1	0.1508	240657	1595980
sp|P51884|LUM_HUMAN	SLEDLQLTHNK	Day5_DBS_R2_inj2	0.1325	212867	1606166
sp|P51884|LUM_HUMAN	SLEDLQLTHNK	Day5_DBS_R2_inj3	0.1309	192568	1471065
sp|P06733|ENOA_HUMAN	TIAPALVSK	Day2_DBS_R1_inj1	0.3527	368466	1044722	0.358533	0.3396	0.349067	0.0133879	3.83534	0.422467	0.391867	0.407167	0.0216375	5.31415	0.398233	0.409767	0.404	0.0081553	2.01864	0.398	0.367033	0.382517	0.0218967	5.72439	4.22313	0.394308	0.0264687	6.71269	0.377067	0.0305109	8.09165	7.40217	8.52215
sp|P06733|ENOA_HUMAN	TIAPALVSK	Day2_DBS_R1_inj2	0.3884	392153	1009678
sp|P06733|ENOA_HUMAN	TIAPALVSK	Day2_DBS_R1_inj3	0.3345	373872	1117618
sp|P06733|ENOA_HUMAN	TIAPALVSK	Day2_DBS_R2_inj1	0.3209	358595	1117571
sp|P06733|ENOA_HUMAN	TIAPALVSK	Day2_DBS_R2_inj2	0.3338	393292	1178289
sp|P06733|ENOA_HUMAN	TIAPALVSK	Day2_DBS_R2_inj3	0.3641	387345	1063699
sp|P06733|ENOA_HUMAN	TIAPALVSK	Day3_DBS_R1_inj1	0.4151	460613	1109535
sp|P06733|ENOA_HUMAN	TIAPALVSK	Day3_DBS_R1_inj2	0.3972	443551	1116790
sp|P06733|ENOA_HUMAN	TIAPALVSK	Day3_DBS_R1_inj3	0.4551	493361	1084094
sp|P06733|ENOA_HUMAN	TIAPALVSK	Day3_DBS_R2_inj1	0.3824	432941	1132226
sp|P06733|ENOA_HUMAN	TIAPALVSK	Day3_DBS_R2_inj2	0.3879	425654	1097246
sp|P06733|ENOA_HUMAN	TIAPALVSK	Day3_DBS_R2_inj3	0.4053	431744	1065357
sp|P06733|ENOA_HUMAN	TIAPALVSK	Day4_DBS_R1_inj1	0.3721	367953	988922
sp|P06733|ENOA_HUMAN	TIAPALVSK	Day4_DBS_R1_inj2	0.3974	363468	914522
sp|P06733|ENOA_HUMAN	TIAPALVSK	Day4_DBS_R1_inj3	0.4252	384567	904444
sp|P06733|ENOA_HUMAN	TIAPALVSK	Day4_DBS_R2_inj1	0.4088	350871	858210
sp|P06733|ENOA_HUMAN	TIAPALVSK	Day4_DBS_R2_inj2	0.4421	385029	870940
sp|P06733|ENOA_HUMAN	TIAPALVSK	Day4_DBS_R2_inj3	0.3784	360902	953653
sp|P06733|ENOA_HUMAN	TIAPALVSK	Day5_DBS_R1_inj1	0.4092	469651	1147849
sp|P06733|ENOA_HUMAN	TIAPALVSK	Day5_DBS_R1_inj2	0.4013	400567	998063
sp|P06733|ENOA_HUMAN	TIAPALVSK	Day5_DBS_R1_inj3	0.3835	387098	1009373
sp|P06733|ENOA_HUMAN	TIAPALVSK	Day5_DBS_R2_inj1	0.3974	410595	1033169
sp|P06733|ENOA_HUMAN	TIAPALVSK	Day5_DBS_R2_inj2	0.3543	398785	1125695
sp|P06733|ENOA_HUMAN	TIAPALVSK	Day5_DBS_R2_inj3	0.3494	382035	1093463
sp|P36915|GNL1_HUMAN	IPVQALLHLR	Day2_DBS_R1_inj1	0.0056	16776	3004286	0.0064	0.00653333	0.00646667	9.42809e-05	1.45795	0.00693333	0.00666667	0.0068	0.000188562	2.77297	0.0064	0.0072	0.0068	0.000565685	8.3189	0.00696667	0.0079	0.00743333	0.000659966	8.87847	5.35707	0.006675	0.000317834	4.76156	0.007075	0.000620857	8.77536	6.76846	8.63193
sp|P36915|GNL1_HUMAN	IPVQALLHLR	Day2_DBS_R1_inj2	0.0074	21952	2958774
sp|P36915|GNL1_HUMAN	IPVQALLHLR	Day2_DBS_R1_inj3	0.0062	18392	2944713
sp|P36915|GNL1_HUMAN	IPVQALLHLR	Day2_DBS_R2_inj1	0.0059	17323	2933694
sp|P36915|GNL1_HUMAN	IPVQALLHLR	Day2_DBS_R2_inj2	0.0069	19748	2858840
sp|P36915|GNL1_HUMAN	IPVQALLHLR	Day2_DBS_R2_inj3	0.0068	19622	2865071
sp|P36915|GNL1_HUMAN	IPVQALLHLR	Day3_DBS_R1_inj1	0.0077	17659	2287991
sp|P36915|GNL1_HUMAN	IPVQALLHLR	Day3_DBS_R1_inj2	0.0068	14693	2152273
sp|P36915|GNL1_HUMAN	IPVQALLHLR	Day3_DBS_R1_inj3	0.0063	13952	2216905
sp|P36915|GNL1_HUMAN	IPVQALLHLR	Day3_DBS_R2_inj1	0.0059	14063	2368169
sp|P36915|GNL1_HUMAN	IPVQALLHLR	Day3_DBS_R2_inj2	0.0076	16148	2131007
sp|P36915|GNL1_HUMAN	IPVQALLHLR	Day3_DBS_R2_inj3	0.0065	14313	2200989
sp|P36915|GNL1_HUMAN	IPVQALLHLR	Day4_DBS_R1_inj1	0.0067	18182	2714239
sp|P36915|GNL1_HUMAN	IPVQALLHLR	Day4_DBS_R1_inj2	0.0067	18066	2703710
sp|P36915|GNL1_HUMAN	IPVQALLHLR	Day4_DBS_R1_inj3	0.0058	15497	2672335
sp|P36915|GNL1_HUMAN	IPVQALLHLR	Day4_DBS_R2_inj1	0.0074	18235	2468864
sp|P36915|GNL1_HUMAN	IPVQALLHLR	Day4_DBS_R2_inj2	0.0071	16333	2288386
sp|P36915|GNL1_HUMAN	IPVQALLHLR	Day4_DBS_R2_inj3	0.0071	16555	2324299
sp|P36915|GNL1_HUMAN	IPVQALLHLR	Day5_DBS_R1_inj1	0.0058	15770	2705347
sp|P36915|GNL1_HUMAN	IPVQALLHLR	Day5_DBS_R1_inj2	0.0077	18540	2400880
sp|P36915|GNL1_HUMAN	IPVQALLHLR	Day5_DBS_R1_inj3	0.0074	17360	2342551
sp|P36915|GNL1_HUMAN	IPVQALLHLR	Day5_DBS_R2_inj1	0.0077	19192	2492286
sp|P36915|GNL1_HUMAN	IPVQALLHLR	Day5_DBS_R2_inj2	0.008	18534	2321561
sp|P36915|GNL1_HUMAN	IPVQALLHLR	Day5_DBS_R2_inj3	0.008	17994	2250724
sp|Q08495|DEMA_HUMAN	VTSNLGK	Day2_DBS_R1_inj1	0.8431	21852	25918	0.8378	0.866333	0.852067	0.0201761	2.3679	0.932	0.891567	0.911783	0.0285907	3.13569	0.9082	0.866467	0.887333	0.0295099	3.32569	0.963867	0.935467	0.949667	0.0200818	2.11462	2.73597	0.910467	0.0535438	5.88092	0.889958	0.032576	3.6604	4.77066	5.49952
sp|Q08495|DEMA_HUMAN	VTSNLGK	Day2_DBS_R1_inj2	0.843	19425	23043
sp|Q08495|DEMA_HUMAN	VTSNLGK	Day2_DBS_R1_inj3	0.8273	19315	23346
sp|Q08495|DEMA_HUMAN	VTSNLGK	Day2_DBS_R2_inj1	0.8508	22168	26054
sp|Q08495|DEMA_HUMAN	VTSNLGK	Day2_DBS_R2_inj2	0.8372	21498	25680
sp|Q08495|DEMA_HUMAN	VTSNLGK	Day2_DBS_R2_inj3	0.911	23474	25767
sp|Q08495|DEMA_HUMAN	VTSNLGK	Day3_DBS_R1_inj1	0.9081	25169	27717
sp|Q08495|DEMA_HUMAN	VTSNLGK	Day3_DBS_R1_inj2	0.9696	27524	28387
sp|Q08495|DEMA_HUMAN	VTSNLGK	Day3_DBS_R1_inj3	0.9183	25422	27685
sp|Q08495|DEMA_HUMAN	VTSNLGK	Day3_DBS_R2_inj1	0.8637	22070	25553
sp|Q08495|DEMA_HUMAN	VTSNLGK	Day3_DBS_R2_inj2	0.8908	25919	29095
sp|Q08495|DEMA_HUMAN	VTSNLGK	Day3_DBS_R2_inj3	0.9202	26289	28568
sp|Q08495|DEMA_HUMAN	VTSNLGK	Day4_DBS_R1_inj1	0.9721	19139	19689
sp|Q08495|DEMA_HUMAN	VTSNLGK	Day4_DBS_R1_inj2	0.8326	18861	22652
sp|Q08495|DEMA_HUMAN	VTSNLGK	Day4_DBS_R1_inj3	0.9199	26746	29076
sp|Q08495|DEMA_HUMAN	VTSNLGK	Day4_DBS_R2_inj1	0.7844	19625	25019
sp|Q08495|DEMA_HUMAN	VTSNLGK	Day4_DBS_R2_inj2	0.8689	21406	24635
sp|Q08495|DEMA_HUMAN	VTSNLGK	Day4_DBS_R2_inj3	0.9461	22234	23500
sp|Q08495|DEMA_HUMAN	VTSNLGK	Day5_DBS_R1_inj1	0.935	66848	71498
sp|Q08495|DEMA_HUMAN	VTSNLGK	Day5_DBS_R1_inj2	1.0069	62001	61574
sp|Q08495|DEMA_HUMAN	VTSNLGK	Day5_DBS_R1_inj3	0.9497	58421	61518
sp|Q08495|DEMA_HUMAN	VTSNLGK	Day5_DBS_R2_inj1	0.9256	58738	63458
sp|Q08495|DEMA_HUMAN	VTSNLGK	Day5_DBS_R2_inj2	0.9186	54653	59494
sp|Q08495|DEMA_HUMAN	VTSNLGK	Day5_DBS_R2_inj3	0.9622	53393	55491
sp|P05090|APOD_HUMAN	NILTSNNIDVK	Day2_DBS_R1_inj1	4.0433	403567	99812	4.03107	3.66217	3.84662	0.260852	6.78133	4.1668	4.11103	4.13892	0.039433	0.952737	4.29953	4.52067	4.4101	0.156365	3.54561	3.8532	3.7859	3.81955	0.0475883	1.24591	3.1314	4.08765	0.190899	4.67015	4.01994	0.383754	9.54626	7.10821	7.76738
sp|P05090|APOD_HUMAN	NILTSNNIDVK	Day2_DBS_R1_inj2	4.0838	400650	98107
sp|P05090|APOD_HUMAN	NILTSNNIDVK	Day2_DBS_R1_inj3	3.9661	401418	101213
sp|P05090|APOD_HUMAN	NILTSNNIDVK	Day2_DBS_R2_inj1	3.8724	411166	106179
sp|P05090|APOD_HUMAN	NILTSNNIDVK	Day2_DBS_R2_inj2	3.3009	377049	114225
sp|P05090|APOD_HUMAN	NILTSNNIDVK	Day2_DBS_R2_inj3	3.8132	364028	95465
sp|P05090|APOD_HUMAN	NILTSNNIDVK	Day3_DBS_R1_inj1	3.975	393515	98997
sp|P05090|APOD_HUMAN	NILTSNNIDVK	Day3_DBS_R1_inj2	4.3011	404694	94091
sp|P05090|APOD_HUMAN	NILTSNNIDVK	Day3_DBS_R1_inj3	4.2243	403864	95606
sp|P05090|APOD_HUMAN	NILTSNNIDVK	Day3_DBS_R2_inj1	3.932	381018	96902
sp|P05090|APOD_HUMAN	NILTSNNIDVK	Day3_DBS_R2_inj2	4.1558	358369	86233
sp|P05090|APOD_HUMAN	NILTSNNIDVK	Day3_DBS_R2_inj3	4.2453	366621	86359
sp|P05090|APOD_HUMAN	NILTSNNIDVK	Day4_DBS_R1_inj1	4.4234	409447	92564
sp|P05090|APOD_HUMAN	NILTSNNIDVK	Day4_DBS_R1_inj2	4.2715	380386	89052
sp|P05090|APOD_HUMAN	NILTSNNIDVK	Day4_DBS_R1_inj3	4.2037	375821	89403
sp|P05090|APOD_HUMAN	NILTSNNIDVK	Day4_DBS_R2_inj1	4.7672	407432	85466
sp|P05090|APOD_HUMAN	NILTSNNIDVK	Day4_DBS_R2_inj2	4.9204	409998	83326
sp|P05090|APOD_HUMAN	NILTSNNIDVK	Day4_DBS_R2_inj3	3.8744	344462	88907
sp|P05090|APOD_HUMAN	NILTSNNIDVK	Day5_DBS_R1_inj1	3.7242	420117	112807
sp|P05090|APOD_HUMAN	NILTSNNIDVK	Day5_DBS_R1_inj2	3.7642	377421	100265
sp|P05090|APOD_HUMAN	NILTSNNIDVK	Day5_DBS_R1_inj3	4.0712	391299	96114
sp|P05090|APOD_HUMAN	NILTSNNIDVK	Day5_DBS_R2_inj1	3.7476	371747	99195
sp|P05090|APOD_HUMAN	NILTSNNIDVK	Day5_DBS_R2_inj2	3.7254	359952	96622
sp|P05090|APOD_HUMAN	NILTSNNIDVK	Day5_DBS_R2_inj3	3.8847	366236	94277
sp|P05090|APOD_HUMAN	VLNQELR	Day2_DBS_R1_inj1	0.3972	1180221	2971523	0.3588	0.3659	0.36235	0.00502046	1.38553	0.360533	0.397567	0.37905	0.0261865	6.90846	0.3583	0.390033	0.374167	0.0224389	5.99702	0.3567	0.359067	0.357883	0.00167349	0.467607	3.68965	0.358583	0.00157868	0.440254	0.378142	0.0185513	4.90592	2.67309	4.5562
sp|P05090|APOD_HUMAN	VLNQELR	Day2_DBS_R1_inj2	0.3361	1005478	2991584
sp|P05090|APOD_HUMAN	VLNQELR	Day2_DBS_R1_inj3	0.3431	1141676	3327421
sp|P05090|APOD_HUMAN	VLNQELR	Day2_DBS_R2_inj1	0.371	1121512	3022986
sp|P05090|APOD_HUMAN	VLNQELR	Day2_DBS_R2_inj2	0.347	1082759	3120339
sp|P05090|APOD_HUMAN	VLNQELR	Day2_DBS_R2_inj3	0.3797	1191565	3138298
sp|P05090|APOD_HUMAN	VLNQELR	Day3_DBS_R1_inj1	0.3708	1170000	3154938
sp|P05090|APOD_HUMAN	VLNQELR	Day3_DBS_R1_inj2	0.3366	1059583	3147837
sp|P05090|APOD_HUMAN	VLNQELR	Day3_DBS_R1_inj3	0.3742	1060418	2833843
sp|P05090|APOD_HUMAN	VLNQELR	Day3_DBS_R2_inj1	0.3685	1203152	3264605
sp|P05090|APOD_HUMAN	VLNQELR	Day3_DBS_R2_inj2	0.4334	1208940	2789598
sp|P05090|APOD_HUMAN	VLNQELR	Day3_DBS_R2_inj3	0.3908	1154230	2953698
sp|P05090|APOD_HUMAN	VLNQELR	Day4_DBS_R1_inj1	0.3774	1083703	2871134
sp|P05090|APOD_HUMAN	VLNQELR	Day4_DBS_R1_inj2	0.3563	1049158	2944689
sp|P05090|APOD_HUMAN	VLNQELR	Day4_DBS_R1_inj3	0.3412	1073328	3145360
sp|P05090|APOD_HUMAN	VLNQELR	Day4_DBS_R2_inj1	0.396	1130223	2854266
sp|P05090|APOD_HUMAN	VLNQELR	Day4_DBS_R2_inj2	0.4156	1235201	2971860
sp|P05090|APOD_HUMAN	VLNQELR	Day4_DBS_R2_inj3	0.3585	1030083	2873616
sp|P05090|APOD_HUMAN	VLNQELR	Day5_DBS_R1_inj1	0.3941	1322077	3354936
sp|P05090|APOD_HUMAN	VLNQELR	Day5_DBS_R1_inj2	0.3123	1080000	3457860
sp|P05090|APOD_HUMAN	VLNQELR	Day5_DBS_R1_inj3	0.3637	1126817	3098511
sp|P05090|APOD_HUMAN	VLNQELR	Day5_DBS_R2_inj1	0.376	1212096	3223256
sp|P05090|APOD_HUMAN	VLNQELR	Day5_DBS_R2_inj2	0.3407	1067690	3134175
sp|P05090|APOD_HUMAN	VLNQELR	Day5_DBS_R2_inj3	0.3605	1041911	2890211
sp|O95445|APOM_HUMAN	AFLLTPR	Day2_DBS_R1_inj1	0.3972	283653	714221	0.4314	0.402067	0.416733	0.0207418	4.97724	0.483033	0.449767	0.4664	0.0235231	5.04354	0.4552	0.457767	0.456483	0.00181491	0.397585	0.429967	0.4243	0.427133	0.00400694	0.9381	2.83912	0.4499	0.0249366	5.54269	0.433475	0.0253388	5.84551	5.6941	6.36265
sp|O95445|APOM_HUMAN	AFLLTPR	Day2_DBS_R1_inj2	0.4431	302197	682043
sp|O95445|APOM_HUMAN	AFLLTPR	Day2_DBS_R1_inj3	0.4539	295809	651734
sp|O95445|APOM_HUMAN	AFLLTPR	Day2_DBS_R2_inj1	0.3851	277219	719811
sp|O95445|APOM_HUMAN	AFLLTPR	Day2_DBS_R2_inj2	0.4158	287978	692592
sp|O95445|APOM_HUMAN	AFLLTPR	Day2_DBS_R2_inj3	0.4053	286653	707269
sp|O95445|APOM_HUMAN	AFLLTPR	Day3_DBS_R1_inj1	0.4913	310011	631012
sp|O95445|APOM_HUMAN	AFLLTPR	Day3_DBS_R1_inj2	0.5116	308855	603671
sp|O95445|APOM_HUMAN	AFLLTPR	Day3_DBS_R1_inj3	0.4462	280779	629330
sp|O95445|APOM_HUMAN	AFLLTPR	Day3_DBS_R2_inj1	0.5248	324948	619224
sp|O95445|APOM_HUMAN	AFLLTPR	Day3_DBS_R2_inj2	0.3854	269756	699890
sp|O95445|APOM_HUMAN	AFLLTPR	Day3_DBS_R2_inj3	0.4391	282738	643890
sp|O95445|APOM_HUMAN	AFLLTPR	Day4_DBS_R1_inj1	0.4736	285100	602001
sp|O95445|APOM_HUMAN	AFLLTPR	Day4_DBS_R1_inj2	0.4445	296979	668128
sp|O95445|APOM_HUMAN	AFLLTPR	Day4_DBS_R1_inj3	0.4475	276585	618055
sp|O95445|APOM_HUMAN	AFLLTPR	Day4_DBS_R2_inj1	0.4324	283904	656573
sp|O95445|APOM_HUMAN	AFLLTPR	Day4_DBS_R2_inj2	0.4819	293849	609826
sp|O95445|APOM_HUMAN	AFLLTPR	Day4_DBS_R2_inj3	0.459	265530	578551
sp|O95445|APOM_HUMAN	AFLLTPR	Day5_DBS_R1_inj1	0.4274	235572	551140
sp|O95445|APOM_HUMAN	AFLLTPR	Day5_DBS_R1_inj2	0.4283	214534	500845
sp|O95445|APOM_HUMAN	AFLLTPR	Day5_DBS_R1_inj3	0.4342	209462	482374
sp|O95445|APOM_HUMAN	AFLLTPR	Day5_DBS_R2_inj1	0.4684	235224	502239
sp|O95445|APOM_HUMAN	AFLLTPR	Day5_DBS_R2_inj2	0.4026	201266	499866
sp|O95445|APOM_HUMAN	AFLLTPR	Day5_DBS_R2_inj3	0.4019	201840	502191
sp|P06276|CHLE_HUMAN	YLTLNTESTR	Day2_DBS_R1_inj1	0.0544	4344	79873	0.0567	0.0670667	0.0618833	0.00733034	11.8454	0.0708333	0.0726667	0.07175	0.00129636	1.80678	0.0644	0.0831	0.07375	0.0132229	17.9294	0.0681333	0.0734	0.0707667	0.0037241	5.2625	9.21101	0.0650167	0.00613988	9.44355	0.0740583	0.00665846	8.99083	9.21719	13.0307
sp|P06276|CHLE_HUMAN	YLTLNTESTR	Day2_DBS_R1_inj2	0.0466	3384	72642
sp|P06276|CHLE_HUMAN	YLTLNTESTR	Day2_DBS_R1_inj3	0.0691	4825	69848
sp|P06276|CHLE_HUMAN	YLTLNTESTR	Day2_DBS_R2_inj1	0.0673	4243	63058
sp|P06276|CHLE_HUMAN	YLTLNTESTR	Day2_DBS_R2_inj2	0.0676	4797	70987
sp|P06276|CHLE_HUMAN	YLTLNTESTR	Day2_DBS_R2_inj3	0.0663	5717	86236
sp|P06276|CHLE_HUMAN	YLTLNTESTR	Day3_DBS_R1_inj1	0.0763	5643	73992
sp|P06276|CHLE_HUMAN	YLTLNTESTR	Day3_DBS_R1_inj2	0.059	4196	71109
sp|P06276|CHLE_HUMAN	YLTLNTESTR	Day3_DBS_R1_inj3	0.0772	5165	66913
sp|P06276|CHLE_HUMAN	YLTLNTESTR	Day3_DBS_R2_inj1	0.0751	5207	69305
sp|P06276|CHLE_HUMAN	YLTLNTESTR	Day3_DBS_R2_inj2	0.0612	4286	70049
sp|P06276|CHLE_HUMAN	YLTLNTESTR	Day3_DBS_R2_inj3	0.0817	6304	77116
sp|P06276|CHLE_HUMAN	YLTLNTESTR	Day4_DBS_R1_inj1	0.0573	4145	72280
sp|P06276|CHLE_HUMAN	YLTLNTESTR	Day4_DBS_R1_inj2	0.0685	4661	68059
sp|P06276|CHLE_HUMAN	YLTLNTESTR	Day4_DBS_R1_inj3	0.0674	4851	71980
sp|P06276|CHLE_HUMAN	YLTLNTESTR	Day4_DBS_R2_inj1	0.082	5042	61521
sp|P06276|CHLE_HUMAN	YLTLNTESTR	Day4_DBS_R2_inj2	0.0857	5864	68392
sp|P06276|CHLE_HUMAN	YLTLNTESTR	Day4_DBS_R2_inj3	0.0816	5374	65848
sp|P06276|CHLE_HUMAN	YLTLNTESTR	Day5_DBS_R1_inj1	0.0634	5113	80631
sp|P06276|CHLE_HUMAN	YLTLNTESTR	Day5_DBS_R1_inj2	0.0764	5546	72568
sp|P06276|CHLE_HUMAN	YLTLNTESTR	Day5_DBS_R1_inj3	0.0646	4314	66790
sp|P06276|CHLE_HUMAN	YLTLNTESTR	Day5_DBS_R2_inj1	0.0666	4204	63116
sp|P06276|CHLE_HUMAN	YLTLNTESTR	Day5_DBS_R2_inj2	0.082	5048	61594
sp|P06276|CHLE_HUMAN	YLTLNTESTR	Day5_DBS_R2_inj3	0.0716	4389	61334
sp|P99999|CYC_HUMAN	TGPNLHGLFGR	Day2_DBS_R1_inj1	0.0225	3772	167285	0.0253333	0.0246667	0.025	0.000471405	1.88562	0.0274667	0.0214333	0.02445	0.00426621	17.4487	0.0231	0.0296	0.02635	0.00459619	17.4429	0.0279667	0.0315333	0.02975	0.00252201	8.47736	11.3136	0.0259667	0.00222627	8.57358	0.0268083	0.00460422	17.1746	12.8741	17.1389
sp|P99999|CYC_HUMAN	TGPNLHGLFGR	Day2_DBS_R1_inj2	0.0269	4278	158762
sp|P99999|CYC_HUMAN	TGPNLHGLFGR	Day2_DBS_R1_inj3	0.0266	3816	143323
sp|P99999|CYC_HUMAN	TGPNLHGLFGR	Day2_DBS_R2_inj1	0.0234	3434	146892
sp|P99999|CYC_HUMAN	TGPNLHGLFGR	Day2_DBS_R2_inj2	0.0263	4127	157188
sp|P99999|CYC_HUMAN	TGPNLHGLFGR	Day2_DBS_R2_inj3	0.0243	3973	163489
sp|P99999|CYC_HUMAN	TGPNLHGLFGR	Day3_DBS_R1_inj1	0.0243	3644	149790
sp|P99999|CYC_HUMAN	TGPNLHGLFGR	Day3_DBS_R1_inj2	0.0226	3765	166445
sp|P99999|CYC_HUMAN	TGPNLHGLFGR	Day3_DBS_R1_inj3	0.0355	5188	146280
sp|P99999|CYC_HUMAN	TGPNLHGLFGR	Day3_DBS_R2_inj1	0.0153	2472	161620
sp|P99999|CYC_HUMAN	TGPNLHGLFGR	Day3_DBS_R2_inj2	0.0261	4187	160461
sp|P99999|CYC_HUMAN	TGPNLHGLFGR	Day3_DBS_R2_inj3	0.0229	3156	138022
sp|P99999|CYC_HUMAN	TGPNLHGLFGR	Day4_DBS_R1_inj1	0.0206	3111	151204
sp|P99999|CYC_HUMAN	TGPNLHGLFGR	Day4_DBS_R1_inj2	0.0211	2987	141252
sp|P99999|CYC_HUMAN	TGPNLHGLFGR	Day4_DBS_R1_inj3	0.0276	4038	146063
sp|P99999|CYC_HUMAN	TGPNLHGLFGR	Day4_DBS_R2_inj1	0.0265	3816	144254
sp|P99999|CYC_HUMAN	TGPNLHGLFGR	Day4_DBS_R2_inj2	0.0306	4757	155340
sp|P99999|CYC_HUMAN	TGPNLHGLFGR	Day4_DBS_R2_inj3	0.0317	4732	149370
sp|P99999|CYC_HUMAN	TGPNLHGLFGR	Day5_DBS_R1_inj1	0.0317	6358	200854
sp|P99999|CYC_HUMAN	TGPNLHGLFGR	Day5_DBS_R1_inj2	0.0311	5584	179407
sp|P99999|CYC_HUMAN	TGPNLHGLFGR	Day5_DBS_R1_inj3	0.0211	3566	168857
sp|P99999|CYC_HUMAN	TGPNLHGLFGR	Day5_DBS_R2_inj1	0.0283	4783	169053
sp|P99999|CYC_HUMAN	TGPNLHGLFGR	Day5_DBS_R2_inj2	0.0314	5741	183032
sp|P99999|CYC_HUMAN	TGPNLHGLFGR	Day5_DBS_R2_inj3	0.0349	5305	152004
sp|P05156|CFAI_HUMAN	HGNTDSEGIVEVK	Day2_DBS_R1_inj1	0.2217	38352	172969	0.262633	0.2619	0.262267	0.000518545	0.197717	0.2928	0.324633	0.308717	0.0225096	7.29133	0.279033	0.316833	0.297933	0.0267286	8.97135	0.259433	0.262867	0.26115	0.00242773	0.929632	4.34751	0.273475	0.0154818	5.66115	0.291558	0.0338409	11.6069	8.63402	9.6668
sp|P05156|CFAI_HUMAN	HGNTDSEGIVEVK	Day2_DBS_R1_inj2	0.2616	42031	160638
sp|P05156|CFAI_HUMAN	HGNTDSEGIVEVK	Day2_DBS_R1_inj3	0.3046	45711	150046
sp|P05156|CFAI_HUMAN	HGNTDSEGIVEVK	Day2_DBS_R2_inj1	0.2923	43516	148873
sp|P05156|CFAI_HUMAN	HGNTDSEGIVEVK	Day2_DBS_R2_inj2	0.224	34944	156019
sp|P05156|CFAI_HUMAN	HGNTDSEGIVEVK	Day2_DBS_R2_inj3	0.2694	40874	151738
sp|P05156|CFAI_HUMAN	HGNTDSEGIVEVK	Day3_DBS_R1_inj1	0.3473	55362	159404
sp|P05156|CFAI_HUMAN	HGNTDSEGIVEVK	Day3_DBS_R1_inj2	0.2704	44211	163472
sp|P05156|CFAI_HUMAN	HGNTDSEGIVEVK	Day3_DBS_R1_inj3	0.2607	44449	170498
sp|P05156|CFAI_HUMAN	HGNTDSEGIVEVK	Day3_DBS_R2_inj1	0.3314	50071	151078
sp|P05156|CFAI_HUMAN	HGNTDSEGIVEVK	Day3_DBS_R2_inj2	0.3296	47391	143767
sp|P05156|CFAI_HUMAN	HGNTDSEGIVEVK	Day3_DBS_R2_inj3	0.3129	44277	141485
sp|P05156|CFAI_HUMAN	HGNTDSEGIVEVK	Day4_DBS_R1_inj1	0.2597	40102	154447
sp|P05156|CFAI_HUMAN	HGNTDSEGIVEVK	Day4_DBS_R1_inj2	0.2903	43604	150227
sp|P05156|CFAI_HUMAN	HGNTDSEGIVEVK	Day4_DBS_R1_inj3	0.2871	42320	147426
sp|P05156|CFAI_HUMAN	HGNTDSEGIVEVK	Day4_DBS_R2_inj1	0.316	41853	132443
sp|P05156|CFAI_HUMAN	HGNTDSEGIVEVK	Day4_DBS_R2_inj2	0.3301	47154	142832
sp|P05156|CFAI_HUMAN	HGNTDSEGIVEVK	Day4_DBS_R2_inj3	0.3044	44005	144552
sp|P05156|CFAI_HUMAN	HGNTDSEGIVEVK	Day5_DBS_R1_inj1	0.2534	45451	179331
sp|P05156|CFAI_HUMAN	HGNTDSEGIVEVK	Day5_DBS_R1_inj2	0.2648	38829	146629
sp|P05156|CFAI_HUMAN	HGNTDSEGIVEVK	Day5_DBS_R1_inj3	0.2601	37212	143071
sp|P05156|CFAI_HUMAN	HGNTDSEGIVEVK	Day5_DBS_R2_inj1	0.2349	37021	157623
sp|P05156|CFAI_HUMAN	HGNTDSEGIVEVK	Day5_DBS_R2_inj2	0.2671	42019	157320
sp|P05156|CFAI_HUMAN	HGNTDSEGIVEVK	Day5_DBS_R2_inj3	0.2866	44181	154131
sp|P05156|CFAI_HUMAN	VFSLQWGEVK	Day2_DBS_R1_inj1	2.3616	33760	14295	2.62487	2.531	2.57793	0.0663738	2.57469	3.0814	2.90543	2.99342	0.124427	4.1567	2.61803	3.54123	3.07963	0.652801	21.1974	2.7577	2.63753	2.69762	0.0849707	3.14984	7.76965	2.7705	0.217008	7.83282	2.9038	0.453211	15.6075	11.7202	14.0616
sp|P05156|CFAI_HUMAN	VFSLQWGEVK	Day2_DBS_R1_inj2	3.0499	35021	11483
sp|P05156|CFAI_HUMAN	VFSLQWGEVK	Day2_DBS_R1_inj3	2.4631	33069	13426
sp|P05156|CFAI_HUMAN	VFSLQWGEVK	Day2_DBS_R2_inj1	2.4303	33461	13768
sp|P05156|CFAI_HUMAN	VFSLQWGEVK	Day2_DBS_R2_inj2	2.5752	31753	12331
sp|P05156|CFAI_HUMAN	VFSLQWGEVK	Day2_DBS_R2_inj3	2.5875	34759	13433
sp|P05156|CFAI_HUMAN	VFSLQWGEVK	Day3_DBS_R1_inj1	3.5978	45339	12602
sp|P05156|CFAI_HUMAN	VFSLQWGEVK	Day3_DBS_R1_inj2	3.1665	41578	13131
sp|P05156|CFAI_HUMAN	VFSLQWGEVK	Day3_DBS_R1_inj3	2.4799	40491	16328
sp|P05156|CFAI_HUMAN	VFSLQWGEVK	Day3_DBS_R2_inj1	2.6936	40675	15101
sp|P05156|CFAI_HUMAN	VFSLQWGEVK	Day3_DBS_R2_inj2	3.1161	45072	14464
sp|P05156|CFAI_HUMAN	VFSLQWGEVK	Day3_DBS_R2_inj3	2.9066	41773	14371
sp|P05156|CFAI_HUMAN	VFSLQWGEVK	Day4_DBS_R1_inj1	2.3282	28170	12099
sp|P05156|CFAI_HUMAN	VFSLQWGEVK	Day4_DBS_R1_inj2	2.8272	29593	10467
sp|P05156|CFAI_HUMAN	VFSLQWGEVK	Day4_DBS_R1_inj3	2.6987	27870	10327
sp|P05156|CFAI_HUMAN	VFSLQWGEVK	Day4_DBS_R2_inj1	3.903	30041	7697
sp|P05156|CFAI_HUMAN	VFSLQWGEVK	Day4_DBS_R2_inj2	3.4151	29582	8662
sp|P05156|CFAI_HUMAN	VFSLQWGEVK	Day4_DBS_R2_inj3	3.3056	28787	8708
sp|P05156|CFAI_HUMAN	VFSLQWGEVK	Day5_DBS_R1_inj1	2.7616	30801	11154
sp|P05156|CFAI_HUMAN	VFSLQWGEVK	Day5_DBS_R1_inj2	2.9222	26825	9180
sp|P05156|CFAI_HUMAN	VFSLQWGEVK	Day5_DBS_R1_inj3	2.5893	24637	9515
sp|P05156|CFAI_HUMAN	VFSLQWGEVK	Day5_DBS_R2_inj1	2.907	32528	11190
sp|P05156|CFAI_HUMAN	VFSLQWGEVK	Day5_DBS_R2_inj2	2.6446	30606	11573
sp|P05156|CFAI_HUMAN	VFSLQWGEVK	Day5_DBS_R2_inj3	2.361	26969	11422
sp|Q96IY4|CBPB2_HUMAN	IAWHVIR	Day2_DBS_R1_inj1	0.1524	17447	114488	0.1515	0.140033	0.145767	0.00810816	5.56242	0.132333	0.127233	0.129783	0.00360624	2.77867	0.147767	0.142733	0.14525	0.0035591	2.45033	0.1167	0.125433	0.121067	0.0061754	5.10083	3.97306	0.137075	0.0159166	11.6116	0.133858	0.00878953	6.56629	9.08895	9.91939
sp|Q96IY4|CBPB2_HUMAN	IAWHVIR	Day2_DBS_R1_inj2	0.1475	15609	105827
sp|Q96IY4|CBPB2_HUMAN	IAWHVIR	Day2_DBS_R1_inj3	0.1546	15860	102622
sp|Q96IY4|CBPB2_HUMAN	IAWHVIR	Day2_DBS_R2_inj1	0.1312	15406	117398
sp|Q96IY4|CBPB2_HUMAN	IAWHVIR	Day2_DBS_R2_inj2	0.1461	16361	111990
sp|Q96IY4|CBPB2_HUMAN	IAWHVIR	Day2_DBS_R2_inj3	0.1428	17445	122155
sp|Q96IY4|CBPB2_HUMAN	IAWHVIR	Day3_DBS_R1_inj1	0.1128	12522	110966
sp|Q96IY4|CBPB2_HUMAN	IAWHVIR	Day3_DBS_R1_inj2	0.1367	13649	99859
sp|Q96IY4|CBPB2_HUMAN	IAWHVIR	Day3_DBS_R1_inj3	0.1475	14642	99281
sp|Q96IY4|CBPB2_HUMAN	IAWHVIR	Day3_DBS_R2_inj1	0.1195	12665	106008
sp|Q96IY4|CBPB2_HUMAN	IAWHVIR	Day3_DBS_R2_inj2	0.1188	12150	102250
sp|Q96IY4|CBPB2_HUMAN	IAWHVIR	Day3_DBS_R2_inj3	0.1434	14115	98421
sp|Q96IY4|CBPB2_HUMAN	IAWHVIR	Day4_DBS_R1_inj1	0.1579	16691	105683
sp|Q96IY4|CBPB2_HUMAN	IAWHVIR	Day4_DBS_R1_inj2	0.146	16077	110087
sp|Q96IY4|CBPB2_HUMAN	IAWHVIR	Day4_DBS_R1_inj3	0.1394	14526	104211
sp|Q96IY4|CBPB2_HUMAN	IAWHVIR	Day4_DBS_R2_inj1	0.1686	18801	111535
sp|Q96IY4|CBPB2_HUMAN	IAWHVIR	Day4_DBS_R2_inj2	0.1141	12921	113243
sp|Q96IY4|CBPB2_HUMAN	IAWHVIR	Day4_DBS_R2_inj3	0.1455	15229	104678
sp|Q96IY4|CBPB2_HUMAN	IAWHVIR	Day5_DBS_R1_inj1	0.1055	17142	162562
sp|Q96IY4|CBPB2_HUMAN	IAWHVIR	Day5_DBS_R1_inj2	0.1224	17552	143366
sp|Q96IY4|CBPB2_HUMAN	IAWHVIR	Day5_DBS_R1_inj3	0.1222	16593	135761
sp|Q96IY4|CBPB2_HUMAN	IAWHVIR	Day5_DBS_R2_inj1	0.1172	16837	143641
sp|Q96IY4|CBPB2_HUMAN	IAWHVIR	Day5_DBS_R2_inj2	0.1338	18501	138299
sp|Q96IY4|CBPB2_HUMAN	IAWHVIR	Day5_DBS_R2_inj3	0.1253	17715	141383
sp|P08603|CFAH_HUMAN	NGFYPATR	Day2_DBS_R1_inj1	0.678	13130	19365	0.719067	0.643767	0.681417	0.0532451	7.81389	0.4402	0.5149	0.47755	0.0528209	11.0608	0.555333	0.614133	0.584733	0.0415779	7.11057	0.447833	0.387367	0.4176	0.0427564	10.2386	9.05597	0.540608	0.130068	24.0596	0.540042	0.115744	21.4325	22.746	24.4825
sp|P08603|CFAH_HUMAN	NGFYPATR	Day2_DBS_R1_inj2	0.8652	14196	16407	13057.3	11726	12391.7	941.395	7.597	8374	8464.67	8419.33	64.111	0.761474	10164.7	10422	10293.3	181.962	1.76777	11515.3	9370	10442.7	1516.98	14.5267	6.16325	10777.8	1991.18	18.4748	9995.67	1403.71	14.0432	16.259	17.3879
sp|P08603|CFAH_HUMAN	NGFYPATR	Day2_DBS_R1_inj3	0.614	11846	19295
sp|P08603|CFAH_HUMAN	NGFYPATR	Day2_DBS_R2_inj1	0.6939	12884	18566
sp|P08603|CFAH_HUMAN	NGFYPATR	Day2_DBS_R2_inj2	0.5079	9706	19110
sp|P08603|CFAH_HUMAN	NGFYPATR	Day2_DBS_R2_inj3	0.7295	12588	17254
sp|P08603|CFAH_HUMAN	NGFYPATR	Day3_DBS_R1_inj1	0.4347	8578	19730
sp|P08603|CFAH_HUMAN	NGFYPATR	Day3_DBS_R1_inj2	0.5504	9886	17962
sp|P08603|CFAH_HUMAN	NGFYPATR	Day3_DBS_R1_inj3	0.3355	6658	19842
sp|P08603|CFAH_HUMAN	NGFYPATR	Day3_DBS_R2_inj1	0.5434	8355	15376
sp|P08603|CFAH_HUMAN	NGFYPATR	Day3_DBS_R2_inj2	0.5713	10273	17980
sp|P08603|CFAH_HUMAN	NGFYPATR	Day3_DBS_R2_inj3	0.43	6766	15735
sp|P08603|CFAH_HUMAN	NGFYPATR	Day4_DBS_R1_inj1	0.549	9100	16576
sp|P08603|CFAH_HUMAN	NGFYPATR	Day4_DBS_R1_inj2	0.5739	10357	18046
sp|P08603|CFAH_HUMAN	NGFYPATR	Day4_DBS_R1_inj3	0.5431	11037	20321
sp|P08603|CFAH_HUMAN	NGFYPATR	Day4_DBS_R2_inj1	0.6769	11218	16573
sp|P08603|CFAH_HUMAN	NGFYPATR	Day4_DBS_R2_inj2	0.5261	8877	16873
sp|P08603|CFAH_HUMAN	NGFYPATR	Day4_DBS_R2_inj3	0.6394	11171	17471
sp|P08603|CFAH_HUMAN	NGFYPATR	Day5_DBS_R1_inj1	0.4247	12090	28467
sp|P08603|CFAH_HUMAN	NGFYPATR	Day5_DBS_R1_inj2	0.4686	11212	23926
sp|P08603|CFAH_HUMAN	NGFYPATR	Day5_DBS_R1_inj3	0.4502	11244	24978
sp|P08603|CFAH_HUMAN	NGFYPATR	Day5_DBS_R2_inj1	0.3869	8966	23175
sp|P08603|CFAH_HUMAN	NGFYPATR	Day5_DBS_R2_inj2	0.4168	10365	24869
sp|P08603|CFAH_HUMAN	NGFYPATR	Day5_DBS_R2_inj3	0.3584	8779	24496
sp|P04040|CATA_HUMAN	LFAYPDTHR	Day2_DBS_R1_inj1	1.0321	3522690	3413249	1.0114	1.0289	1.02015	0.0123744	1.213	1.16363	1.1537	1.15867	0.00702393	0.606208	1.17917	1.03437	1.10677	0.102389	9.25119	1.01603	0.953867	0.98495	0.0439585	4.46302	3.88335	1.09256	0.0912787	8.35458	1.04271	0.082608	7.92245	8.13852	9.01753
sp|P04040|CATA_HUMAN	LFAYPDTHR	Day2_DBS_R1_inj2	0.9884	3251815	3290141
sp|P04040|CATA_HUMAN	LFAYPDTHR	Day2_DBS_R1_inj3	1.0137	3256225	3212358
sp|P04040|CATA_HUMAN	LFAYPDTHR	Day2_DBS_R2_inj1	1.0456	3355940	3209678
sp|P04040|CATA_HUMAN	LFAYPDTHR	Day2_DBS_R2_inj2	0.9823	3189375	3246782
sp|P04040|CATA_HUMAN	LFAYPDTHR	Day2_DBS_R2_inj3	1.0588	3197041	3019411
sp|P04040|CATA_HUMAN	LFAYPDTHR	Day3_DBS_R1_inj1	1.2344	3893265	3153922
sp|P04040|CATA_HUMAN	LFAYPDTHR	Day3_DBS_R1_inj2	1.1998	3593081	2994769
sp|P04040|CATA_HUMAN	LFAYPDTHR	Day3_DBS_R1_inj3	1.0567	3446310	3261317
sp|P04040|CATA_HUMAN	LFAYPDTHR	Day3_DBS_R2_inj1	1.1483	3814364	3321722
sp|P04040|CATA_HUMAN	LFAYPDTHR	Day3_DBS_R2_inj2	1.2533	3768690	3007124
sp|P04040|CATA_HUMAN	LFAYPDTHR	Day3_DBS_R2_inj3	1.0595	3375342	3185714
sp|P04040|CATA_HUMAN	LFAYPDTHR	Day4_DBS_R1_inj1	1.1785	3476972	2950419
sp|P04040|CATA_HUMAN	LFAYPDTHR	Day4_DBS_R1_inj2	1.1636	3383953	2908260
sp|P04040|CATA_HUMAN	LFAYPDTHR	Day4_DBS_R1_inj3	1.1954	3431447	2870473
sp|P04040|CATA_HUMAN	LFAYPDTHR	Day4_DBS_R2_inj1	1.0426	3095495	2969107
sp|P04040|CATA_HUMAN	LFAYPDTHR	Day4_DBS_R2_inj2	1.0619	3089450	2909471
sp|P04040|CATA_HUMAN	LFAYPDTHR	Day4_DBS_R2_inj3	0.9986	3151023	3155441
sp|P04040|CATA_HUMAN	LFAYPDTHR	Day5_DBS_R1_inj1	1.0437	4561261	4370445
sp|P04040|CATA_HUMAN	LFAYPDTHR	Day5_DBS_R1_inj2	1.0804	3887001	3597791
sp|P04040|CATA_HUMAN	LFAYPDTHR	Day5_DBS_R1_inj3	0.924	3756716	4065916
sp|P04040|CATA_HUMAN	LFAYPDTHR	Day5_DBS_R2_inj1	0.9592	3826765	3989674
sp|P04040|CATA_HUMAN	LFAYPDTHR	Day5_DBS_R2_inj2	0.9467	3673015	3879701
sp|P04040|CATA_HUMAN	LFAYPDTHR	Day5_DBS_R2_inj3	0.9557	3674206	3844319
sp|P16070|CD44_HUMAN	YGFIEGHVVIPR	Day2_DBS_R1_inj1	0.051	35636	699275	0.0463667	0.0471667	0.0467667	0.000565685	1.20959	0.0559333	0.0614333	0.0586833	0.00388909	6.62724	0.0421333	0.0533667	0.04775	0.00794317	16.6349	0.0364667	0.0330667	0.0347667	0.00240416	6.91514	7.84672	0.045225	0.00821053	18.1549	0.0487583	0.0119813	24.5728	21.3638	22.7593
sp|P16070|CD44_HUMAN	YGFIEGHVVIPR	Day2_DBS_R1_inj2	0.0471	31851	675595	32266.7	32598.3	32432.5	234.524	0.723113	36273	35623.7	35948.3	459.148	1.27724	26869.3	28913	27891.2	1445.09	5.18118	25279.7	23537.7	24408.7	1231.78	5.04649	3.05701	30172.2	5048.18	16.7312	30168.2	5202.79	17.246	16.9886	17.2615
sp|P16070|CD44_HUMAN	YGFIEGHVVIPR	Day2_DBS_R1_inj3	0.041	29313	715349
sp|P16070|CD44_HUMAN	YGFIEGHVVIPR	Day2_DBS_R2_inj1	0.0476	34191	718182
sp|P16070|CD44_HUMAN	YGFIEGHVVIPR	Day2_DBS_R2_inj2	0.0426	30724	721450
sp|P16070|CD44_HUMAN	YGFIEGHVVIPR	Day2_DBS_R2_inj3	0.0513	32880	641347
sp|P16070|CD44_HUMAN	YGFIEGHVVIPR	Day3_DBS_R1_inj1	0.062	39789	642129
sp|P16070|CD44_HUMAN	YGFIEGHVVIPR	Day3_DBS_R1_inj2	0.0534	33053	618803
sp|P16070|CD44_HUMAN	YGFIEGHVVIPR	Day3_DBS_R1_inj3	0.0524	35977	687006
sp|P16070|CD44_HUMAN	YGFIEGHVVIPR	Day3_DBS_R2_inj1	0.0604	34759	575020
sp|P16070|CD44_HUMAN	YGFIEGHVVIPR	Day3_DBS_R2_inj2	0.0681	36763	540086
sp|P16070|CD44_HUMAN	YGFIEGHVVIPR	Day3_DBS_R2_inj3	0.0558	35349	633858
sp|P16070|CD44_HUMAN	YGFIEGHVVIPR	Day4_DBS_R1_inj1	0.044	28379	645415
sp|P16070|CD44_HUMAN	YGFIEGHVVIPR	Day4_DBS_R1_inj2	0.0447	27850	622587
sp|P16070|CD44_HUMAN	YGFIEGHVVIPR	Day4_DBS_R1_inj3	0.0377	24379	646073
sp|P16070|CD44_HUMAN	YGFIEGHVVIPR	Day4_DBS_R2_inj1	0.0542	27740	512152
sp|P16070|CD44_HUMAN	YGFIEGHVVIPR	Day4_DBS_R2_inj2	0.0534	29081	544844
sp|P16070|CD44_HUMAN	YGFIEGHVVIPR	Day4_DBS_R2_inj3	0.0525	29918	570279
sp|P16070|CD44_HUMAN	YGFIEGHVVIPR	Day5_DBS_R1_inj1	0.0385	26651	692108
sp|P16070|CD44_HUMAN	YGFIEGHVVIPR	Day5_DBS_R1_inj2	0.0379	27369	721572
sp|P16070|CD44_HUMAN	YGFIEGHVVIPR	Day5_DBS_R1_inj3	0.033	21819	662088
sp|P16070|CD44_HUMAN	YGFIEGHVVIPR	Day5_DBS_R2_inj1	0.0315	23006	730249
sp|P16070|CD44_HUMAN	YGFIEGHVVIPR	Day5_DBS_R2_inj2	0.0389	27300	701625
sp|P16070|CD44_HUMAN	YGFIEGHVVIPR	Day5_DBS_R2_inj3	0.0288	20307	704020
sp|P15169|CBPN_HUMAN	SIPQVSPVR	Day2_DBS_R1_inj1	0.0415	41582	1001251	0.0376333	0.0330333	0.0353333	0.00325269	9.20573	0.0446	0.0494667	0.0470333	0.00344125	7.31663	0.0447333	0.0525	0.0486167	0.00549186	11.2963	0.0327333	0.0286333	0.0306833	0.00289914	9.44858	9.3168	0.039925	0.00582945	14.601	0.0409083	0.0118364	28.934	21.7675	23.6776
sp|P15169|CBPN_HUMAN	SIPQVSPVR	Day2_DBS_R1_inj2	0.0336	32896	978441	37412.3	32132.3	34772.3	3733.52	10.7371	41538.3	46565.7	44052	3554.86	8.06969	40832.7	46830.3	43831.5	4240.99	9.67567	33343	29385.7	31364.3	2798.26	8.92178	9.35105	38281.6	3753.21	9.80421	38728.5	9271.08	23.9387	16.8714	19.2896
sp|P15169|CBPN_HUMAN	SIPQVSPVR	Day2_DBS_R1_inj3	0.0378	37759	998948
sp|P15169|CBPN_HUMAN	SIPQVSPVR	Day2_DBS_R2_inj1	0.0325	32541	1000038
sp|P15169|CBPN_HUMAN	SIPQVSPVR	Day2_DBS_R2_inj2	0.0387	36069	932080
sp|P15169|CBPN_HUMAN	SIPQVSPVR	Day2_DBS_R2_inj3	0.0279	27787	994223
sp|P15169|CBPN_HUMAN	SIPQVSPVR	Day3_DBS_R1_inj1	0.0361	35804	990506
sp|P15169|CBPN_HUMAN	SIPQVSPVR	Day3_DBS_R1_inj2	0.0518	45412	876905
sp|P15169|CBPN_HUMAN	SIPQVSPVR	Day3_DBS_R1_inj3	0.0459	43399	945286
sp|P15169|CBPN_HUMAN	SIPQVSPVR	Day3_DBS_R2_inj1	0.0478	43180	903270
sp|P15169|CBPN_HUMAN	SIPQVSPVR	Day3_DBS_R2_inj2	0.0514	48970	953016
sp|P15169|CBPN_HUMAN	SIPQVSPVR	Day3_DBS_R2_inj3	0.0492	47547	967123
sp|P15169|CBPN_HUMAN	SIPQVSPVR	Day4_DBS_R1_inj1	0.0511	46326	906435
sp|P15169|CBPN_HUMAN	SIPQVSPVR	Day4_DBS_R1_inj2	0.042	38905	926885
sp|P15169|CBPN_HUMAN	SIPQVSPVR	Day4_DBS_R1_inj3	0.0411	37267	906452
sp|P15169|CBPN_HUMAN	SIPQVSPVR	Day4_DBS_R2_inj1	0.0544	47622	875463
sp|P15169|CBPN_HUMAN	SIPQVSPVR	Day4_DBS_R2_inj2	0.0515	46917	910744
sp|P15169|CBPN_HUMAN	SIPQVSPVR	Day4_DBS_R2_inj3	0.0516	45952	890201
sp|P15169|CBPN_HUMAN	SIPQVSPVR	Day5_DBS_R1_inj1	0.0321	34944	1089240
sp|P15169|CBPN_HUMAN	SIPQVSPVR	Day5_DBS_R1_inj2	0.0334	32630	975723
sp|P15169|CBPN_HUMAN	SIPQVSPVR	Day5_DBS_R1_inj3	0.0327	32455	991481
sp|P15169|CBPN_HUMAN	SIPQVSPVR	Day5_DBS_R2_inj1	0.0309	32280	1044243
sp|P15169|CBPN_HUMAN	SIPQVSPVR	Day5_DBS_R2_inj2	0.0268	27776	1037978
sp|P15169|CBPN_HUMAN	SIPQVSPVR	Day5_DBS_R2_inj3	0.0282	28101	997118
sp|P02751|FINC_HUMAN	HTSVQTTSSGSGPFTDVR	Day2_DBS_R1_inj1	0.4654	15882	34127	0.4525	0.5321	0.4923	0.0562857	11.4332	0.510467	0.5401	0.525283	0.0209539	3.98907	0.5139	0.657167	0.585533	0.101305	17.3013	0.4939	0.5051	0.4995	0.0079196	1.5855	8.57727	0.492692	0.0281814	5.71989	0.558617	0.0673848	12.0628	8.89134	12.3542
sp|P02751|FINC_HUMAN	HTSVQTTSSGSGPFTDVR	Day2_DBS_R1_inj2	0.5032	18339	36448
sp|P02751|FINC_HUMAN	HTSVQTTSSGSGPFTDVR	Day2_DBS_R1_inj3	0.3889	15688	40335
sp|P02751|FINC_HUMAN	HTSVQTTSSGSGPFTDVR	Day2_DBS_R2_inj1	0.4364	17048	39066
sp|P02751|FINC_HUMAN	HTSVQTTSSGSGPFTDVR	Day2_DBS_R2_inj2	0.6185	19336	31265
sp|P02751|FINC_HUMAN	HTSVQTTSSGSGPFTDVR	Day2_DBS_R2_inj3	0.5414	17479	32284
sp|P02751|FINC_HUMAN	HTSVQTTSSGSGPFTDVR	Day3_DBS_R1_inj1	0.4867	18611	38237
sp|P02751|FINC_HUMAN	HTSVQTTSSGSGPFTDVR	Day3_DBS_R1_inj2	0.4658	17692	37985
sp|P02751|FINC_HUMAN	HTSVQTTSSGSGPFTDVR	Day3_DBS_R1_inj3	0.5789	19856	34301
sp|P02751|FINC_HUMAN	HTSVQTTSSGSGPFTDVR	Day3_DBS_R2_inj1	0.5324	19639	36890
sp|P02751|FINC_HUMAN	HTSVQTTSSGSGPFTDVR	Day3_DBS_R2_inj2	0.6169	20886	33859
sp|P02751|FINC_HUMAN	HTSVQTTSSGSGPFTDVR	Day3_DBS_R2_inj3	0.471	18953	40240
sp|P02751|FINC_HUMAN	HTSVQTTSSGSGPFTDVR	Day4_DBS_R1_inj1	0.4983	16325	32760
sp|P02751|FINC_HUMAN	HTSVQTTSSGSGPFTDVR	Day4_DBS_R1_inj2	0.5667	19241	33951
sp|P02751|FINC_HUMAN	HTSVQTTSSGSGPFTDVR	Day4_DBS_R1_inj3	0.4767	18536	38886
sp|P02751|FINC_HUMAN	HTSVQTTSSGSGPFTDVR	Day4_DBS_R2_inj1	0.5808	20028	34483
sp|P02751|FINC_HUMAN	HTSVQTTSSGSGPFTDVR	Day4_DBS_R2_inj2	0.6342	19457	30678
sp|P02751|FINC_HUMAN	HTSVQTTSSGSGPFTDVR	Day4_DBS_R2_inj3	0.7565	20849	27560
sp|P02751|FINC_HUMAN	HTSVQTTSSGSGPFTDVR	Day5_DBS_R1_inj1	0.5662	24541	43343
sp|P02751|FINC_HUMAN	HTSVQTTSSGSGPFTDVR	Day5_DBS_R1_inj2	0.435	22464	51646
sp|P02751|FINC_HUMAN	HTSVQTTSSGSGPFTDVR	Day5_DBS_R1_inj3	0.4805	20030	41690
sp|P02751|FINC_HUMAN	HTSVQTTSSGSGPFTDVR	Day5_DBS_R2_inj1	0.4723	23889	50574
sp|P02751|FINC_HUMAN	HTSVQTTSSGSGPFTDVR	Day5_DBS_R2_inj2	0.5534	25685	46412
sp|P02751|FINC_HUMAN	HTSVQTTSSGSGPFTDVR	Day5_DBS_R2_inj3	0.4896	24418	49871
sp|P02751|FINC_HUMAN	SYTITGLQPGTDYK	Day2_DBS_R1_inj1	5.3556	14697	2744	3.7304	3.30463	3.51752	0.301062	8.55895	2.86607	3.1567	3.01138	0.205509	6.8244	3.2748	3.6561	3.46545	0.26962	7.78023	2.89913	2.76127	2.8302	0.0974865	3.44451	6.65202	3.1926	0.403622	12.6424	3.21968	0.37049	11.5071	12.0747	13.7858
sp|P02751|FINC_HUMAN	SYTITGLQPGTDYK	Day2_DBS_R1_inj2	2.2948	10989	4788
sp|P02751|FINC_HUMAN	SYTITGLQPGTDYK	Day2_DBS_R1_inj3	3.5408	12546	3543
sp|P02751|FINC_HUMAN	SYTITGLQPGTDYK	Day2_DBS_R2_inj1	3.0063	13261	4411
sp|P02751|FINC_HUMAN	SYTITGLQPGTDYK	Day2_DBS_R2_inj2	3.7612	14146	3761
sp|P02751|FINC_HUMAN	SYTITGLQPGTDYK	Day2_DBS_R2_inj3	3.1464	12306	3911
sp|P02751|FINC_HUMAN	SYTITGLQPGTDYK	Day3_DBS_R1_inj1	2.7775	12375	4455
sp|P02751|FINC_HUMAN	SYTITGLQPGTDYK	Day3_DBS_R1_inj2	3.6887	14628	3966
sp|P02751|FINC_HUMAN	SYTITGLQPGTDYK	Day3_DBS_R1_inj3	2.132	12027	5641
sp|P02751|FINC_HUMAN	SYTITGLQPGTDYK	Day3_DBS_R2_inj1	2.925	13203	4514
sp|P02751|FINC_HUMAN	SYTITGLQPGTDYK	Day3_DBS_R2_inj2	2.8965	12226	4221
sp|P02751|FINC_HUMAN	SYTITGLQPGTDYK	Day3_DBS_R2_inj3	3.6486	13551	3714
sp|P02751|FINC_HUMAN	SYTITGLQPGTDYK	Day4_DBS_R1_inj1	3.1674	14558	4596
sp|P02751|FINC_HUMAN	SYTITGLQPGTDYK	Day4_DBS_R1_inj2	3.4294	11502	3354
sp|P02751|FINC_HUMAN	SYTITGLQPGTDYK	Day4_DBS_R1_inj3	3.2276	11157	3457
sp|P02751|FINC_HUMAN	SYTITGLQPGTDYK	Day4_DBS_R2_inj1	4.5275	13433	2967
sp|P02751|FINC_HUMAN	SYTITGLQPGTDYK	Day4_DBS_R2_inj2	2.7102	12849	4741
sp|P02751|FINC_HUMAN	SYTITGLQPGTDYK	Day4_DBS_R2_inj3	3.7306	12931	3466
sp|P02751|FINC_HUMAN	SYTITGLQPGTDYK	Day5_DBS_R1_inj1	2.9644	18827	6351
sp|P02751|FINC_HUMAN	SYTITGLQPGTDYK	Day5_DBS_R1_inj2	2.4186	14899	6160
sp|P02751|FINC_HUMAN	SYTITGLQPGTDYK	Day5_DBS_R1_inj3	3.3144	13770	4155
sp|P02751|FINC_HUMAN	SYTITGLQPGTDYK	Day5_DBS_R2_inj1	2.1049	13445	6388
sp|P02751|FINC_HUMAN	SYTITGLQPGTDYK	Day5_DBS_R2_inj2	3.2185	13821	4294
sp|P02751|FINC_HUMAN	SYTITGLQPGTDYK	Day5_DBS_R2_inj3	2.9604	14173	4788
sp|P02671|FIBA_HUMAN	GSESGIFTNTK	Day2_DBS_R1_inj1	10.9659	470725	42926	12.6928	13.5442	13.1185	0.602054	4.58936	13.9394	12.5698	13.2546	0.968453	7.30656	14.3646	15.0979	14.7313	0.518474	3.51955	14.3371	12.3436	13.3403	1.40962	10.5666	6.49552	13.8335	0.784891	5.67386	13.3888	1.25278	9.3569	7.51538	9.93341
sp|P02671|FIBA_HUMAN	GSESGIFTNTK	Day2_DBS_R1_inj2	15.5773	492119	31592
sp|P02671|FIBA_HUMAN	GSESGIFTNTK	Day2_DBS_R1_inj3	11.5351	396249	34352
sp|P02671|FIBA_HUMAN	GSESGIFTNTK	Day2_DBS_R2_inj1	14.1923	464622	32738
sp|P02671|FIBA_HUMAN	GSESGIFTNTK	Day2_DBS_R2_inj2	11.9806	382849	31956
sp|P02671|FIBA_HUMAN	GSESGIFTNTK	Day2_DBS_R2_inj3	14.4597	448469	31015
sp|P02671|FIBA_HUMAN	GSESGIFTNTK	Day3_DBS_R1_inj1	12.8337	420226	32744
sp|P02671|FIBA_HUMAN	GSESGIFTNTK	Day3_DBS_R1_inj2	14.9259	411638	27579
sp|P02671|FIBA_HUMAN	GSESGIFTNTK	Day3_DBS_R1_inj3	14.0585	416471	29624
sp|P02671|FIBA_HUMAN	GSESGIFTNTK	Day3_DBS_R2_inj1	11.8572	415700	35059
sp|P02671|FIBA_HUMAN	GSESGIFTNTK	Day3_DBS_R2_inj2	13.8776	423615	30525
sp|P02671|FIBA_HUMAN	GSESGIFTNTK	Day3_DBS_R2_inj3	11.9745	375608	31367
sp|P02671|FIBA_HUMAN	GSESGIFTNTK	Day4_DBS_R1_inj1	13.5501	423781	31275
sp|P02671|FIBA_HUMAN	GSESGIFTNTK	Day4_DBS_R1_inj2	13.7616	418846	30436
sp|P02671|FIBA_HUMAN	GSESGIFTNTK	Day4_DBS_R1_inj3	15.7822	442076	28011
sp|P02671|FIBA_HUMAN	GSESGIFTNTK	Day4_DBS_R2_inj1	14.9381	473154	31674
sp|P02671|FIBA_HUMAN	GSESGIFTNTK	Day4_DBS_R2_inj2	12.3325	421007	34138
sp|P02671|FIBA_HUMAN	GSESGIFTNTK	Day4_DBS_R2_inj3	18.023	473213	26256
sp|P02671|FIBA_HUMAN	GSESGIFTNTK	Day5_DBS_R1_inj1	14.1663	494384	34899
sp|P02671|FIBA_HUMAN	GSESGIFTNTK	Day5_DBS_R1_inj2	14.0628	443684	31550
sp|P02671|FIBA_HUMAN	GSESGIFTNTK	Day5_DBS_R1_inj3	14.7821	459566	31089
sp|P02671|FIBA_HUMAN	GSESGIFTNTK	Day5_DBS_R2_inj1	12.1879	449006	36840
sp|P02671|FIBA_HUMAN	GSESGIFTNTK	Day5_DBS_R2_inj2	11.2088	459485	40993
sp|P02671|FIBA_HUMAN	GSESGIFTNTK	Day5_DBS_R2_inj3	13.634	409909	30065
sp|P02671|FIBA_HUMAN	VQHIQLLQK	Day2_DBS_R1_inj1	10.4426	1218097	116647	11.696	11.6653	11.6807	0.0217317	0.186049	11.994	12.8155	12.4048	0.580888	4.68278	12.925	13.9132	13.4191	0.698763	5.20721	13.103	11.5341	12.3185	1.10936	9.00559	4.77041	12.4295	0.689617	5.54822	12.482	1.11433	8.92746	7.23784	8.66851
sp|P02671|FIBA_HUMAN	VQHIQLLQK	Day2_DBS_R1_inj2	12.0219	1198813	99719
sp|P02671|FIBA_HUMAN	VQHIQLLQK	Day2_DBS_R1_inj3	12.6236	1161900	92042
sp|P02671|FIBA_HUMAN	VQHIQLLQK	Day2_DBS_R2_inj1	11.917	1277481	107198
sp|P02671|FIBA_HUMAN	VQHIQLLQK	Day2_DBS_R2_inj2	10.8096	1185715	109691
sp|P02671|FIBA_HUMAN	VQHIQLLQK	Day2_DBS_R2_inj3	12.2693	1200747	97866
sp|P02671|FIBA_HUMAN	VQHIQLLQK	Day3_DBS_R1_inj1	12.615	1315155	104253
sp|P02671|FIBA_HUMAN	VQHIQLLQK	Day3_DBS_R1_inj2	12.8611	1329552	103377
sp|P02671|FIBA_HUMAN	VQHIQLLQK	Day3_DBS_R1_inj3	10.506	1299742	123714
sp|P02671|FIBA_HUMAN	VQHIQLLQK	Day3_DBS_R2_inj1	10.0323	1069042	106560
sp|P02671|FIBA_HUMAN	VQHIQLLQK	Day3_DBS_R2_inj2	13.7848	1271988	92275
sp|P02671|FIBA_HUMAN	VQHIQLLQK	Day3_DBS_R2_inj3	14.6295	1415245	96739
sp|P02671|FIBA_HUMAN	VQHIQLLQK	Day4_DBS_R1_inj1	13.8995	1425420	102552
sp|P02671|FIBA_HUMAN	VQHIQLLQK	Day4_DBS_R1_inj2	13.814	1234901	89395
sp|P02671|FIBA_HUMAN	VQHIQLLQK	Day4_DBS_R1_inj3	11.0616	1065064	96285
sp|P02671|FIBA_HUMAN	VQHIQLLQK	Day4_DBS_R2_inj1	13.4071	1043074	77800
sp|P02671|FIBA_HUMAN	VQHIQLLQK	Day4_DBS_R2_inj2	15.8368	1267242	80019
sp|P02671|FIBA_HUMAN	VQHIQLLQK	Day4_DBS_R2_inj3	12.4958	1128426	90305
sp|P02671|FIBA_HUMAN	VQHIQLLQK	Day5_DBS_R1_inj1	12.8737	1098658	85341
sp|P02671|FIBA_HUMAN	VQHIQLLQK	Day5_DBS_R1_inj2	13.3705	1065417	79684
sp|P02671|FIBA_HUMAN	VQHIQLLQK	Day5_DBS_R1_inj3	13.0647	824086	63077
sp|P02671|FIBA_HUMAN	VQHIQLLQK	Day5_DBS_R2_inj1	13.7818	874248	63435
sp|P02671|FIBA_HUMAN	VQHIQLLQK	Day5_DBS_R2_inj2	10.251	858431	83741
sp|P02671|FIBA_HUMAN	VQHIQLLQK	Day5_DBS_R2_inj3	10.5695	872615	82560
sp|P02679|FIBG_HUMAN	IHLISTQSAIPYALR	Day2_DBS_R1_inj1	0.0607	261189	4299929	0.0625333	0.0525667	0.05755	0.0070475	12.2459	0.0700667	0.0883333	0.0792	0.0129165	16.3087	0.0518667	0.0765	0.0641833	0.0174184	27.1385	0.0427333	0.0541667	0.04845	0.00808459	16.6865	18.0949	0.0568	0.0119873	21.1044	0.0678917	0.0174661	25.7265	23.4154	29.5923
sp|P02679|FIBG_HUMAN	IHLISTQSAIPYALR	Day2_DBS_R1_inj2	0.0651	282170	4335569	269485	215665	242575	38056.5	15.6886	207378	261821	234600	38497	16.4097	235470	271667	253568	25594.7	10.0938	196494	231869	214182	25013.9	11.6788	13.4677	227207	32619.8	14.3569	245255	25992.3	10.598	12.4774	18.3594
sp|P02679|FIBG_HUMAN	IHLISTQSAIPYALR	Day2_DBS_R1_inj3	0.0618	265095	4291976
sp|P02679|FIBG_HUMAN	IHLISTQSAIPYALR	Day2_DBS_R2_inj1	0.0507	205928	4064635
sp|P02679|FIBG_HUMAN	IHLISTQSAIPYALR	Day2_DBS_R2_inj2	0.0503	209698	4172711
sp|P02679|FIBG_HUMAN	IHLISTQSAIPYALR	Day2_DBS_R2_inj3	0.0567	231368	4079261
sp|P02679|FIBG_HUMAN	IHLISTQSAIPYALR	Day3_DBS_R1_inj1	0.0661	218806	3308155
sp|P02679|FIBG_HUMAN	IHLISTQSAIPYALR	Day3_DBS_R1_inj2	0.0736	203518	2763924
sp|P02679|FIBG_HUMAN	IHLISTQSAIPYALR	Day3_DBS_R1_inj3	0.0705	199811	2834892
sp|P02679|FIBG_HUMAN	IHLISTQSAIPYALR	Day3_DBS_R2_inj1	0.093	293879	3160096
sp|P02679|FIBG_HUMAN	IHLISTQSAIPYALR	Day3_DBS_R2_inj2	0.0916	257787	2815189
sp|P02679|FIBG_HUMAN	IHLISTQSAIPYALR	Day3_DBS_R2_inj3	0.0804	233798	2908691
sp|P02679|FIBG_HUMAN	IHLISTQSAIPYALR	Day4_DBS_R1_inj1	0.0511	243519	4764164
sp|P02679|FIBG_HUMAN	IHLISTQSAIPYALR	Day4_DBS_R1_inj2	0.0479	218060	4555103
sp|P02679|FIBG_HUMAN	IHLISTQSAIPYALR	Day4_DBS_R1_inj3	0.0566	244832	4323711
sp|P02679|FIBG_HUMAN	IHLISTQSAIPYALR	Day4_DBS_R2_inj1	0.07	261741	3740605
sp|P02679|FIBG_HUMAN	IHLISTQSAIPYALR	Day4_DBS_R2_inj2	0.0795	285592	3590561
sp|P02679|FIBG_HUMAN	IHLISTQSAIPYALR	Day4_DBS_R2_inj3	0.08	267667	3345490
sp|P02679|FIBG_HUMAN	IHLISTQSAIPYALR	Day5_DBS_R1_inj1	0.0425	203285	4788315
sp|P02679|FIBG_HUMAN	IHLISTQSAIPYALR	Day5_DBS_R1_inj2	0.0402	189393	4709440
sp|P02679|FIBG_HUMAN	IHLISTQSAIPYALR	Day5_DBS_R1_inj3	0.0455	196804	4324112
sp|P02679|FIBG_HUMAN	IHLISTQSAIPYALR	Day5_DBS_R2_inj1	0.0566	248467	4393680
sp|P02679|FIBG_HUMAN	IHLISTQSAIPYALR	Day5_DBS_R2_inj2	0.0544	222981	4097278
sp|P02679|FIBG_HUMAN	IHLISTQSAIPYALR	Day5_DBS_R2_inj3	0.0515	224159	4349431
sp|P02679|FIBG_HUMAN	YEASILTHDSSIR	Day2_DBS_R1_inj1	1.595	13185036	8266610	1.52687	1.53637	1.53162	0.00671751	0.43859	1.73833	1.5535	1.64592	0.130697	7.94068	1.67387	1.59713	1.6355	0.0542587	3.31756	1.80343	1.86743	1.83543	0.0452548	2.46562	3.54061	1.68562	0.118321	7.0194	1.63861	0.15468	9.43973	8.22956	8.95889
sp|P02679|FIBG_HUMAN	YEASILTHDSSIR	Day2_DBS_R1_inj2	1.5455	13198206	8539624
sp|P02679|FIBG_HUMAN	YEASILTHDSSIR	Day2_DBS_R1_inj3	1.4401	12395246	8607018
sp|P02679|FIBG_HUMAN	YEASILTHDSSIR	Day2_DBS_R2_inj1	1.4951	13236249	8853002
sp|P02679|FIBG_HUMAN	YEASILTHDSSIR	Day2_DBS_R2_inj2	1.5438	13055612	8456538
sp|P02679|FIBG_HUMAN	YEASILTHDSSIR	Day2_DBS_R2_inj3	1.5702	13199701	8406412
sp|P02679|FIBG_HUMAN	YEASILTHDSSIR	Day3_DBS_R1_inj1	1.7008	14463473	8504155
sp|P02679|FIBG_HUMAN	YEASILTHDSSIR	Day3_DBS_R1_inj2	1.7072	13540244	7931087
sp|P02679|FIBG_HUMAN	YEASILTHDSSIR	Day3_DBS_R1_inj3	1.807	13667981	7563831
sp|P02679|FIBG_HUMAN	YEASILTHDSSIR	Day3_DBS_R2_inj1	1.658	12812735	7727864
sp|P02679|FIBG_HUMAN	YEASILTHDSSIR	Day3_DBS_R2_inj2	1.4863	12073736	8123279
sp|P02679|FIBG_HUMAN	YEASILTHDSSIR	Day3_DBS_R2_inj3	1.5162	12520191	8257603
sp|P02679|FIBG_HUMAN	YEASILTHDSSIR	Day4_DBS_R1_inj1	1.6802	13290099	7909769
sp|P02679|FIBG_HUMAN	YEASILTHDSSIR	Day4_DBS_R1_inj2	1.8058	13111977	7261161
sp|P02679|FIBG_HUMAN	YEASILTHDSSIR	Day4_DBS_R1_inj3	1.5356	12514242	8149664
sp|P02679|FIBG_HUMAN	YEASILTHDSSIR	Day4_DBS_R2_inj1	1.728	13175386	7624546
sp|P02679|FIBG_HUMAN	YEASILTHDSSIR	Day4_DBS_R2_inj2	1.3833	10836806	7834155
sp|P02679|FIBG_HUMAN	YEASILTHDSSIR	Day4_DBS_R2_inj3	1.6801	12135702	7223292
sp|P02679|FIBG_HUMAN	YEASILTHDSSIR	Day5_DBS_R1_inj1	1.6954	15175783	8951107
sp|P02679|FIBG_HUMAN	YEASILTHDSSIR	Day5_DBS_R1_inj2	1.956	13496468	6899985
sp|P02679|FIBG_HUMAN	YEASILTHDSSIR	Day5_DBS_R1_inj3	1.7589	12746156	7246695
sp|P02679|FIBG_HUMAN	YEASILTHDSSIR	Day5_DBS_R2_inj1	1.6121	14236502	8831067
sp|P02679|FIBG_HUMAN	YEASILTHDSSIR	Day5_DBS_R2_inj2	1.9513	14040208	7195193
sp|P02679|FIBG_HUMAN	YEASILTHDSSIR	Day5_DBS_R2_inj3	2.0389	13586366	6663525
sp|P02746|C1QB_HUMAN	IAFSATR	Day2_DBS_R1_inj1	0.4586	72787	158726	0.501567	0.420633	0.4611	0.0572285	12.4113	0.5367	0.487867	0.512283	0.0345304	6.74048	0.4635	0.519433	0.491467	0.0395508	8.04751	0.502733	0.513233	0.507983	0.00742462	1.46159	7.16522	0.501125	0.029911	5.96877	0.485292	0.045217	9.31748	7.64313	10.4765
sp|P02746|C1QB_HUMAN	IAFSATR	Day2_DBS_R1_inj2	0.51	73157	143431
sp|P02746|C1QB_HUMAN	IAFSATR	Day2_DBS_R1_inj3	0.5361	84149	156967
sp|P02746|C1QB_HUMAN	IAFSATR	Day2_DBS_R2_inj1	0.3528	63988	181352
sp|P02746|C1QB_HUMAN	IAFSATR	Day2_DBS_R2_inj2	0.5243	71406	136205
sp|P02746|C1QB_HUMAN	IAFSATR	Day2_DBS_R2_inj3	0.3848	70865	184142
sp|P02746|C1QB_HUMAN	IAFSATR	Day3_DBS_R1_inj1	0.4894	77688	158735
sp|P02746|C1QB_HUMAN	IAFSATR	Day3_DBS_R1_inj2	0.5653	81365	143945
sp|P02746|C1QB_HUMAN	IAFSATR	Day3_DBS_R1_inj3	0.5554	83035	149496
sp|P02746|C1QB_HUMAN	IAFSATR	Day3_DBS_R2_inj1	0.48	78241	163015
sp|P02746|C1QB_HUMAN	IAFSATR	Day3_DBS_R2_inj2	0.5059	78064	154320
sp|P02746|C1QB_HUMAN	IAFSATR	Day3_DBS_R2_inj3	0.4777	74702	156381
sp|P02746|C1QB_HUMAN	IAFSATR	Day4_DBS_R1_inj1	0.4879	74797	153292
sp|P02746|C1QB_HUMAN	IAFSATR	Day4_DBS_R1_inj2	0.4295	62130	144659
sp|P02746|C1QB_HUMAN	IAFSATR	Day4_DBS_R1_inj3	0.4731	68126	143991
sp|P02746|C1QB_HUMAN	IAFSATR	Day4_DBS_R2_inj1	0.4845	70538	145602
sp|P02746|C1QB_HUMAN	IAFSATR	Day4_DBS_R2_inj2	0.4938	77209	156369
sp|P02746|C1QB_HUMAN	IAFSATR	Day4_DBS_R2_inj3	0.58	73413	126584
sp|P02746|C1QB_HUMAN	IAFSATR	Day5_DBS_R1_inj1	0.5045	111682	221379
sp|P02746|C1QB_HUMAN	IAFSATR	Day5_DBS_R1_inj2	0.505	98438	194929
sp|P02746|C1QB_HUMAN	IAFSATR	Day5_DBS_R1_inj3	0.4987	87487	175426
sp|P02746|C1QB_HUMAN	IAFSATR	Day5_DBS_R2_inj1	0.4664	83459	178956
sp|P02746|C1QB_HUMAN	IAFSATR	Day5_DBS_R2_inj2	0.5852	92185	157522
sp|P02746|C1QB_HUMAN	IAFSATR	Day5_DBS_R2_inj3	0.4881	96372	197457
sp|P02747|C1QC_HUMAN	FQSVFTVTR	Day2_DBS_R1_inj1	1.0959	321000	292906	1.18493	1.29543	1.24018	0.0781353	6.3003	1.2938	1.2393	1.26655	0.0385373	3.0427	1.43373	1.49013	1.46193	0.0398808	2.72795	1.23807	1.296	1.26703	0.0409651	3.23315	3.82603	1.28763	0.107063	8.3147	1.33022	0.109878	8.26019	8.28745	9.12799
sp|P02747|C1QC_HUMAN	FQSVFTVTR	Day2_DBS_R1_inj2	1.2168	321962	264595
sp|P02747|C1QC_HUMAN	FQSVFTVTR	Day2_DBS_R1_inj3	1.2421	309968	249558
sp|P02747|C1QC_HUMAN	FQSVFTVTR	Day2_DBS_R2_inj1	1.3348	331322	248226
sp|P02747|C1QC_HUMAN	FQSVFTVTR	Day2_DBS_R2_inj2	1.1893	301723	253688
sp|P02747|C1QC_HUMAN	FQSVFTVTR	Day2_DBS_R2_inj3	1.3622	300392	220517
sp|P02747|C1QC_HUMAN	FQSVFTVTR	Day3_DBS_R1_inj1	1.2054	325523	270057
sp|P02747|C1QC_HUMAN	FQSVFTVTR	Day3_DBS_R1_inj2	1.3086	349169	266836
sp|P02747|C1QC_HUMAN	FQSVFTVTR	Day3_DBS_R1_inj3	1.3674	370141	270691
sp|P02747|C1QC_HUMAN	FQSVFTVTR	Day3_DBS_R2_inj1	1.3247	329364	248628
sp|P02747|C1QC_HUMAN	FQSVFTVTR	Day3_DBS_R2_inj2	1.1515	322367	279949
sp|P02747|C1QC_HUMAN	FQSVFTVTR	Day3_DBS_R2_inj3	1.2417	359829	289798
sp|P02747|C1QC_HUMAN	FQSVFTVTR	Day4_DBS_R1_inj1	1.5123	368891	243921
sp|P02747|C1QC_HUMAN	FQSVFTVTR	Day4_DBS_R1_inj2	1.3087	315903	241390
sp|P02747|C1QC_HUMAN	FQSVFTVTR	Day4_DBS_R1_inj3	1.4802	328500	221925
sp|P02747|C1QC_HUMAN	FQSVFTVTR	Day4_DBS_R2_inj1	1.5793	336675	213182
sp|P02747|C1QC_HUMAN	FQSVFTVTR	Day4_DBS_R2_inj2	1.4254	321342	225441
sp|P02747|C1QC_HUMAN	FQSVFTVTR	Day4_DBS_R2_inj3	1.4657	334525	228236
sp|P02747|C1QC_HUMAN	FQSVFTVTR	Day5_DBS_R1_inj1	1.2766	412996	323522
sp|P02747|C1QC_HUMAN	FQSVFTVTR	Day5_DBS_R1_inj2	1.2327	360159	292167
sp|P02747|C1QC_HUMAN	FQSVFTVTR	Day5_DBS_R1_inj3	1.2049	359015	297963
sp|P02747|C1QC_HUMAN	FQSVFTVTR	Day5_DBS_R2_inj1	1.4536	393007	270368
sp|P02747|C1QC_HUMAN	FQSVFTVTR	Day5_DBS_R2_inj2	1.3109	360201	274774
sp|P02747|C1QC_HUMAN	FQSVFTVTR	Day5_DBS_R2_inj3	1.1235	324182	288536
sp|Q9NZP8|C1RL_HUMAN	VVVHPDYR	Day2_DBS_R1_inj1	0.0419	27844	664414	0.0351	0.0391333	0.0371167	0.002852	7.68387	0.0415333	0.0387667	0.04015	0.00195633	4.87255	0.0402333	0.0351	0.0376667	0.00362981	9.63668	0.0493	0.0533667	0.0513333	0.00287557	5.60176	6.94871	0.0415417	0.00587079	14.1323	0.0415917	0.00805846	19.3752	16.7537	18.1376
sp|Q9NZP8|C1RL_HUMAN	VVVHPDYR	Day2_DBS_R1_inj2	0.0327	24293	743437
sp|Q9NZP8|C1RL_HUMAN	VVVHPDYR	Day2_DBS_R1_inj3	0.0307	20955	681500
sp|Q9NZP8|C1RL_HUMAN	VVVHPDYR	Day2_DBS_R2_inj1	0.0335	23440	699765
sp|Q9NZP8|C1RL_HUMAN	VVVHPDYR	Day2_DBS_R2_inj2	0.0434	27184	626255
sp|Q9NZP8|C1RL_HUMAN	VVVHPDYR	Day2_DBS_R2_inj3	0.0405	25652	634158
sp|Q9NZP8|C1RL_HUMAN	VVVHPDYR	Day3_DBS_R1_inj1	0.0333	25573	768087
sp|Q9NZP8|C1RL_HUMAN	VVVHPDYR	Day3_DBS_R1_inj2	0.0492	29127	591782
sp|Q9NZP8|C1RL_HUMAN	VVVHPDYR	Day3_DBS_R1_inj3	0.0421	23638	561183
sp|Q9NZP8|C1RL_HUMAN	VVVHPDYR	Day3_DBS_R2_inj1	0.0402	26848	668461
sp|Q9NZP8|C1RL_HUMAN	VVVHPDYR	Day3_DBS_R2_inj2	0.0395	25929	656353
sp|Q9NZP8|C1RL_HUMAN	VVVHPDYR	Day3_DBS_R2_inj3	0.0366	23461	640913
sp|Q9NZP8|C1RL_HUMAN	VVVHPDYR	Day4_DBS_R1_inj1	0.0332	20577	619121
sp|Q9NZP8|C1RL_HUMAN	VVVHPDYR	Day4_DBS_R1_inj2	0.0436	24686	566536
sp|Q9NZP8|C1RL_HUMAN	VVVHPDYR	Day4_DBS_R1_inj3	0.0439	27566	627216
sp|Q9NZP8|C1RL_HUMAN	VVVHPDYR	Day4_DBS_R2_inj1	0.0341	22612	662746
sp|Q9NZP8|C1RL_HUMAN	VVVHPDYR	Day4_DBS_R2_inj2	0.0404	23055	570916
sp|Q9NZP8|C1RL_HUMAN	VVVHPDYR	Day4_DBS_R2_inj3	0.0308	21176	686812
sp|Q9NZP8|C1RL_HUMAN	VVVHPDYR	Day5_DBS_R1_inj1	0.0494	31372	634814
sp|Q9NZP8|C1RL_HUMAN	VVVHPDYR	Day5_DBS_R1_inj2	0.0591	24666	417159
sp|Q9NZP8|C1RL_HUMAN	VVVHPDYR	Day5_DBS_R1_inj3	0.0394	18848	477787
sp|Q9NZP8|C1RL_HUMAN	VVVHPDYR	Day5_DBS_R2_inj1	0.0659	28890	438239
sp|Q9NZP8|C1RL_HUMAN	VVVHPDYR	Day5_DBS_R2_inj2	0.0453	20683	456898
sp|Q9NZP8|C1RL_HUMAN	VVVHPDYR	Day5_DBS_R2_inj3	0.0489	22485	460082
sp|P08185|CBG_HUMAN	WSAGLTSSQVDLYIPK	Day2_DBS_R1_inj1	4.5021	24270	5391	4.33337	4.01093	4.17215	0.227995	5.46468	4.9014	3.9338	4.4176	0.684197	15.488	7.2354	5.91703	6.57622	0.932226	14.1757	4.48803	3.71573	4.10188	0.546099	13.3134	12.1104	5.23955	1.352	25.8037	4.39438	1.02277	23.2746	24.5392	27.3648
sp|P08185|CBG_HUMAN	WSAGLTSSQVDLYIPK	Day2_DBS_R1_inj2	3.177	23838	7504	23711.7	24152.3	23932	311.598	1.30202	25479.7	23874.7	24677.2	1134.91	4.59901	23343	22163.7	22753.3	833.915	3.66502	23738.7	23341	23539.8	281.193	1.19454	2.69015	24068.3	958.099	3.98076	23382.9	879.801	3.76258	3.87167	4.71452
sp|P08185|CBG_HUMAN	WSAGLTSSQVDLYIPK	Day2_DBS_R1_inj3	5.321	23027	4328
sp|P08185|CBG_HUMAN	WSAGLTSSQVDLYIPK	Day2_DBS_R2_inj1	3.547	25550	7203
sp|P08185|CBG_HUMAN	WSAGLTSSQVDLYIPK	Day2_DBS_R2_inj2	4.7061	24996	5311
sp|P08185|CBG_HUMAN	WSAGLTSSQVDLYIPK	Day2_DBS_R2_inj3	3.7797	21911	5797
sp|P08185|CBG_HUMAN	WSAGLTSSQVDLYIPK	Day3_DBS_R1_inj1	4.8446	26151	5398
sp|P08185|CBG_HUMAN	WSAGLTSSQVDLYIPK	Day3_DBS_R1_inj2	5.5265	26364	4771
sp|P08185|CBG_HUMAN	WSAGLTSSQVDLYIPK	Day3_DBS_R1_inj3	4.3331	23924	5521
sp|P08185|CBG_HUMAN	WSAGLTSSQVDLYIPK	Day3_DBS_R2_inj1	4.3305	25203	5820
sp|P08185|CBG_HUMAN	WSAGLTSSQVDLYIPK	Day3_DBS_R2_inj2	4.0179	23715	5902
sp|P08185|CBG_HUMAN	WSAGLTSSQVDLYIPK	Day3_DBS_R2_inj3	3.453	22706	6576
sp|P08185|CBG_HUMAN	WSAGLTSSQVDLYIPK	Day4_DBS_R1_inj1	8.2145	24421	2973
sp|P08185|CBG_HUMAN	WSAGLTSSQVDLYIPK	Day4_DBS_R1_inj2	7.6166	23300	3059
sp|P08185|CBG_HUMAN	WSAGLTSSQVDLYIPK	Day4_DBS_R1_inj3	5.8751	22308	3797
sp|P08185|CBG_HUMAN	WSAGLTSSQVDLYIPK	Day4_DBS_R2_inj1	4.3507	22251	5114
sp|P08185|CBG_HUMAN	WSAGLTSSQVDLYIPK	Day4_DBS_R2_inj2	7.2912	22936	3146
sp|P08185|CBG_HUMAN	WSAGLTSSQVDLYIPK	Day4_DBS_R2_inj3	6.1092	21304	3487
sp|P08185|CBG_HUMAN	WSAGLTSSQVDLYIPK	Day5_DBS_R1_inj1	3.5668	27363	7672
sp|P08185|CBG_HUMAN	WSAGLTSSQVDLYIPK	Day5_DBS_R1_inj2	3.2899	21946	6671
sp|P08185|CBG_HUMAN	WSAGLTSSQVDLYIPK	Day5_DBS_R1_inj3	6.6074	21907	3316
sp|P08185|CBG_HUMAN	WSAGLTSSQVDLYIPK	Day5_DBS_R2_inj1	3.1998	22545	7046
sp|P08185|CBG_HUMAN	WSAGLTSSQVDLYIPK	Day5_DBS_R2_inj2	3.5042	24186	6902
sp|P08185|CBG_HUMAN	WSAGLTSSQVDLYIPK	Day5_DBS_R2_inj3	4.4432	23292	5242
sp|P04003|C4BPA_HUMAN	EDVYVVGTVLR	Day2_DBS_R1_inj1	2.2331	82566	36974	2.29513	2.1595	2.22732	0.0959072	4.30595	2.40887	2.29027	2.34957	0.0838629	3.56929	2.52717	3.04173	2.78445	0.363854	13.0673	1.9113	1.80273	1.85702	0.0767682	4.13395	6.26914	2.28562	0.266921	11.6783	2.32356	0.521235	22.4326	17.0555	18.1711
sp|P04003|C4BPA_HUMAN	EDVYVVGTVLR	Day2_DBS_R1_inj2	2.3922	76261	31879
sp|P04003|C4BPA_HUMAN	EDVYVVGTVLR	Day2_DBS_R1_inj3	2.2601	72740	32184
sp|P04003|C4BPA_HUMAN	EDVYVVGTVLR	Day2_DBS_R2_inj1	2.5467	80911	31771
sp|P04003|C4BPA_HUMAN	EDVYVVGTVLR	Day2_DBS_R2_inj2	2.1069	78252	37142
sp|P04003|C4BPA_HUMAN	EDVYVVGTVLR	Day2_DBS_R2_inj3	1.8249	70776	38783
sp|P04003|C4BPA_HUMAN	EDVYVVGTVLR	Day3_DBS_R1_inj1	2.5865	83497	32281
sp|P04003|C4BPA_HUMAN	EDVYVVGTVLR	Day3_DBS_R1_inj2	2.2639	78297	34586
sp|P04003|C4BPA_HUMAN	EDVYVVGTVLR	Day3_DBS_R1_inj3	2.3762	76703	32280
sp|P04003|C4BPA_HUMAN	EDVYVVGTVLR	Day3_DBS_R2_inj1	2.2829	81669	35774
sp|P04003|C4BPA_HUMAN	EDVYVVGTVLR	Day3_DBS_R2_inj2	2.2057	78110	35413
sp|P04003|C4BPA_HUMAN	EDVYVVGTVLR	Day3_DBS_R2_inj3	2.3822	76882	32273
sp|P04003|C4BPA_HUMAN	EDVYVVGTVLR	Day4_DBS_R1_inj1	2.3454	72852	31061
sp|P04003|C4BPA_HUMAN	EDVYVVGTVLR	Day4_DBS_R1_inj2	2.5544	76952	30125
sp|P04003|C4BPA_HUMAN	EDVYVVGTVLR	Day4_DBS_R1_inj3	2.6817	71044	26492
sp|P04003|C4BPA_HUMAN	EDVYVVGTVLR	Day4_DBS_R2_inj1	3.1223	71049	22756
sp|P04003|C4BPA_HUMAN	EDVYVVGTVLR	Day4_DBS_R2_inj2	3.2364	74979	23167
sp|P04003|C4BPA_HUMAN	EDVYVVGTVLR	Day4_DBS_R2_inj3	2.7665	67192	24288
sp|P04003|C4BPA_HUMAN	EDVYVVGTVLR	Day5_DBS_R1_inj1	2.0215	76371	37779
sp|P04003|C4BPA_HUMAN	EDVYVVGTVLR	Day5_DBS_R1_inj2	1.861	65956	35441
sp|P04003|C4BPA_HUMAN	EDVYVVGTVLR	Day5_DBS_R1_inj3	1.8514	63179	34125
sp|P04003|C4BPA_HUMAN	EDVYVVGTVLR	Day5_DBS_R2_inj1	1.7065	67833	39750
sp|P04003|C4BPA_HUMAN	EDVYVVGTVLR	Day5_DBS_R2_inj2	1.8404	67849	36867
sp|P04003|C4BPA_HUMAN	EDVYVVGTVLR	Day5_DBS_R2_inj3	1.8613	60417	32460
sp|P00915|CAH1_HUMAN	VLDALQAIK	Day2_DBS_R1_inj1	1.478	58056636	39281396	1.44283	1.45813	1.45048	0.0108187	0.745871	1.58967	1.6895	1.63958	0.0705928	4.30553	1.53767	1.58617	1.56192	0.0342947	2.19568	1.47863	1.49687	1.48775	0.0128929	0.866605	2.02842	1.5122	0.0647768	4.28361	1.55767	0.10295	6.60921	5.44641	5.81188
sp|P00915|CAH1_HUMAN	VLDALQAIK	Day2_DBS_R1_inj2	1.351	55647036	41188720
sp|P00915|CAH1_HUMAN	VLDALQAIK	Day2_DBS_R1_inj3	1.4995	58358900	38919924
sp|P00915|CAH1_HUMAN	VLDALQAIK	Day2_DBS_R2_inj1	1.3519	57275596	42367476
sp|P00915|CAH1_HUMAN	VLDALQAIK	Day2_DBS_R2_inj2	1.5014	59261340	39469912
sp|P00915|CAH1_HUMAN	VLDALQAIK	Day2_DBS_R2_inj3	1.5211	60063900	39487836
sp|P00915|CAH1_HUMAN	VLDALQAIK	Day3_DBS_R1_inj1	1.4903	59409548	39865364
sp|P00915|CAH1_HUMAN	VLDALQAIK	Day3_DBS_R1_inj2	1.7018	62014536	36439820
sp|P00915|CAH1_HUMAN	VLDALQAIK	Day3_DBS_R1_inj3	1.5769	60883788	38610260
sp|P00915|CAH1_HUMAN	VLDALQAIK	Day3_DBS_R2_inj1	1.8538	63411920	34206584
sp|P00915|CAH1_HUMAN	VLDALQAIK	Day3_DBS_R2_inj2	1.7031	58845792	34552432
sp|P00915|CAH1_HUMAN	VLDALQAIK	Day3_DBS_R2_inj3	1.5116	61674148	40799628
sp|P00915|CAH1_HUMAN	VLDALQAIK	Day4_DBS_R1_inj1	1.5411	54013780	35048940
sp|P00915|CAH1_HUMAN	VLDALQAIK	Day4_DBS_R1_inj2	1.5161	53546528	35319372
sp|P00915|CAH1_HUMAN	VLDALQAIK	Day4_DBS_R1_inj3	1.5558	53122632	34144512
sp|P00915|CAH1_HUMAN	VLDALQAIK	Day4_DBS_R2_inj1	1.5831	56802876	35879992
sp|P00915|CAH1_HUMAN	VLDALQAIK	Day4_DBS_R2_inj2	1.5247	51866548	34018424
sp|P00915|CAH1_HUMAN	VLDALQAIK	Day4_DBS_R2_inj3	1.6507	58033880	35157584
sp|P00915|CAH1_HUMAN	VLDALQAIK	Day5_DBS_R1_inj1	1.5118	57440296	37995852
sp|P00915|CAH1_HUMAN	VLDALQAIK	Day5_DBS_R1_inj2	1.3832	51388528	37150636
sp|P00915|CAH1_HUMAN	VLDALQAIK	Day5_DBS_R1_inj3	1.5409	53707596	34855392
sp|P00915|CAH1_HUMAN	VLDALQAIK	Day5_DBS_R2_inj1	1.4831	57456480	38739556
sp|P00915|CAH1_HUMAN	VLDALQAIK	Day5_DBS_R2_inj2	1.4449	50994680	35293048
sp|P00915|CAH1_HUMAN	VLDALQAIK	Day5_DBS_R2_inj3	1.5626	52743124	33753672
sp|P02745|C1QA_HUMAN	PAFSAIR	Day2_DBS_R1_inj1	0.4354	61058	140250	0.3851	0.4329	0.409	0.0337997	8.26399	0.355433	0.3621	0.358767	0.00471405	1.31396	0.360933	0.398533	0.379733	0.0265872	7.00155	0.331967	0.293933	0.31295	0.0268936	8.59359	6.29327	0.358358	0.0218084	6.08565	0.371867	0.0594563	15.9886	11.0371	12.7053
sp|P02745|C1QA_HUMAN	PAFSAIR	Day2_DBS_R1_inj2	0.3924	53212	135608
sp|P02745|C1QA_HUMAN	PAFSAIR	Day2_DBS_R1_inj3	0.3275	51481	157193
sp|P02745|C1QA_HUMAN	PAFSAIR	Day2_DBS_R2_inj1	0.416	61902	148812
sp|P02745|C1QA_HUMAN	PAFSAIR	Day2_DBS_R2_inj2	0.4705	64779	137687
sp|P02745|C1QA_HUMAN	PAFSAIR	Day2_DBS_R2_inj3	0.4122	65432	158721
sp|P02745|C1QA_HUMAN	PAFSAIR	Day3_DBS_R1_inj1	0.3381	53202	157377
sp|P02745|C1QA_HUMAN	PAFSAIR	Day3_DBS_R1_inj2	0.3694	51165	138506
sp|P02745|C1QA_HUMAN	PAFSAIR	Day3_DBS_R1_inj3	0.3588	47107	131298
sp|P02745|C1QA_HUMAN	PAFSAIR	Day3_DBS_R2_inj1	0.3269	47524	145368
sp|P02745|C1QA_HUMAN	PAFSAIR	Day3_DBS_R2_inj2	0.3778	48764	129075
sp|P02745|C1QA_HUMAN	PAFSAIR	Day3_DBS_R2_inj3	0.3816	52209	136820
sp|P02745|C1QA_HUMAN	PAFSAIR	Day4_DBS_R1_inj1	0.3896	55402	142200
sp|P02745|C1QA_HUMAN	PAFSAIR	Day4_DBS_R1_inj2	0.3316	49721	149930
sp|P02745|C1QA_HUMAN	PAFSAIR	Day4_DBS_R1_inj3	0.3616	49584	137126
sp|P02745|C1QA_HUMAN	PAFSAIR	Day4_DBS_R2_inj1	0.449	57104	127191
sp|P02745|C1QA_HUMAN	PAFSAIR	Day4_DBS_R2_inj2	0.3251	43138	132709
sp|P02745|C1QA_HUMAN	PAFSAIR	Day4_DBS_R2_inj3	0.4215	53840	127749
sp|P02745|C1QA_HUMAN	PAFSAIR	Day5_DBS_R1_inj1	0.3079	45367	147365
sp|P02745|C1QA_HUMAN	PAFSAIR	Day5_DBS_R1_inj2	0.3561	50385	141504
sp|P02745|C1QA_HUMAN	PAFSAIR	Day5_DBS_R1_inj3	0.3319	38075	114729
sp|P02745|C1QA_HUMAN	PAFSAIR	Day5_DBS_R2_inj1	0.2983	39244	131541
sp|P02745|C1QA_HUMAN	PAFSAIR	Day5_DBS_R2_inj2	0.3032	37461	123566
sp|P02745|C1QA_HUMAN	PAFSAIR	Day5_DBS_R2_inj3	0.2803	34195	122002
sp|P00736|C1R_HUMAN	GLTLHLK	Day2_DBS_R1_inj1	0.1401	144161	1028692	0.158633	0.138567	0.1486	0.0141893	9.54864	0.1361	0.110867	0.123483	0.0178427	14.4494	0.148067	0.1575	0.152783	0.00667037	4.3659	0.198233	0.220467	0.20935	0.0157213	7.5096	8.9684	0.160258	0.0269382	16.8092	0.15685	0.046534	29.6679	23.2386	24.9091
sp|P00736|C1R_HUMAN	GLTLHLK	Day2_DBS_R1_inj2	0.1827	150261	822481	143660	140511	142086	2226.21	1.56681	137308	122157	129733	10713.6	8.25822	136451	133825	135138	1856.39	1.3737	134750	140088	137419	3774.3	2.74656	3.48632	138042	3892.89	2.82007	134145	8556.94	6.37886	4.59946	5.77144
sp|P00736|C1R_HUMAN	GLTLHLK	Day2_DBS_R1_inj3	0.1531	136557	891730
sp|P00736|C1R_HUMAN	GLTLHLK	Day2_DBS_R2_inj1	0.146	145617	997581
sp|P00736|C1R_HUMAN	GLTLHLK	Day2_DBS_R2_inj2	0.1376	142192	1033531
sp|P00736|C1R_HUMAN	GLTLHLK	Day2_DBS_R2_inj3	0.1321	133725	1011918
sp|P00736|C1R_HUMAN	GLTLHLK	Day3_DBS_R1_inj1	0.1245	137048	1100565
sp|P00736|C1R_HUMAN	GLTLHLK	Day3_DBS_R1_inj2	0.1459	143997	986876
sp|P00736|C1R_HUMAN	GLTLHLK	Day3_DBS_R1_inj3	0.1379	130880	948761
sp|P00736|C1R_HUMAN	GLTLHLK	Day3_DBS_R2_inj1	0.109	119802	1099216
sp|P00736|C1R_HUMAN	GLTLHLK	Day3_DBS_R2_inj2	0.1081	119201	1102914
sp|P00736|C1R_HUMAN	GLTLHLK	Day3_DBS_R2_inj3	0.1155	127468	1104026
sp|P00736|C1R_HUMAN	GLTLHLK	Day4_DBS_R1_inj1	0.1517	139953	922750
sp|P00736|C1R_HUMAN	GLTLHLK	Day4_DBS_R1_inj2	0.1445	135365	936583
sp|P00736|C1R_HUMAN	GLTLHLK	Day4_DBS_R1_inj3	0.148	134034	905559
sp|P00736|C1R_HUMAN	GLTLHLK	Day4_DBS_R2_inj1	0.1547	138169	893305
sp|P00736|C1R_HUMAN	GLTLHLK	Day4_DBS_R2_inj2	0.1587	133284	839955
sp|P00736|C1R_HUMAN	GLTLHLK	Day4_DBS_R2_inj3	0.1591	130023	817485
sp|P00736|C1R_HUMAN	GLTLHLK	Day5_DBS_R1_inj1	0.2261	159386	704971
sp|P00736|C1R_HUMAN	GLTLHLK	Day5_DBS_R1_inj2	0.1727	118943	688539
sp|P00736|C1R_HUMAN	GLTLHLK	Day5_DBS_R1_inj3	0.1959	125922	642685
sp|P00736|C1R_HUMAN	GLTLHLK	Day5_DBS_R2_inj1	0.2228	137344	616495
sp|P00736|C1R_HUMAN	GLTLHLK	Day5_DBS_R2_inj2	0.221	139608	631705
sp|P00736|C1R_HUMAN	GLTLHLK	Day5_DBS_R2_inj3	0.2176	143312	658490
sp|P00736|C1R_HUMAN	YTTEIIK	Day2_DBS_R1_inj1	0.0576	48280	838748	0.0464667	0.0454667	0.0459667	0.000707107	1.5383	0.0551333	0.0496333	0.0523833	0.00388909	7.42428	0.0520333	0.0525333	0.0522833	0.000353553	0.676226	0.0455333	0.0411667	0.04335	0.0030877	7.12272	4.19038	0.0497917	0.00457338	9.18504	0.0472	0.00495887	10.5061	9.84556	10.7002
sp|P00736|C1R_HUMAN	YTTEIIK	Day2_DBS_R1_inj2	0.0435	35904	826224
sp|P00736|C1R_HUMAN	YTTEIIK	Day2_DBS_R1_inj3	0.0383	35955	938582
sp|P00736|C1R_HUMAN	YTTEIIK	Day2_DBS_R2_inj1	0.0479	43541	909319
sp|P00736|C1R_HUMAN	YTTEIIK	Day2_DBS_R2_inj2	0.0432	38188	884566
sp|P00736|C1R_HUMAN	YTTEIIK	Day2_DBS_R2_inj3	0.0453	39647	875574
sp|P00736|C1R_HUMAN	YTTEIIK	Day3_DBS_R1_inj1	0.0582	49438	849004
sp|P00736|C1R_HUMAN	YTTEIIK	Day3_DBS_R1_inj2	0.0518	42902	828433
sp|P00736|C1R_HUMAN	YTTEIIK	Day3_DBS_R1_inj3	0.0554	47528	857251
sp|P00736|C1R_HUMAN	YTTEIIK	Day3_DBS_R2_inj1	0.0479	41773	872591
sp|P00736|C1R_HUMAN	YTTEIIK	Day3_DBS_R2_inj2	0.0447	38277	855721
sp|P00736|C1R_HUMAN	YTTEIIK	Day3_DBS_R2_inj3	0.0563	45360	806013
sp|P00736|C1R_HUMAN	YTTEIIK	Day4_DBS_R1_inj1	0.0564	44866	796047
sp|P00736|C1R_HUMAN	YTTEIIK	Day4_DBS_R1_inj2	0.05	43112	862875
sp|P00736|C1R_HUMAN	YTTEIIK	Day4_DBS_R1_inj3	0.0497	40272	810317
sp|P00736|C1R_HUMAN	YTTEIIK	Day4_DBS_R2_inj1	0.0526	42490	807158
sp|P00736|C1R_HUMAN	YTTEIIK	Day4_DBS_R2_inj2	0.0501	39676	791689
sp|P00736|C1R_HUMAN	YTTEIIK	Day4_DBS_R2_inj3	0.0549	41455	755248
sp|P00736|C1R_HUMAN	YTTEIIK	Day5_DBS_R1_inj1	0.0414	39951	964194
sp|P00736|C1R_HUMAN	YTTEIIK	Day5_DBS_R1_inj2	0.0508	45157	889699
sp|P00736|C1R_HUMAN	YTTEIIK	Day5_DBS_R1_inj3	0.0444	37202	838815
sp|P00736|C1R_HUMAN	YTTEIIK	Day5_DBS_R2_inj1	0.0427	38037	891673
sp|P00736|C1R_HUMAN	YTTEIIK	Day5_DBS_R2_inj2	0.0357	36035	1008885
sp|P00736|C1R_HUMAN	YTTEIIK	Day5_DBS_R2_inj3	0.0451	39552	877073
sp|P07451|CAH3_HUMAN	VVFDDTYDR	Day2_DBS_R1_inj1	0.3241	208698	644023	0.310933	0.324133	0.317533	0.00933381	2.93947	0.351533	0.365	0.358267	0.00952237	2.6579	0.3476	0.347267	0.347433	0.000235702	0.067841	0.3219	0.331167	0.326533	0.00655252	2.00669	1.91798	0.332992	0.0197213	5.92247	0.341892	0.0181959	5.32212	5.62229	5.94044
sp|P07451|CAH3_HUMAN	VVFDDTYDR	Day2_DBS_R1_inj2	0.3308	211344	638820
sp|P07451|CAH3_HUMAN	VVFDDTYDR	Day2_DBS_R1_inj3	0.2779	176384	634671
sp|P07451|CAH3_HUMAN	VVFDDTYDR	Day2_DBS_R2_inj1	0.3235	207221	640624
sp|P07451|CAH3_HUMAN	VVFDDTYDR	Day2_DBS_R2_inj2	0.3253	190472	585496
sp|P07451|CAH3_HUMAN	VVFDDTYDR	Day2_DBS_R2_inj3	0.3236	195702	604749
sp|P07451|CAH3_HUMAN	VVFDDTYDR	Day3_DBS_R1_inj1	0.3543	227075	640848
sp|P07451|CAH3_HUMAN	VVFDDTYDR	Day3_DBS_R1_inj2	0.3613	212530	588289
sp|P07451|CAH3_HUMAN	VVFDDTYDR	Day3_DBS_R1_inj3	0.339	209346	617583
sp|P07451|CAH3_HUMAN	VVFDDTYDR	Day3_DBS_R2_inj1	0.3952	228689	578709
sp|P07451|CAH3_HUMAN	VVFDDTYDR	Day3_DBS_R2_inj2	0.3576	218909	612151
sp|P07451|CAH3_HUMAN	VVFDDTYDR	Day3_DBS_R2_inj3	0.3422	202056	590501
sp|P07451|CAH3_HUMAN	VVFDDTYDR	Day4_DBS_R1_inj1	0.3608	209187	579821
sp|P07451|CAH3_HUMAN	VVFDDTYDR	Day4_DBS_R1_inj2	0.3491	195190	559148
sp|P07451|CAH3_HUMAN	VVFDDTYDR	Day4_DBS_R1_inj3	0.3329	187515	563357
sp|P07451|CAH3_HUMAN	VVFDDTYDR	Day4_DBS_R2_inj1	0.3911	196650	502762
sp|P07451|CAH3_HUMAN	VVFDDTYDR	Day4_DBS_R2_inj2	0.3415	184852	541259
sp|P07451|CAH3_HUMAN	VVFDDTYDR	Day4_DBS_R2_inj3	0.3092	176515	570871
sp|P07451|CAH3_HUMAN	VVFDDTYDR	Day5_DBS_R1_inj1	0.313	150610	481255
sp|P07451|CAH3_HUMAN	VVFDDTYDR	Day5_DBS_R1_inj2	0.3407	168262	493808
sp|P07451|CAH3_HUMAN	VVFDDTYDR	Day5_DBS_R1_inj3	0.312	137668	441215
sp|P07451|CAH3_HUMAN	VVFDDTYDR	Day5_DBS_R2_inj1	0.3476	160114	460665
sp|P07451|CAH3_HUMAN	VVFDDTYDR	Day5_DBS_R2_inj2	0.3469	149289	430313
sp|P07451|CAH3_HUMAN	VVFDDTYDR	Day5_DBS_R2_inj3	0.299	136930	457885
sp|P17066|HSP76_HUMAN	STLEPVEK	Day2_DBS_R1_inj1	0.5503	29822	54192	0.51	0.526267	0.518133	0.0115023	2.21994	0.612333	0.550967	0.58165	0.0433928	7.46029	0.540233	0.553167	0.5467	0.00914525	1.67281	0.586767	0.563633	0.5752	0.0163577	2.84383	3.54922	0.562333	0.0459136	8.16484	0.548508	0.015824	2.88492	5.52488	6.56668
sp|P17066|HSP76_HUMAN	STLEPVEK	Day2_DBS_R1_inj2	0.4456	27154	60939
sp|P17066|HSP76_HUMAN	STLEPVEK	Day2_DBS_R1_inj3	0.5341	27618	51710
sp|P17066|HSP76_HUMAN	STLEPVEK	Day2_DBS_R2_inj1	0.5238	28264	53965
sp|P17066|HSP76_HUMAN	STLEPVEK	Day2_DBS_R2_inj2	0.4918	28243	57424
sp|P17066|HSP76_HUMAN	STLEPVEK	Day2_DBS_R2_inj3	0.5632	32002	56820
sp|P17066|HSP76_HUMAN	STLEPVEK	Day3_DBS_R1_inj1	0.5891	31501	53473
sp|P17066|HSP76_HUMAN	STLEPVEK	Day3_DBS_R1_inj2	0.5386	25885	48064
sp|P17066|HSP76_HUMAN	STLEPVEK	Day3_DBS_R1_inj3	0.7093	31789	44815
sp|P17066|HSP76_HUMAN	STLEPVEK	Day3_DBS_R2_inj1	0.6233	27483	44094
sp|P17066|HSP76_HUMAN	STLEPVEK	Day3_DBS_R2_inj2	0.4497	23445	52136
sp|P17066|HSP76_HUMAN	STLEPVEK	Day3_DBS_R2_inj3	0.5799	30114	51926
sp|P17066|HSP76_HUMAN	STLEPVEK	Day4_DBS_R1_inj1	0.4885	26560	54375
sp|P17066|HSP76_HUMAN	STLEPVEK	Day4_DBS_R1_inj2	0.6384	27058	42382
sp|P17066|HSP76_HUMAN	STLEPVEK	Day4_DBS_R1_inj3	0.4938	25585	51813
sp|P17066|HSP76_HUMAN	STLEPVEK	Day4_DBS_R2_inj1	0.5425	28106	51806
sp|P17066|HSP76_HUMAN	STLEPVEK	Day4_DBS_R2_inj2	0.5769	31975	55429
sp|P17066|HSP76_HUMAN	STLEPVEK	Day4_DBS_R2_inj3	0.5401	29801	55175
sp|P17066|HSP76_HUMAN	STLEPVEK	Day5_DBS_R1_inj1	0.5556	40800	73432
sp|P17066|HSP76_HUMAN	STLEPVEK	Day5_DBS_R1_inj2	0.5649	34270	60664
sp|P17066|HSP76_HUMAN	STLEPVEK	Day5_DBS_R1_inj3	0.6398	39227	61310
sp|P17066|HSP76_HUMAN	STLEPVEK	Day5_DBS_R2_inj1	0.6221	38327	61614
sp|P17066|HSP76_HUMAN	STLEPVEK	Day5_DBS_R2_inj2	0.508	31049	61125
sp|P17066|HSP76_HUMAN	STLEPVEK	Day5_DBS_R2_inj3	0.5608	33642	59994
sp|P01019|ANGT_HUMAN	ALQDQLVLVAAK	Day2_DBS_R1_inj1	0.3485	25729	73836	0.352833	0.392133	0.372483	0.0277893	7.46055	0.360367	0.386467	0.373417	0.0184555	4.94233	0.344133	0.4867	0.415417	0.10081	24.2672	0.3442	0.3536	0.3489	0.0066468	1.90507	9.64378	0.350383	0.00780951	2.22885	0.404725	0.0572293	14.1403	8.18457	12.6487
sp|P01019|ANGT_HUMAN	ALQDQLVLVAAK	Day2_DBS_R1_inj2	0.3102	24537	79104
sp|P01019|ANGT_HUMAN	ALQDQLVLVAAK	Day2_DBS_R1_inj3	0.3998	25205	63040
sp|P01019|ANGT_HUMAN	ALQDQLVLVAAK	Day2_DBS_R2_inj1	0.4032	25643	63604
sp|P01019|ANGT_HUMAN	ALQDQLVLVAAK	Day2_DBS_R2_inj2	0.3589	23399	65189
sp|P01019|ANGT_HUMAN	ALQDQLVLVAAK	Day2_DBS_R2_inj3	0.4143	28305	68319
sp|P01019|ANGT_HUMAN	ALQDQLVLVAAK	Day3_DBS_R1_inj1	0.3827	23810	62217
sp|P01019|ANGT_HUMAN	ALQDQLVLVAAK	Day3_DBS_R1_inj2	0.354	25917	73202
sp|P01019|ANGT_HUMAN	ALQDQLVLVAAK	Day3_DBS_R1_inj3	0.3444	20587	59768
sp|P01019|ANGT_HUMAN	ALQDQLVLVAAK	Day3_DBS_R2_inj1	0.3358	24674	73482
sp|P01019|ANGT_HUMAN	ALQDQLVLVAAK	Day3_DBS_R2_inj2	0.4208	26154	62154
sp|P01019|ANGT_HUMAN	ALQDQLVLVAAK	Day3_DBS_R2_inj3	0.4028	24760	61472
sp|P01019|ANGT_HUMAN	ALQDQLVLVAAK	Day4_DBS_R1_inj1	0.342	21588	63118
sp|P01019|ANGT_HUMAN	ALQDQLVLVAAK	Day4_DBS_R1_inj2	0.3569	20545	57569
sp|P01019|ANGT_HUMAN	ALQDQLVLVAAK	Day4_DBS_R1_inj3	0.3335	20706	62085
sp|P01019|ANGT_HUMAN	ALQDQLVLVAAK	Day4_DBS_R2_inj1	0.4792	23156	48324
sp|P01019|ANGT_HUMAN	ALQDQLVLVAAK	Day4_DBS_R2_inj2	0.4829	22413	46415
sp|P01019|ANGT_HUMAN	ALQDQLVLVAAK	Day4_DBS_R2_inj3	0.498	22291	44765
sp|P01019|ANGT_HUMAN	ALQDQLVLVAAK	Day5_DBS_R1_inj1	0.3373	25681	76126
sp|P01019|ANGT_HUMAN	ALQDQLVLVAAK	Day5_DBS_R1_inj2	0.3229	23307	72192
sp|P01019|ANGT_HUMAN	ALQDQLVLVAAK	Day5_DBS_R1_inj3	0.3724	23204	62306
sp|P01019|ANGT_HUMAN	ALQDQLVLVAAK	Day5_DBS_R2_inj1	0.3626	27494	75826
sp|P01019|ANGT_HUMAN	ALQDQLVLVAAK	Day5_DBS_R2_inj2	0.3976	25264	63539
sp|P01019|ANGT_HUMAN	ALQDQLVLVAAK	Day5_DBS_R2_inj3	0.3006	21294	70836
sp|P02655|APOC2_HUMAN	ESLSSYWESAK	Day2_DBS_R1_inj1	0.978	57147	58435	1.12513	1.084	1.10457	0.0290857	2.63322	1.16293	1.2575	1.21022	0.0668687	5.52535	1.2433	1.28923	1.26627	0.0324798	2.565	1.29697	1.2713	1.28413	0.0181491	1.41333	3.03423	1.20708	0.0775794	6.42701	1.22551	0.0952292	7.77059	7.0988	7.72007
sp|P02655|APOC2_HUMAN	ESLSSYWESAK	Day2_DBS_R1_inj2	1.0108	58495	57870
sp|P02655|APOC2_HUMAN	ESLSSYWESAK	Day2_DBS_R1_inj3	1.3866	65178	47004
sp|P02655|APOC2_HUMAN	ESLSSYWESAK	Day2_DBS_R2_inj1	0.8936	52534	58789
sp|P02655|APOC2_HUMAN	ESLSSYWESAK	Day2_DBS_R2_inj2	1.0887	64052	58831
sp|P02655|APOC2_HUMAN	ESLSSYWESAK	Day2_DBS_R2_inj3	1.2697	70618	55620
sp|P02655|APOC2_HUMAN	ESLSSYWESAK	Day3_DBS_R1_inj1	1.0535	61692	58561
sp|P02655|APOC2_HUMAN	ESLSSYWESAK	Day3_DBS_R1_inj2	1.225	59465	48542
sp|P02655|APOC2_HUMAN	ESLSSYWESAK	Day3_DBS_R1_inj3	1.2103	56170	46408
sp|P02655|APOC2_HUMAN	ESLSSYWESAK	Day3_DBS_R2_inj1	1.2195	66398	54448
sp|P02655|APOC2_HUMAN	ESLSSYWESAK	Day3_DBS_R2_inj2	1.3198	67882	51434
sp|P02655|APOC2_HUMAN	ESLSSYWESAK	Day3_DBS_R2_inj3	1.2332	62004	50280
sp|P02655|APOC2_HUMAN	ESLSSYWESAK	Day4_DBS_R1_inj1	1.2376	63489	51300
sp|P02655|APOC2_HUMAN	ESLSSYWESAK	Day4_DBS_R1_inj2	1.1344	54871	48370
sp|P02655|APOC2_HUMAN	ESLSSYWESAK	Day4_DBS_R1_inj3	1.3579	64875	47776
sp|P02655|APOC2_HUMAN	ESLSSYWESAK	Day4_DBS_R2_inj1	1.524	65333	42869
sp|P02655|APOC2_HUMAN	ESLSSYWESAK	Day4_DBS_R2_inj2	1.2138	54566	44956
sp|P02655|APOC2_HUMAN	ESLSSYWESAK	Day4_DBS_R2_inj3	1.1299	50704	44873
sp|P02655|APOC2_HUMAN	ESLSSYWESAK	Day5_DBS_R1_inj1	1.0632	39726	37366
sp|P02655|APOC2_HUMAN	ESLSSYWESAK	Day5_DBS_R1_inj2	1.4541	41848	28779
sp|P02655|APOC2_HUMAN	ESLSSYWESAK	Day5_DBS_R1_inj3	1.3736	38336	27909
sp|P02655|APOC2_HUMAN	ESLSSYWESAK	Day5_DBS_R2_inj1	1.1228	39398	35089
sp|P02655|APOC2_HUMAN	ESLSSYWESAK	Day5_DBS_R2_inj2	1.2955	37901	29257
sp|P02655|APOC2_HUMAN	ESLSSYWESAK	Day5_DBS_R2_inj3	1.3956	35152	25187
sp|P02655|APOC2_HUMAN	TAAQNLYEK	Day2_DBS_R1_inj1	1.3991	175871	125699	1.4174	1.43373	1.42557	0.0115494	0.810163	1.4872	1.48267	1.48493	0.00320555	0.215872	1.422	1.52547	1.47373	0.073162	4.9644	1.53197	1.39447	1.46322	0.0972272	6.64476	3.1588	1.46464	0.0550503	3.75862	1.45908	0.0570989	3.91334	3.83598	4.96918
sp|P02655|APOC2_HUMAN	TAAQNLYEK	Day2_DBS_R1_inj2	1.4082	167944	119258
sp|P02655|APOC2_HUMAN	TAAQNLYEK	Day2_DBS_R1_inj3	1.4449	165923	114835
sp|P02655|APOC2_HUMAN	TAAQNLYEK	Day2_DBS_R2_inj1	1.6146	174809	108269
sp|P02655|APOC2_HUMAN	TAAQNLYEK	Day2_DBS_R2_inj2	1.4573	182140	124982
sp|P02655|APOC2_HUMAN	TAAQNLYEK	Day2_DBS_R2_inj3	1.2293	161688	131533
sp|P02655|APOC2_HUMAN	TAAQNLYEK	Day3_DBS_R1_inj1	1.5545	196911	126668
sp|P02655|APOC2_HUMAN	TAAQNLYEK	Day3_DBS_R1_inj2	1.4052	171789	122253
sp|P02655|APOC2_HUMAN	TAAQNLYEK	Day3_DBS_R1_inj3	1.5019	186038	123869
sp|P02655|APOC2_HUMAN	TAAQNLYEK	Day3_DBS_R2_inj1	1.5401	184903	120059
sp|P02655|APOC2_HUMAN	TAAQNLYEK	Day3_DBS_R2_inj2	1.6366	185474	113327
sp|P02655|APOC2_HUMAN	TAAQNLYEK	Day3_DBS_R2_inj3	1.2713	170409	134042
sp|P02655|APOC2_HUMAN	TAAQNLYEK	Day4_DBS_R1_inj1	1.5164	164743	108638
sp|P02655|APOC2_HUMAN	TAAQNLYEK	Day4_DBS_R1_inj2	1.3188	160619	121789
sp|P02655|APOC2_HUMAN	TAAQNLYEK	Day4_DBS_R1_inj3	1.4308	178606	124826
sp|P02655|APOC2_HUMAN	TAAQNLYEK	Day4_DBS_R2_inj1	1.5167	170229	112233
sp|P02655|APOC2_HUMAN	TAAQNLYEK	Day4_DBS_R2_inj2	1.4478	178113	123025
sp|P02655|APOC2_HUMAN	TAAQNLYEK	Day4_DBS_R2_inj3	1.6119	175999	109190
sp|P02655|APOC2_HUMAN	TAAQNLYEK	Day5_DBS_R1_inj1	1.5469	197884	127924
sp|P02655|APOC2_HUMAN	TAAQNLYEK	Day5_DBS_R1_inj2	1.7806	197574	110958
sp|P02655|APOC2_HUMAN	TAAQNLYEK	Day5_DBS_R1_inj3	1.2684	153426	120964
sp|P02655|APOC2_HUMAN	TAAQNLYEK	Day5_DBS_R2_inj1	1.3386	160106	119606
sp|P02655|APOC2_HUMAN	TAAQNLYEK	Day5_DBS_R2_inj2	1.5404	162673	105605
sp|P02655|APOC2_HUMAN	TAAQNLYEK	Day5_DBS_R2_inj3	1.3044	153168	117428
sp|P02655|APOC2_HUMAN	TYLPAVDEK	Day2_DBS_R1_inj1	0.1666	758159	4550594	0.168567	0.1815	0.175033	0.00914525	5.22486	0.1823	0.1818	0.18205	0.000353553	0.194207	0.187767	0.1868	0.187283	0.000683537	0.364975	0.1601	0.1772	0.16865	0.0120915	7.1696	3.23841	0.174683	0.0126395	7.23569	0.181825	0.0039263	2.15938	4.69754	5.70563
sp|P02655|APOC2_HUMAN	TYLPAVDEK	Day2_DBS_R1_inj2	0.166	688880	4150928
sp|P02655|APOC2_HUMAN	TYLPAVDEK	Day2_DBS_R1_inj3	0.1731	732030	4228256
sp|P02655|APOC2_HUMAN	TYLPAVDEK	Day2_DBS_R2_inj1	0.2058	799072	3882904
sp|P02655|APOC2_HUMAN	TYLPAVDEK	Day2_DBS_R2_inj2	0.1715	771488	4499659
sp|P02655|APOC2_HUMAN	TYLPAVDEK	Day2_DBS_R2_inj3	0.1672	711229	4253024
sp|P02655|APOC2_HUMAN	TYLPAVDEK	Day3_DBS_R1_inj1	0.1623	738377	4548282
sp|P02655|APOC2_HUMAN	TYLPAVDEK	Day3_DBS_R1_inj2	0.1891	841906	4451842
sp|P02655|APOC2_HUMAN	TYLPAVDEK	Day3_DBS_R1_inj3	0.1955	770044	3938896
sp|P02655|APOC2_HUMAN	TYLPAVDEK	Day3_DBS_R2_inj1	0.1713	731483	4271313
sp|P02655|APOC2_HUMAN	TYLPAVDEK	Day3_DBS_R2_inj2	0.1769	740881	4187282
sp|P02655|APOC2_HUMAN	TYLPAVDEK	Day3_DBS_R2_inj3	0.1972	720705	3654024
sp|P02655|APOC2_HUMAN	TYLPAVDEK	Day4_DBS_R1_inj1	0.1966	749091	3811052
sp|P02655|APOC2_HUMAN	TYLPAVDEK	Day4_DBS_R1_inj2	0.1698	754126	4442137
sp|P02655|APOC2_HUMAN	TYLPAVDEK	Day4_DBS_R1_inj3	0.1969	745734	3787903
sp|P02655|APOC2_HUMAN	TYLPAVDEK	Day4_DBS_R2_inj1	0.1843	713709	3872328
sp|P02655|APOC2_HUMAN	TYLPAVDEK	Day4_DBS_R2_inj2	0.1778	732318	4117882
sp|P02655|APOC2_HUMAN	TYLPAVDEK	Day4_DBS_R2_inj3	0.1983	775362	3909660
sp|P02655|APOC2_HUMAN	TYLPAVDEK	Day5_DBS_R1_inj1	0.1458	725105	4972013
sp|P02655|APOC2_HUMAN	TYLPAVDEK	Day5_DBS_R1_inj2	0.1665	723368	4344170
sp|P02655|APOC2_HUMAN	TYLPAVDEK	Day5_DBS_R1_inj3	0.168	649519	3865269
sp|P02655|APOC2_HUMAN	TYLPAVDEK	Day5_DBS_R2_inj1	0.1746	794885	4551674
sp|P02655|APOC2_HUMAN	TYLPAVDEK	Day5_DBS_R2_inj2	0.1712	644768	3765849
sp|P02655|APOC2_HUMAN	TYLPAVDEK	Day5_DBS_R2_inj3	0.1858	685663	3689779
sp|P02654|APOC1_HUMAN	EFGNTLEDK	Day2_DBS_R1_inj1	6.3298	297747	47039	5.58557	5.76233	5.67395	0.124993	2.20293	6.50333	5.84833	6.17583	0.463155	7.49947	6.33297	6.4484	6.39068	0.0816237	1.27723	5.3877	5.27057	5.32913	0.0828258	1.55421	3.13346	5.95239	0.548273	9.21098	5.83241	0.483141	8.28373	8.74735	9.29165
sp|P02654|APOC1_HUMAN	EFGNTLEDK	Day2_DBS_R1_inj2	5.5903	298846	53458
sp|P02654|APOC1_HUMAN	EFGNTLEDK	Day2_DBS_R1_inj3	4.8366	263116	54401
sp|P02654|APOC1_HUMAN	EFGNTLEDK	Day2_DBS_R2_inj1	4.8031	270467	56311
sp|P02654|APOC1_HUMAN	EFGNTLEDK	Day2_DBS_R2_inj2	6.799	329698	48492
sp|P02654|APOC1_HUMAN	EFGNTLEDK	Day2_DBS_R2_inj3	5.6849	281670	49547
sp|P02654|APOC1_HUMAN	EFGNTLEDK	Day3_DBS_R1_inj1	6.6281	349664	52754
sp|P02654|APOC1_HUMAN	EFGNTLEDK	Day3_DBS_R1_inj2	6.7035	353801	52779
sp|P02654|APOC1_HUMAN	EFGNTLEDK	Day3_DBS_R1_inj3	6.1784	299074	48407
sp|P02654|APOC1_HUMAN	EFGNTLEDK	Day3_DBS_R2_inj1	5.2824	308142	58333
sp|P02654|APOC1_HUMAN	EFGNTLEDK	Day3_DBS_R2_inj2	6.2919	347096	55165
sp|P02654|APOC1_HUMAN	EFGNTLEDK	Day3_DBS_R2_inj3	5.9707	309122	51773
sp|P02654|APOC1_HUMAN	EFGNTLEDK	Day4_DBS_R1_inj1	7.2215	337915	46793
sp|P02654|APOC1_HUMAN	EFGNTLEDK	Day4_DBS_R1_inj2	5.8299	295790	50736
sp|P02654|APOC1_HUMAN	EFGNTLEDK	Day4_DBS_R1_inj3	5.9475	308182	51817
sp|P02654|APOC1_HUMAN	EFGNTLEDK	Day4_DBS_R2_inj1	7.0058	323153	46126
sp|P02654|APOC1_HUMAN	EFGNTLEDK	Day4_DBS_R2_inj2	6.4469	308229	47810
sp|P02654|APOC1_HUMAN	EFGNTLEDK	Day4_DBS_R2_inj3	5.8925	287864	48852
sp|P02654|APOC1_HUMAN	EFGNTLEDK	Day5_DBS_R1_inj1	4.942	508003	102792
sp|P02654|APOC1_HUMAN	EFGNTLEDK	Day5_DBS_R1_inj2	5.3853	480211	89171
sp|P02654|APOC1_HUMAN	EFGNTLEDK	Day5_DBS_R1_inj3	5.8358	472159	80908
sp|P02654|APOC1_HUMAN	EFGNTLEDK	Day5_DBS_R2_inj1	5.4782	502641	91753
sp|P02654|APOC1_HUMAN	EFGNTLEDK	Day5_DBS_R2_inj2	5.0475	468590	92837
sp|P02654|APOC1_HUMAN	EFGNTLEDK	Day5_DBS_R2_inj3	5.286	456696	86398
sp|P02654|APOC1_HUMAN	EWFSETFQK	Day2_DBS_R1_inj1	1.0442	262671	251546	1.03737	1.16367	1.10052	0.0893076	8.11506	1.32243	1.26777	1.2951	0.0386552	2.98472	1.25877	1.36937	1.31407	0.078206	5.95145	1.1564	1.1078	1.1321	0.0343654	3.03554	5.02169	1.19374	0.124683	10.4447	1.22715	0.115686	9.42722	9.93596	11.1329
sp|P02654|APOC1_HUMAN	EWFSETFQK	Day2_DBS_R1_inj2	1.1121	246751	221887
sp|P02654|APOC1_HUMAN	EWFSETFQK	Day2_DBS_R1_inj3	0.9558	242767	253981
sp|P02654|APOC1_HUMAN	EWFSETFQK	Day2_DBS_R2_inj1	1.1081	281444	253998
sp|P02654|APOC1_HUMAN	EWFSETFQK	Day2_DBS_R2_inj2	1.128	266655	236398
sp|P02654|APOC1_HUMAN	EWFSETFQK	Day2_DBS_R2_inj3	1.2549	269310	214599
sp|P02654|APOC1_HUMAN	EWFSETFQK	Day3_DBS_R1_inj1	1.3121	318081	242429
sp|P02654|APOC1_HUMAN	EWFSETFQK	Day3_DBS_R1_inj2	1.4114	302826	214564
sp|P02654|APOC1_HUMAN	EWFSETFQK	Day3_DBS_R1_inj3	1.2438	304216	244579
sp|P02654|APOC1_HUMAN	EWFSETFQK	Day3_DBS_R2_inj1	1.3961	281200	201425
sp|P02654|APOC1_HUMAN	EWFSETFQK	Day3_DBS_R2_inj2	1.1702	262075	223962
sp|P02654|APOC1_HUMAN	EWFSETFQK	Day3_DBS_R2_inj3	1.237	264281	213651
sp|P02654|APOC1_HUMAN	EWFSETFQK	Day4_DBS_R1_inj1	1.388	278809	200867
sp|P02654|APOC1_HUMAN	EWFSETFQK	Day4_DBS_R1_inj2	1.2159	260726	214434
sp|P02654|APOC1_HUMAN	EWFSETFQK	Day4_DBS_R1_inj3	1.1724	266932	227671
sp|P02654|APOC1_HUMAN	EWFSETFQK	Day4_DBS_R2_inj1	1.2711	243504	191569
sp|P02654|APOC1_HUMAN	EWFSETFQK	Day4_DBS_R2_inj2	1.4104	261939	185718
sp|P02654|APOC1_HUMAN	EWFSETFQK	Day4_DBS_R2_inj3	1.4266	260021	182267
sp|P02654|APOC1_HUMAN	EWFSETFQK	Day5_DBS_R1_inj1	1.1676	309872	265400
sp|P02654|APOC1_HUMAN	EWFSETFQK	Day5_DBS_R1_inj2	1.0835	281191	259521
sp|P02654|APOC1_HUMAN	EWFSETFQK	Day5_DBS_R1_inj3	1.2181	283450	232694
sp|P02654|APOC1_HUMAN	EWFSETFQK	Day5_DBS_R2_inj1	1.085	263433	242801
sp|P02654|APOC1_HUMAN	EWFSETFQK	Day5_DBS_R2_inj2	1.2398	279309	225288
sp|P02654|APOC1_HUMAN	EWFSETFQK	Day5_DBS_R2_inj3	0.9986	263955	264314
sp|P02647|APOA1_HUMAN	ATEHLSTLSEK	Day2_DBS_R1_inj1	0.6344	7347941	11582647	0.584833	0.5965	0.590667	0.00824958	1.39666	0.6308	0.622833	0.626817	0.00563328	0.898713	0.690133	0.6686	0.679367	0.0152264	2.24126	0.676933	0.639033	0.657983	0.0267993	4.07295	2.15239	0.645675	0.0478769	7.41502	0.631742	0.030183	4.77774	6.09638	6.46519
sp|P02647|APOA1_HUMAN	ATEHLSTLSEK	Day2_DBS_R1_inj2	0.5581	7468301	13382439
sp|P02647|APOA1_HUMAN	ATEHLSTLSEK	Day2_DBS_R1_inj3	0.562	7372613	13118320
sp|P02647|APOA1_HUMAN	ATEHLSTLSEK	Day2_DBS_R2_inj1	0.61	7476947	12256510
sp|P02647|APOA1_HUMAN	ATEHLSTLSEK	Day2_DBS_R2_inj2	0.5181	6749423	13028186
sp|P02647|APOA1_HUMAN	ATEHLSTLSEK	Day2_DBS_R2_inj3	0.6614	6864951	10380204
sp|P02647|APOA1_HUMAN	ATEHLSTLSEK	Day3_DBS_R1_inj1	0.644	7629870	11846849
sp|P02647|APOA1_HUMAN	ATEHLSTLSEK	Day3_DBS_R1_inj2	0.6525	7143342	10947053
sp|P02647|APOA1_HUMAN	ATEHLSTLSEK	Day3_DBS_R1_inj3	0.5959	6838279	11475895
sp|P02647|APOA1_HUMAN	ATEHLSTLSEK	Day3_DBS_R2_inj1	0.6245	7261764	11628563
sp|P02647|APOA1_HUMAN	ATEHLSTLSEK	Day3_DBS_R2_inj2	0.6076	6970536	11472118
sp|P02647|APOA1_HUMAN	ATEHLSTLSEK	Day3_DBS_R2_inj3	0.6364	6819769	10715831
sp|P02647|APOA1_HUMAN	ATEHLSTLSEK	Day4_DBS_R1_inj1	0.7083	7705978	10879115
sp|P02647|APOA1_HUMAN	ATEHLSTLSEK	Day4_DBS_R1_inj2	0.6972	7330155	10513425
sp|P02647|APOA1_HUMAN	ATEHLSTLSEK	Day4_DBS_R1_inj3	0.6649	7292340	10967834
sp|P02647|APOA1_HUMAN	ATEHLSTLSEK	Day4_DBS_R2_inj1	0.7203	7040279	9774459
sp|P02647|APOA1_HUMAN	ATEHLSTLSEK	Day4_DBS_R2_inj2	0.6724	6970375	10365852
sp|P02647|APOA1_HUMAN	ATEHLSTLSEK	Day4_DBS_R2_inj3	0.6131	6709020	10943651
sp|P02647|APOA1_HUMAN	ATEHLSTLSEK	Day5_DBS_R1_inj1	0.6252	9410836	15052494
sp|P02647|APOA1_HUMAN	ATEHLSTLSEK	Day5_DBS_R1_inj2	0.6872	10048293	14623046
sp|P02647|APOA1_HUMAN	ATEHLSTLSEK	Day5_DBS_R1_inj3	0.7184	9046367	12591764
sp|P02647|APOA1_HUMAN	ATEHLSTLSEK	Day5_DBS_R2_inj1	0.6184	8471685	13700347
sp|P02647|APOA1_HUMAN	ATEHLSTLSEK	Day5_DBS_R2_inj2	0.6642	8908912	13412066
sp|P02647|APOA1_HUMAN	ATEHLSTLSEK	Day5_DBS_R2_inj3	0.6345	8706536	13722872
sp|P30041|PRDX6_HUMAN	LSILYPATTGR	Day2_DBS_R1_inj1	0.4397	2850386	6483302	0.431633	0.408633	0.420133	0.0162635	3.87102	0.467967	0.441667	0.454817	0.0185969	4.08888	0.437	0.442033	0.439517	0.0035591	0.809777	0.443567	0.429433	0.4365	0.00999378	2.28952	2.7648	0.445042	0.0160435	3.60495	0.430442	0.0156736	3.64129	3.62312	4.55753
sp|P30041|PRDX6_HUMAN	LSILYPATTGR	Day2_DBS_R1_inj2	0.4283	2912102	6798988
sp|P30041|PRDX6_HUMAN	LSILYPATTGR	Day2_DBS_R1_inj3	0.4269	2824946	6617366
sp|P30041|PRDX6_HUMAN	LSILYPATTGR	Day2_DBS_R2_inj1	0.3984	2664924	6688278
sp|P30041|PRDX6_HUMAN	LSILYPATTGR	Day2_DBS_R2_inj2	0.3885	2591520	6670060
sp|P30041|PRDX6_HUMAN	LSILYPATTGR	Day2_DBS_R2_inj3	0.439	2895035	6594653
sp|P30041|PRDX6_HUMAN	LSILYPATTGR	Day3_DBS_R1_inj1	0.5026	3187660	6341861
sp|P30041|PRDX6_HUMAN	LSILYPATTGR	Day3_DBS_R1_inj2	0.4619	2865139	6202555
sp|P30041|PRDX6_HUMAN	LSILYPATTGR	Day3_DBS_R1_inj3	0.4394	2752252	6263449
sp|P30041|PRDX6_HUMAN	LSILYPATTGR	Day3_DBS_R2_inj1	0.447	2953928	6608607
sp|P30041|PRDX6_HUMAN	LSILYPATTGR	Day3_DBS_R2_inj2	0.4084	2742262	6714631
sp|P30041|PRDX6_HUMAN	LSILYPATTGR	Day3_DBS_R2_inj3	0.4696	2846776	6061841
sp|P30041|PRDX6_HUMAN	LSILYPATTGR	Day4_DBS_R1_inj1	0.4195	2844169	6779591
sp|P30041|PRDX6_HUMAN	LSILYPATTGR	Day4_DBS_R1_inj2	0.4248	2689029	6329627
sp|P30041|PRDX6_HUMAN	LSILYPATTGR	Day4_DBS_R1_inj3	0.4667	2979548	6384771
sp|P30041|PRDX6_HUMAN	LSILYPATTGR	Day4_DBS_R2_inj1	0.4559	2865869	6285796
sp|P30041|PRDX6_HUMAN	LSILYPATTGR	Day4_DBS_R2_inj2	0.4353	2665070	6122087
sp|P30041|PRDX6_HUMAN	LSILYPATTGR	Day4_DBS_R2_inj3	0.4349	2651456	6096529
sp|P30041|PRDX6_HUMAN	LSILYPATTGR	Day5_DBS_R1_inj1	0.4664	3449650	7396624
sp|P30041|PRDX6_HUMAN	LSILYPATTGR	Day5_DBS_R1_inj2	0.4436	2935900	6618751
sp|P30041|PRDX6_HUMAN	LSILYPATTGR	Day5_DBS_R1_inj3	0.4207	2805841	6670221
sp|P30041|PRDX6_HUMAN	LSILYPATTGR	Day5_DBS_R2_inj1	0.4352	2872462	6601057
sp|P30041|PRDX6_HUMAN	LSILYPATTGR	Day5_DBS_R2_inj2	0.4378	2958730	6757930
sp|P30041|PRDX6_HUMAN	LSILYPATTGR	Day5_DBS_R2_inj3	0.4153	2667155	6422369
sp|P32119|PRDX2_HUMAN	GLFIIDGK	Day2_DBS_R1_inj1	2.0958	10429639	4976407	2.00087	1.95883	1.97985	0.0297221	1.50123	2.15847	2.11837	2.13842	0.028355	1.32598	2.14827	2.27273	2.2105	0.0880112	3.98151	2.12113	2.01563	2.06838	0.0745998	3.60667	2.60385	2.10718	0.0726078	3.44573	2.09139	0.137748	6.58642	5.01608	5.65164
sp|P32119|PRDX2_HUMAN	GLFIIDGK	Day2_DBS_R1_inj2	1.9495	9845135	5050016
sp|P32119|PRDX2_HUMAN	GLFIIDGK	Day2_DBS_R1_inj3	1.9573	10561325	5395816
sp|P32119|PRDX2_HUMAN	GLFIIDGK	Day2_DBS_R2_inj1	1.9562	9798227	5008912
sp|P32119|PRDX2_HUMAN	GLFIIDGK	Day2_DBS_R2_inj2	1.876	10998966	5862854
sp|P32119|PRDX2_HUMAN	GLFIIDGK	Day2_DBS_R2_inj3	2.0443	9718900	4754213
sp|P32119|PRDX2_HUMAN	GLFIIDGK	Day3_DBS_R1_inj1	2.0986	8819395	4202558
sp|P32119|PRDX2_HUMAN	GLFIIDGK	Day3_DBS_R1_inj2	2.2189	9643166	4345876
sp|P32119|PRDX2_HUMAN	GLFIIDGK	Day3_DBS_R1_inj3	2.1579	9461924	4384684
sp|P32119|PRDX2_HUMAN	GLFIIDGK	Day3_DBS_R2_inj1	2.0665	8559128	4141839
sp|P32119|PRDX2_HUMAN	GLFIIDGK	Day3_DBS_R2_inj2	2.0148	8734241	4335108
sp|P32119|PRDX2_HUMAN	GLFIIDGK	Day3_DBS_R2_inj3	2.2738	9588740	4217118
sp|P32119|PRDX2_HUMAN	GLFIIDGK	Day4_DBS_R1_inj1	2.2332	12628181	5654709
sp|P32119|PRDX2_HUMAN	GLFIIDGK	Day4_DBS_R1_inj2	2.122	12005051	5657456
sp|P32119|PRDX2_HUMAN	GLFIIDGK	Day4_DBS_R1_inj3	2.0896	11817827	5655663
sp|P32119|PRDX2_HUMAN	GLFIIDGK	Day4_DBS_R2_inj1	2.3251	12288139	5284936
sp|P32119|PRDX2_HUMAN	GLFIIDGK	Day4_DBS_R2_inj2	2.2669	12105115	5339901
sp|P32119|PRDX2_HUMAN	GLFIIDGK	Day4_DBS_R2_inj3	2.2262	11164621	5015057
sp|P32119|PRDX2_HUMAN	GLFIIDGK	Day5_DBS_R1_inj1	2.1354	13142688	6154812
sp|P32119|PRDX2_HUMAN	GLFIIDGK	Day5_DBS_R1_inj2	2.1593	12506386	5791738
sp|P32119|PRDX2_HUMAN	GLFIIDGK	Day5_DBS_R1_inj3	2.0687	12025287	5812859
sp|P32119|PRDX2_HUMAN	GLFIIDGK	Day5_DBS_R2_inj1	2.1698	12414086	5721191
sp|P32119|PRDX2_HUMAN	GLFIIDGK	Day5_DBS_R2_inj2	1.9444	11983768	6163358
sp|P32119|PRDX2_HUMAN	GLFIIDGK	Day5_DBS_R2_inj3	1.9327	11735444	6072096
sp|P04070|PROC_HUMAN	TFVLNFIK	Day2_DBS_R1_inj1	0.0275	9376	341093	0.0269333	0.027	0.0269667	4.71405e-05	0.17481	0.0302	0.0305	0.03035	0.000212132	0.698952	0.0287667	0.0331	0.0309333	0.00306413	9.90559	0.0269333	0.0282333	0.0275833	0.000919239	3.33259	3.52799	0.0282083	0.00158427	5.61631	0.0297083	0.00268582	9.04062	7.32847	8.13346
sp|P04070|PROC_HUMAN	TFVLNFIK	Day2_DBS_R1_inj2	0.0251	8268	329547
sp|P04070|PROC_HUMAN	TFVLNFIK	Day2_DBS_R1_inj3	0.0282	8997	318886
sp|P04070|PROC_HUMAN	TFVLNFIK	Day2_DBS_R2_inj1	0.0263	8524	324420
sp|P04070|PROC_HUMAN	TFVLNFIK	Day2_DBS_R2_inj2	0.0268	8430	314627
sp|P04070|PROC_HUMAN	TFVLNFIK	Day2_DBS_R2_inj3	0.0279	8677	310873
sp|P04070|PROC_HUMAN	TFVLNFIK	Day3_DBS_R1_inj1	0.029	8849	305244
sp|P04070|PROC_HUMAN	TFVLNFIK	Day3_DBS_R1_inj2	0.0319	9272	290267
sp|P04070|PROC_HUMAN	TFVLNFIK	Day3_DBS_R1_inj3	0.0297	8661	291203
sp|P04070|PROC_HUMAN	TFVLNFIK	Day3_DBS_R2_inj1	0.0323	9404	290841
sp|P04070|PROC_HUMAN	TFVLNFIK	Day3_DBS_R2_inj2	0.0318	9393	295167
sp|P04070|PROC_HUMAN	TFVLNFIK	Day3_DBS_R2_inj3	0.0274	7762	283369
sp|P04070|PROC_HUMAN	TFVLNFIK	Day4_DBS_R1_inj1	0.0297	9466	318626
sp|P04070|PROC_HUMAN	TFVLNFIK	Day4_DBS_R1_inj2	0.0289	9123	316137
sp|P04070|PROC_HUMAN	TFVLNFIK	Day4_DBS_R1_inj3	0.0277	8549	308503
sp|P04070|PROC_HUMAN	TFVLNFIK	Day4_DBS_R2_inj1	0.0318	8679	272820
sp|P04070|PROC_HUMAN	TFVLNFIK	Day4_DBS_R2_inj2	0.0326	8372	257144
sp|P04070|PROC_HUMAN	TFVLNFIK	Day4_DBS_R2_inj3	0.0349	9060	259294
sp|P04070|PROC_HUMAN	TFVLNFIK	Day5_DBS_R1_inj1	0.0253	8397	332494
sp|P04070|PROC_HUMAN	TFVLNFIK	Day5_DBS_R1_inj2	0.0284	9100	320793
sp|P04070|PROC_HUMAN	TFVLNFIK	Day5_DBS_R1_inj3	0.0271	8120	299786
sp|P04070|PROC_HUMAN	TFVLNFIK	Day5_DBS_R2_inj1	0.0296	9371	316741
sp|P04070|PROC_HUMAN	TFVLNFIK	Day5_DBS_R2_inj2	0.0275	8922	324348
sp|P04070|PROC_HUMAN	TFVLNFIK	Day5_DBS_R2_inj3	0.0276	8649	313363
sp|Q9GZP4|PITH1_HUMAN	DLTGELEYATK	Day2_DBS_R1_inj1	0.463	4473	9661	0.413633	0.415333	0.414483	0.00120208	0.290019	0.390833	0.469767	0.4303	0.0558143	12.971	0.457667	0.458533	0.4581	0.000612826	0.133776	0.4342	0.3652	0.3997	0.0487904	12.2067	6.40039	0.424083	0.0285479	6.73168	0.427208	0.0475343	11.1267	8.9292	10.9862
sp|Q9GZP4|PITH1_HUMAN	DLTGELEYATK	Day2_DBS_R1_inj2	0.3195	3843	12025
sp|Q9GZP4|PITH1_HUMAN	DLTGELEYATK	Day2_DBS_R1_inj3	0.4584	4359	9508
sp|Q9GZP4|PITH1_HUMAN	DLTGELEYATK	Day2_DBS_R2_inj1	0.3719	4098	11021
sp|Q9GZP4|PITH1_HUMAN	DLTGELEYATK	Day2_DBS_R2_inj2	0.362	3919	10827
sp|Q9GZP4|PITH1_HUMAN	DLTGELEYATK	Day2_DBS_R2_inj3	0.5121	5390	10526
sp|Q9GZP4|PITH1_HUMAN	DLTGELEYATK	Day3_DBS_R1_inj1	0.3112	2623	8428
sp|Q9GZP4|PITH1_HUMAN	DLTGELEYATK	Day3_DBS_R1_inj2	0.4698	4296	9143
sp|Q9GZP4|PITH1_HUMAN	DLTGELEYATK	Day3_DBS_R1_inj3	0.3915	3769	9627
sp|Q9GZP4|PITH1_HUMAN	DLTGELEYATK	Day3_DBS_R2_inj1	0.4174	3939	9438
sp|Q9GZP4|PITH1_HUMAN	DLTGELEYATK	Day3_DBS_R2_inj2	0.4321	3955	9154
sp|Q9GZP4|PITH1_HUMAN	DLTGELEYATK	Day3_DBS_R2_inj3	0.5598	5212	9311
sp|Q9GZP4|PITH1_HUMAN	DLTGELEYATK	Day4_DBS_R1_inj1	0.4611	4911	10652
sp|Q9GZP4|PITH1_HUMAN	DLTGELEYATK	Day4_DBS_R1_inj2	0.4662	4642	9957
sp|Q9GZP4|PITH1_HUMAN	DLTGELEYATK	Day4_DBS_R1_inj3	0.4457	4353	9768
sp|Q9GZP4|PITH1_HUMAN	DLTGELEYATK	Day4_DBS_R2_inj1	0.4192	3775	9005
sp|Q9GZP4|PITH1_HUMAN	DLTGELEYATK	Day4_DBS_R2_inj2	0.5817	4707	8092
sp|Q9GZP4|PITH1_HUMAN	DLTGELEYATK	Day4_DBS_R2_inj3	0.3747	3676	9810
sp|Q9GZP4|PITH1_HUMAN	DLTGELEYATK	Day5_DBS_R1_inj1	0.3501	5045	14410
sp|Q9GZP4|PITH1_HUMAN	DLTGELEYATK	Day5_DBS_R1_inj2	0.4621	5071	10974
sp|Q9GZP4|PITH1_HUMAN	DLTGELEYATK	Day5_DBS_R1_inj3	0.4904	5529	11274
sp|Q9GZP4|PITH1_HUMAN	DLTGELEYATK	Day5_DBS_R2_inj1	0.364	5172	14207
sp|Q9GZP4|PITH1_HUMAN	DLTGELEYATK	Day5_DBS_R2_inj2	0.4178	5006	11982
sp|Q9GZP4|PITH1_HUMAN	DLTGELEYATK	Day5_DBS_R2_inj3	0.3138	3941	12559
sp|P00491|PNPH_HUMAN	VFGFSLITNK	Day2_DBS_R1_inj1	0.5239	95322	181955	0.515133	0.521533	0.518333	0.00452548	0.873084	0.515033	0.526867	0.52095	0.00836743	1.60619	0.5163	0.617833	0.567067	0.0717949	12.6608	0.463333	0.432167	0.44775	0.0220382	4.92198	5.0155	0.50245	0.0260841	5.19139	0.5246	0.0758308	14.455	9.82318	11.0295
sp|P00491|PNPH_HUMAN	VFGFSLITNK	Day2_DBS_R1_inj2	0.5068	92820	183158
sp|P00491|PNPH_HUMAN	VFGFSLITNK	Day2_DBS_R1_inj3	0.5147	89027	172972
sp|P00491|PNPH_HUMAN	VFGFSLITNK	Day2_DBS_R2_inj1	0.5166	90072	174350
sp|P00491|PNPH_HUMAN	VFGFSLITNK	Day2_DBS_R2_inj2	0.5068	89244	176101
sp|P00491|PNPH_HUMAN	VFGFSLITNK	Day2_DBS_R2_inj3	0.5412	92174	170323
sp|P00491|PNPH_HUMAN	VFGFSLITNK	Day3_DBS_R1_inj1	0.5012	89069	177712
sp|P00491|PNPH_HUMAN	VFGFSLITNK	Day3_DBS_R1_inj2	0.5415	86810	160327
sp|P00491|PNPH_HUMAN	VFGFSLITNK	Day3_DBS_R1_inj3	0.5024	83206	165625
sp|P00491|PNPH_HUMAN	VFGFSLITNK	Day3_DBS_R2_inj1	0.545	89417	164077
sp|P00491|PNPH_HUMAN	VFGFSLITNK	Day3_DBS_R2_inj2	0.5223	84212	161229
sp|P00491|PNPH_HUMAN	VFGFSLITNK	Day3_DBS_R2_inj3	0.5133	81874	159495
sp|P00491|PNPH_HUMAN	VFGFSLITNK	Day4_DBS_R1_inj1	0.5436	82079	150999
sp|P00491|PNPH_HUMAN	VFGFSLITNK	Day4_DBS_R1_inj2	0.5014	77502	154567
sp|P00491|PNPH_HUMAN	VFGFSLITNK	Day4_DBS_R1_inj3	0.5039	78596	155966
sp|P00491|PNPH_HUMAN	VFGFSLITNK	Day4_DBS_R2_inj1	0.6056	77951	128715
sp|P00491|PNPH_HUMAN	VFGFSLITNK	Day4_DBS_R2_inj2	0.6101	79420	130184
sp|P00491|PNPH_HUMAN	VFGFSLITNK	Day4_DBS_R2_inj3	0.6378	82495	129334
sp|P00491|PNPH_HUMAN	VFGFSLITNK	Day5_DBS_R1_inj1	0.4693	108376	230917
sp|P00491|PNPH_HUMAN	VFGFSLITNK	Day5_DBS_R1_inj2	0.4607	98692	214230
sp|P00491|PNPH_HUMAN	VFGFSLITNK	Day5_DBS_R1_inj3	0.46	97130	211141
sp|P00491|PNPH_HUMAN	VFGFSLITNK	Day5_DBS_R2_inj1	0.4329	131723	304281
sp|P00491|PNPH_HUMAN	VFGFSLITNK	Day5_DBS_R2_inj2	0.4368	120587	276087
sp|P00491|PNPH_HUMAN	VFGFSLITNK	Day5_DBS_R2_inj3	0.4268	120372	282025
sp|P55058|PLTP_HUMAN	AVEPQLQEEER	Day2_DBS_R1_inj1	0.0325	5333	163874	0.0324	0.0334	0.0329	0.000707107	2.14926	0.0380333	0.0358	0.0369167	0.00157921	4.27776	0.0336	0.0367333	0.0351667	0.0022156	6.30029	0.0367333	0.0358667	0.0363	0.000612826	1.68823	3.60388	0.0351917	0.00263177	7.47838	0.03545	0.00143126	4.03742	5.7579	6.79275
sp|P55058|PLTP_HUMAN	AVEPQLQEEER	Day2_DBS_R1_inj2	0.035	4691	134170
sp|P55058|PLTP_HUMAN	AVEPQLQEEER	Day2_DBS_R1_inj3	0.0297	4696	158346
sp|P55058|PLTP_HUMAN	AVEPQLQEEER	Day2_DBS_R2_inj1	0.0483	7071	146517
sp|P55058|PLTP_HUMAN	AVEPQLQEEER	Day2_DBS_R2_inj2	0.0217	3278	150783
sp|P55058|PLTP_HUMAN	AVEPQLQEEER	Day2_DBS_R2_inj3	0.0302	4572	151604
sp|P55058|PLTP_HUMAN	AVEPQLQEEER	Day3_DBS_R1_inj1	0.0418	5713	136690
sp|P55058|PLTP_HUMAN	AVEPQLQEEER	Day3_DBS_R1_inj2	0.0404	4841	119786
sp|P55058|PLTP_HUMAN	AVEPQLQEEER	Day3_DBS_R1_inj3	0.0319	4953	155122
sp|P55058|PLTP_HUMAN	AVEPQLQEEER	Day3_DBS_R2_inj1	0.032	4568	142807
sp|P55058|PLTP_HUMAN	AVEPQLQEEER	Day3_DBS_R2_inj2	0.0346	4631	133698
sp|P55058|PLTP_HUMAN	AVEPQLQEEER	Day3_DBS_R2_inj3	0.0408	6007	147209
sp|P55058|PLTP_HUMAN	AVEPQLQEEER	Day4_DBS_R1_inj1	0.0329	4060	123371
sp|P55058|PLTP_HUMAN	AVEPQLQEEER	Day4_DBS_R1_inj2	0.0384	4786	124535
sp|P55058|PLTP_HUMAN	AVEPQLQEEER	Day4_DBS_R1_inj3	0.0295	4298	145817
sp|P55058|PLTP_HUMAN	AVEPQLQEEER	Day4_DBS_R2_inj1	0.0315	4451	141371
sp|P55058|PLTP_HUMAN	AVEPQLQEEER	Day4_DBS_R2_inj2	0.0377	5229	138688
sp|P55058|PLTP_HUMAN	AVEPQLQEEER	Day4_DBS_R2_inj3	0.041	5781	140878
sp|P55058|PLTP_HUMAN	AVEPQLQEEER	Day5_DBS_R1_inj1	0.0259	3215	124238
sp|P55058|PLTP_HUMAN	AVEPQLQEEER	Day5_DBS_R1_inj2	0.0474	5653	119313
sp|P55058|PLTP_HUMAN	AVEPQLQEEER	Day5_DBS_R1_inj3	0.0369	4236	114704
sp|P55058|PLTP_HUMAN	AVEPQLQEEER	Day5_DBS_R2_inj1	0.0249	3212	129179
sp|P55058|PLTP_HUMAN	AVEPQLQEEER	Day5_DBS_R2_inj2	0.0302	3872	128293
sp|P55058|PLTP_HUMAN	AVEPQLQEEER	Day5_DBS_R2_inj3	0.0525	5619	107011
sp|P80108|PHLD_HUMAN	FGSSLITVR	Day2_DBS_R1_inj1	0.1273	5065	39797	0.1245	0.1272	0.12585	0.00190919	1.51703	0.132967	0.134567	0.133767	0.00113137	0.845779	0.111467	0.127133	0.1193	0.011078	9.28584	0.120067	0.1085	0.114283	0.00817887	7.15666	4.70133	0.12225	0.00896208	7.33095	0.12435	0.0111276	8.94863	8.13979	9.39993
sp|P80108|PHLD_HUMAN	FGSSLITVR	Day2_DBS_R1_inj2	0.1325	5210	39324
sp|P80108|PHLD_HUMAN	FGSSLITVR	Day2_DBS_R1_inj3	0.1137	4875	42882
sp|P80108|PHLD_HUMAN	FGSSLITVR	Day2_DBS_R2_inj1	0.1432	5661	39541
sp|P80108|PHLD_HUMAN	FGSSLITVR	Day2_DBS_R2_inj2	0.1226	4551	37122
sp|P80108|PHLD_HUMAN	FGSSLITVR	Day2_DBS_R2_inj3	0.1158	4396	37971
sp|P80108|PHLD_HUMAN	FGSSLITVR	Day3_DBS_R1_inj1	0.1576	5710	36229
sp|P80108|PHLD_HUMAN	FGSSLITVR	Day3_DBS_R1_inj2	0.1115	4303	38595
sp|P80108|PHLD_HUMAN	FGSSLITVR	Day3_DBS_R1_inj3	0.1298	4596	35417
sp|P80108|PHLD_HUMAN	FGSSLITVR	Day3_DBS_R2_inj1	0.1365	5012	36724
sp|P80108|PHLD_HUMAN	FGSSLITVR	Day3_DBS_R2_inj2	0.1405	5343	38017
sp|P80108|PHLD_HUMAN	FGSSLITVR	Day3_DBS_R2_inj3	0.1267	4502	35522
sp|P80108|PHLD_HUMAN	FGSSLITVR	Day4_DBS_R1_inj1	0.098	3817	38955
sp|P80108|PHLD_HUMAN	FGSSLITVR	Day4_DBS_R1_inj2	0.1136	4257	37480
sp|P80108|PHLD_HUMAN	FGSSLITVR	Day4_DBS_R1_inj3	0.1228	4314	35140
sp|P80108|PHLD_HUMAN	FGSSLITVR	Day4_DBS_R2_inj1	0.1503	5180	34468
sp|P80108|PHLD_HUMAN	FGSSLITVR	Day4_DBS_R2_inj2	0.0916	3761	41076
sp|P80108|PHLD_HUMAN	FGSSLITVR	Day4_DBS_R2_inj3	0.1395	4634	33209
sp|P80108|PHLD_HUMAN	FGSSLITVR	Day5_DBS_R1_inj1	0.1205	5194	43087
sp|P80108|PHLD_HUMAN	FGSSLITVR	Day5_DBS_R1_inj2	0.0958	4060	42362
sp|P80108|PHLD_HUMAN	FGSSLITVR	Day5_DBS_R1_inj3	0.1439	5673	39419
sp|P80108|PHLD_HUMAN	FGSSLITVR	Day5_DBS_R2_inj1	0.0851	4301	50522
sp|P80108|PHLD_HUMAN	FGSSLITVR	Day5_DBS_R2_inj2	0.1375	4812	35001
sp|P80108|PHLD_HUMAN	FGSSLITVR	Day5_DBS_R2_inj3	0.1029	3767	36613
sp|P12955|PEPD_HUMAN	AVYEAVLR	Day2_DBS_R1_inj1	0.1043	47499	455369	0.107	0.103433	0.105217	0.00252201	2.39697	0.112233	0.109567	0.1109	0.00188562	1.70029	0.107033	0.115767	0.1114	0.0061754	5.54345	0.1052	0.0978	0.1015	0.00523259	5.15526	3.69899	0.107867	0.00303449	2.81319	0.106642	0.0077522	7.26939	5.04129	6.25277
sp|P12955|PEPD_HUMAN	AVYEAVLR	Day2_DBS_R1_inj2	0.127	51828	408142
sp|P12955|PEPD_HUMAN	AVYEAVLR	Day2_DBS_R1_inj3	0.0897	41142	458502
sp|P12955|PEPD_HUMAN	AVYEAVLR	Day2_DBS_R2_inj1	0.1118	46273	413777
sp|P12955|PEPD_HUMAN	AVYEAVLR	Day2_DBS_R2_inj2	0.0965	44526	461479
sp|P12955|PEPD_HUMAN	AVYEAVLR	Day2_DBS_R2_inj3	0.102	44391	435375
sp|P12955|PEPD_HUMAN	AVYEAVLR	Day3_DBS_R1_inj1	0.1064	48667	457539
sp|P12955|PEPD_HUMAN	AVYEAVLR	Day3_DBS_R1_inj2	0.1157	51489	445093
sp|P12955|PEPD_HUMAN	AVYEAVLR	Day3_DBS_R1_inj3	0.1146	51035	445488
sp|P12955|PEPD_HUMAN	AVYEAVLR	Day3_DBS_R2_inj1	0.1081	47054	435400
sp|P12955|PEPD_HUMAN	AVYEAVLR	Day3_DBS_R2_inj2	0.1036	43324	418094
sp|P12955|PEPD_HUMAN	AVYEAVLR	Day3_DBS_R2_inj3	0.117	46939	401029
sp|P12955|PEPD_HUMAN	AVYEAVLR	Day4_DBS_R1_inj1	0.1059	43508	410710
sp|P12955|PEPD_HUMAN	AVYEAVLR	Day4_DBS_R1_inj2	0.1088	44610	410014
sp|P12955|PEPD_HUMAN	AVYEAVLR	Day4_DBS_R1_inj3	0.1064	43436	408263
sp|P12955|PEPD_HUMAN	AVYEAVLR	Day4_DBS_R2_inj1	0.122	48564	397997
sp|P12955|PEPD_HUMAN	AVYEAVLR	Day4_DBS_R2_inj2	0.1102	43115	391386
sp|P12955|PEPD_HUMAN	AVYEAVLR	Day4_DBS_R2_inj3	0.1151	42141	366118
sp|P12955|PEPD_HUMAN	AVYEAVLR	Day5_DBS_R1_inj1	0.1032	46862	453929
sp|P12955|PEPD_HUMAN	AVYEAVLR	Day5_DBS_R1_inj2	0.1061	43103	406099
sp|P12955|PEPD_HUMAN	AVYEAVLR	Day5_DBS_R1_inj3	0.1063	42206	397050
sp|P12955|PEPD_HUMAN	AVYEAVLR	Day5_DBS_R2_inj1	0.1043	46005	440995
sp|P12955|PEPD_HUMAN	AVYEAVLR	Day5_DBS_R2_inj2	0.089	35265	396369
sp|P12955|PEPD_HUMAN	AVYEAVLR	Day5_DBS_R2_inj3	0.1001	40842	408214
sp|P07738|PMGE_HUMAN	HYGALIGLNR	Day2_DBS_R1_inj1	0.1818	1000109	5502268	0.1837	0.1895	0.1866	0.00410122	2.19787	0.207567	0.217833	0.2127	0.00725963	3.41308	0.204333	0.216067	0.2102	0.00829672	3.94706	0.188867	0.1891	0.188983	0.000164992	0.0873048	2.41133	0.196117	0.011624	5.92708	0.203125	0.0159809	7.8675	6.89729	7.30665
sp|P07738|PMGE_HUMAN	HYGALIGLNR	Day2_DBS_R1_inj2	0.1954	966812	4948201
sp|P07738|PMGE_HUMAN	HYGALIGLNR	Day2_DBS_R1_inj3	0.1739	917312	5276279
sp|P07738|PMGE_HUMAN	HYGALIGLNR	Day2_DBS_R2_inj1	0.1903	958812	5038527
sp|P07738|PMGE_HUMAN	HYGALIGLNR	Day2_DBS_R2_inj2	0.1885	962679	5108176
sp|P07738|PMGE_HUMAN	HYGALIGLNR	Day2_DBS_R2_inj3	0.1897	944888	4981912
sp|P07738|PMGE_HUMAN	HYGALIGLNR	Day3_DBS_R1_inj1	0.2109	1101384	5223235
sp|P07738|PMGE_HUMAN	HYGALIGLNR	Day3_DBS_R1_inj2	0.1918	1028912	5363972
sp|P07738|PMGE_HUMAN	HYGALIGLNR	Day3_DBS_R1_inj3	0.22	1077878	4899215
sp|P07738|PMGE_HUMAN	HYGALIGLNR	Day3_DBS_R2_inj1	0.2137	1084711	5075430
sp|P07738|PMGE_HUMAN	HYGALIGLNR	Day3_DBS_R2_inj2	0.2023	1038589	5133838
sp|P07738|PMGE_HUMAN	HYGALIGLNR	Day3_DBS_R2_inj3	0.2375	1117132	4703146
sp|P07738|PMGE_HUMAN	HYGALIGLNR	Day4_DBS_R1_inj1	0.2284	1023196	4479663
sp|P07738|PMGE_HUMAN	HYGALIGLNR	Day4_DBS_R1_inj2	0.1919	869724	4531923
sp|P07738|PMGE_HUMAN	HYGALIGLNR	Day4_DBS_R1_inj3	0.1927	904546	4694835
sp|P07738|PMGE_HUMAN	HYGALIGLNR	Day4_DBS_R2_inj1	0.2024	908214	4486142
sp|P07738|PMGE_HUMAN	HYGALIGLNR	Day4_DBS_R2_inj2	0.2261	953674	4217053
sp|P07738|PMGE_HUMAN	HYGALIGLNR	Day4_DBS_R2_inj3	0.2197	915121	4166026
sp|P07738|PMGE_HUMAN	HYGALIGLNR	Day5_DBS_R1_inj1	0.2015	1067881	5300850
sp|P07738|PMGE_HUMAN	HYGALIGLNR	Day5_DBS_R1_inj2	0.18	816513	4535493
sp|P07738|PMGE_HUMAN	HYGALIGLNR	Day5_DBS_R1_inj3	0.1851	846037	4569567
sp|P07738|PMGE_HUMAN	HYGALIGLNR	Day5_DBS_R2_inj1	0.1927	957856	4970800
sp|P07738|PMGE_HUMAN	HYGALIGLNR	Day5_DBS_R2_inj2	0.1759	873353	4965981
sp|P07738|PMGE_HUMAN	HYGALIGLNR	Day5_DBS_R2_inj3	0.1987	896320	4510541
sp|P00747|PLMN_HUMAN	EAQLPVIENK	Day2_DBS_R1_inj1	2.3381	145225	62112	2.85423	2.7143	2.78427	0.0989478	3.55382	3.20557	3.31003	3.2578	0.0738691	2.26745	2.94277	3.45733	3.20005	0.363854	11.3702	2.9904	2.60253	2.79647	0.274263	9.80749	6.74975	2.99824	0.149288	4.9792	3.02105	0.425483	14.0839	9.53156	11.6795
sp|P00747|PLMN_HUMAN	EAQLPVIENK	Day2_DBS_R1_inj2	3.2536	172384	52983
sp|P00747|PLMN_HUMAN	EAQLPVIENK	Day2_DBS_R1_inj3	2.971	160311	53959
sp|P00747|PLMN_HUMAN	EAQLPVIENK	Day2_DBS_R2_inj1	2.9015	161256	55576
sp|P00747|PLMN_HUMAN	EAQLPVIENK	Day2_DBS_R2_inj2	2.4459	147157	60164
sp|P00747|PLMN_HUMAN	EAQLPVIENK	Day2_DBS_R2_inj3	2.7955	158712	56774
sp|P00747|PLMN_HUMAN	EAQLPVIENK	Day3_DBS_R1_inj1	3.2326	163644	50624
sp|P00747|PLMN_HUMAN	EAQLPVIENK	Day3_DBS_R1_inj2	3.1802	160827	50572
sp|P00747|PLMN_HUMAN	EAQLPVIENK	Day3_DBS_R1_inj3	3.2039	151164	47182
sp|P00747|PLMN_HUMAN	EAQLPVIENK	Day3_DBS_R2_inj1	3.1945	159979	50080
sp|P00747|PLMN_HUMAN	EAQLPVIENK	Day3_DBS_R2_inj2	3.466	160290	46247
sp|P00747|PLMN_HUMAN	EAQLPVIENK	Day3_DBS_R2_inj3	3.2696	157074	48040
sp|P00747|PLMN_HUMAN	EAQLPVIENK	Day4_DBS_R1_inj1	3.1299	176155	56282
sp|P00747|PLMN_HUMAN	EAQLPVIENK	Day4_DBS_R1_inj2	2.6478	162549	61390
sp|P00747|PLMN_HUMAN	EAQLPVIENK	Day4_DBS_R1_inj3	3.0506	151529	49672
sp|P00747|PLMN_HUMAN	EAQLPVIENK	Day4_DBS_R2_inj1	3.5189	164544	46760
sp|P00747|PLMN_HUMAN	EAQLPVIENK	Day4_DBS_R2_inj2	3.4515	165599	47978
sp|P00747|PLMN_HUMAN	EAQLPVIENK	Day4_DBS_R2_inj3	3.4016	167599	49270
sp|P00747|PLMN_HUMAN	EAQLPVIENK	Day5_DBS_R1_inj1	3.064	194468	63469
sp|P00747|PLMN_HUMAN	EAQLPVIENK	Day5_DBS_R1_inj2	2.9078	183188	62998
sp|P00747|PLMN_HUMAN	EAQLPVIENK	Day5_DBS_R1_inj3	2.9994	174415	58150
sp|P00747|PLMN_HUMAN	EAQLPVIENK	Day5_DBS_R2_inj1	2.7521	174593	63441
sp|P00747|PLMN_HUMAN	EAQLPVIENK	Day5_DBS_R2_inj2	2.5051	161626	64519
sp|P00747|PLMN_HUMAN	EAQLPVIENK	Day5_DBS_R2_inj3	2.5504	168943	66242
sp|P07737|PROF1_HUMAN	DSPSVWAAVPGK	Day2_DBS_R1_inj1	0.1787	107861	603720	0.1852	0.176067	0.180633	0.00645824	3.57533	0.1927	0.189233	0.190967	0.0024513	1.28363	0.163267	0.192467	0.177867	0.0206475	11.6084	0.188833	0.186633	0.187733	0.00155563	0.828641	4.32401	0.1825	0.0131828	7.22348	0.1861	0.00710175	3.81609	5.51978	7.01178
sp|P07737|PROF1_HUMAN	DSPSVWAAVPGK	Day2_DBS_R1_inj2	0.1922	104828	545401
sp|P07737|PROF1_HUMAN	DSPSVWAAVPGK	Day2_DBS_R1_inj3	0.1847	102660	555721
sp|P07737|PROF1_HUMAN	DSPSVWAAVPGK	Day2_DBS_R2_inj1	0.1781	97292	546129
sp|P07737|PROF1_HUMAN	DSPSVWAAVPGK	Day2_DBS_R2_inj2	0.1661	92164	555035
sp|P07737|PROF1_HUMAN	DSPSVWAAVPGK	Day2_DBS_R2_inj3	0.184	106591	579372
sp|P07737|PROF1_HUMAN	DSPSVWAAVPGK	Day3_DBS_R1_inj1	0.1831	100859	550851
sp|P07737|PROF1_HUMAN	DSPSVWAAVPGK	Day3_DBS_R1_inj2	0.2054	106871	520340
sp|P07737|PROF1_HUMAN	DSPSVWAAVPGK	Day3_DBS_R1_inj3	0.1896	95519	503886
sp|P07737|PROF1_HUMAN	DSPSVWAAVPGK	Day3_DBS_R2_inj1	0.2131	109665	514499
sp|P07737|PROF1_HUMAN	DSPSVWAAVPGK	Day3_DBS_R2_inj2	0.1704	97755	573708
sp|P07737|PROF1_HUMAN	DSPSVWAAVPGK	Day3_DBS_R2_inj3	0.1842	98818	536404
sp|P07737|PROF1_HUMAN	DSPSVWAAVPGK	Day4_DBS_R1_inj1	0.1603	88654	553176
sp|P07737|PROF1_HUMAN	DSPSVWAAVPGK	Day4_DBS_R1_inj2	0.1615	87006	538741
sp|P07737|PROF1_HUMAN	DSPSVWAAVPGK	Day4_DBS_R1_inj3	0.168	93463	556177
sp|P07737|PROF1_HUMAN	DSPSVWAAVPGK	Day4_DBS_R2_inj1	0.1829	94426	516240
sp|P07737|PROF1_HUMAN	DSPSVWAAVPGK	Day4_DBS_R2_inj2	0.1942	89680	461869
sp|P07737|PROF1_HUMAN	DSPSVWAAVPGK	Day4_DBS_R2_inj3	0.2003	98866	493603
sp|P07737|PROF1_HUMAN	DSPSVWAAVPGK	Day5_DBS_R1_inj1	0.1969	112401	570883
sp|P07737|PROF1_HUMAN	DSPSVWAAVPGK	Day5_DBS_R1_inj2	0.1928	99297	515073
sp|P07737|PROF1_HUMAN	DSPSVWAAVPGK	Day5_DBS_R1_inj3	0.1768	83397	471798
sp|P07737|PROF1_HUMAN	DSPSVWAAVPGK	Day5_DBS_R2_inj1	0.1702	91613	538137
sp|P07737|PROF1_HUMAN	DSPSVWAAVPGK	Day5_DBS_R2_inj2	0.2153	98153	455866
sp|P07737|PROF1_HUMAN	DSPSVWAAVPGK	Day5_DBS_R2_inj3	0.1744	83743	480291
sp|P17980|PRS6A_HUMAN	DAFALAK	Day2_DBS_R1_inj1	0.0923	6074	65809	0.0869667	0.0911333	0.08905	0.00294628	3.30857	0.1028	0.0963333	0.0995667	0.00457262	4.59252	0.1034	0.0954	0.0994	0.00565685	5.691	0.0857333	0.0827	0.0842167	0.00214489	2.54687	4.03474	0.094725	0.00968681	10.2262	0.0913917	0.0062209	6.80685	8.51655	9.42395
sp|P17980|PRS6A_HUMAN	DAFALAK	Day2_DBS_R1_inj2	0.085	7305	85986
sp|P17980|PRS6A_HUMAN	DAFALAK	Day2_DBS_R1_inj3	0.0836	7009	83842
sp|P17980|PRS6A_HUMAN	DAFALAK	Day2_DBS_R2_inj1	0.1131	9234	81660
sp|P17980|PRS6A_HUMAN	DAFALAK	Day2_DBS_R2_inj2	0.0733	7738	105594
sp|P17980|PRS6A_HUMAN	DAFALAK	Day2_DBS_R2_inj3	0.087	7323	84215
sp|P17980|PRS6A_HUMAN	DAFALAK	Day3_DBS_R1_inj1	0.1002	9145	91266
sp|P17980|PRS6A_HUMAN	DAFALAK	Day3_DBS_R1_inj2	0.103	9297	90263
sp|P17980|PRS6A_HUMAN	DAFALAK	Day3_DBS_R1_inj3	0.1052	9480	90139
sp|P17980|PRS6A_HUMAN	DAFALAK	Day3_DBS_R2_inj1	0.0872	8305	95200
sp|P17980|PRS6A_HUMAN	DAFALAK	Day3_DBS_R2_inj2	0.1025	10835	105716
sp|P17980|PRS6A_HUMAN	DAFALAK	Day3_DBS_R2_inj3	0.0993	9961	100336
sp|P17980|PRS6A_HUMAN	DAFALAK	Day4_DBS_R1_inj1	0.1081	8801	81438
sp|P17980|PRS6A_HUMAN	DAFALAK	Day4_DBS_R1_inj2	0.0881	7293	82816
sp|P17980|PRS6A_HUMAN	DAFALAK	Day4_DBS_R1_inj3	0.114	8529	74835
sp|P17980|PRS6A_HUMAN	DAFALAK	Day4_DBS_R2_inj1	0.0912	6373	69912
sp|P17980|PRS6A_HUMAN	DAFALAK	Day4_DBS_R2_inj2	0.1009	8565	84894
sp|P17980|PRS6A_HUMAN	DAFALAK	Day4_DBS_R2_inj3	0.0941	6674	70923
sp|P17980|PRS6A_HUMAN	DAFALAK	Day5_DBS_R1_inj1	0.1022	9836	96270
sp|P17980|PRS6A_HUMAN	DAFALAK	Day5_DBS_R1_inj2	0.0864	8176	94614
sp|P17980|PRS6A_HUMAN	DAFALAK	Day5_DBS_R1_inj3	0.0686	6801	99125
sp|P17980|PRS6A_HUMAN	DAFALAK	Day5_DBS_R2_inj1	0.0876	7252	82810
sp|P17980|PRS6A_HUMAN	DAFALAK	Day5_DBS_R2_inj2	0.079	6981	88323
sp|P17980|PRS6A_HUMAN	DAFALAK	Day5_DBS_R2_inj3	0.0815	6456	79219
sp|P22891|PROZ_HUMAN	DFAEHLLIPR	Day2_DBS_R1_inj1	0.0617	5090	82535	0.0592667	0.0537333	0.0565	0.00391266	6.92506	0.0526333	0.0641333	0.0583833	0.00813173	13.9282	0.0664	0.0604667	0.0634333	0.0041955	6.61403	0.0650333	0.0495667	0.0573	0.0109366	19.0865	11.6384	0.0608333	0.00628019	10.3236	0.056975	0.006553	11.5015	10.9126	15.9542
sp|P22891|PROZ_HUMAN	DFAEHLLIPR	Day2_DBS_R1_inj2	0.0604	4997	82767
sp|P22891|PROZ_HUMAN	DFAEHLLIPR	Day2_DBS_R1_inj3	0.0557	4173	74897
sp|P22891|PROZ_HUMAN	DFAEHLLIPR	Day2_DBS_R2_inj1	0.0638	5107	79995
sp|P22891|PROZ_HUMAN	DFAEHLLIPR	Day2_DBS_R2_inj2	0.0472	3994	84550
sp|P22891|PROZ_HUMAN	DFAEHLLIPR	Day2_DBS_R2_inj3	0.0502	4254	84714
sp|P22891|PROZ_HUMAN	DFAEHLLIPR	Day3_DBS_R1_inj1	0.0536	3865	72083
sp|P22891|PROZ_HUMAN	DFAEHLLIPR	Day3_DBS_R1_inj2	0.0528	3654	69231
sp|P22891|PROZ_HUMAN	DFAEHLLIPR	Day3_DBS_R1_inj3	0.0515	3283	63708
sp|P22891|PROZ_HUMAN	DFAEHLLIPR	Day3_DBS_R2_inj1	0.0627	4306	68696
sp|P22891|PROZ_HUMAN	DFAEHLLIPR	Day3_DBS_R2_inj2	0.0701	4949	70558
sp|P22891|PROZ_HUMAN	DFAEHLLIPR	Day3_DBS_R2_inj3	0.0596	3881	65066
sp|P22891|PROZ_HUMAN	DFAEHLLIPR	Day4_DBS_R1_inj1	0.0699	5560	79536
sp|P22891|PROZ_HUMAN	DFAEHLLIPR	Day4_DBS_R1_inj2	0.0623	4950	79507
sp|P22891|PROZ_HUMAN	DFAEHLLIPR	Day4_DBS_R1_inj3	0.067	5519	82387
sp|P22891|PROZ_HUMAN	DFAEHLLIPR	Day4_DBS_R2_inj1	0.0639	4714	73767
sp|P22891|PROZ_HUMAN	DFAEHLLIPR	Day4_DBS_R2_inj2	0.0579	4179	72129
sp|P22891|PROZ_HUMAN	DFAEHLLIPR	Day4_DBS_R2_inj3	0.0596	3996	67096
sp|P22891|PROZ_HUMAN	DFAEHLLIPR	Day5_DBS_R1_inj1	0.0705	5981	84852
sp|P22891|PROZ_HUMAN	DFAEHLLIPR	Day5_DBS_R1_inj2	0.0672	5419	80677
sp|P22891|PROZ_HUMAN	DFAEHLLIPR	Day5_DBS_R1_inj3	0.0574	4086	71199
sp|P22891|PROZ_HUMAN	DFAEHLLIPR	Day5_DBS_R2_inj1	0.0463	3890	84054
sp|P22891|PROZ_HUMAN	DFAEHLLIPR	Day5_DBS_R2_inj2	0.0549	4043	73622
sp|P22891|PROZ_HUMAN	DFAEHLLIPR	Day5_DBS_R2_inj3	0.0475	3607	75894
sp|P22891|PROZ_HUMAN	GLLSGWAR	Day2_DBS_R1_inj1	0.0478	7079	147951	0.0524	0.0542667	0.0533333	0.00131993	2.47487	0.0611333	0.0576333	0.0593833	0.00247487	4.16762	0.0650333	0.0678667	0.06645	0.00200347	3.015	0.062	0.0602	0.0611	0.00127279	2.08313	2.93516	0.0601417	0.00542521	9.02071	0.0599917	0.00578493	9.6429	9.3318	9.78252
sp|P22891|PROZ_HUMAN	GLLSGWAR	Day2_DBS_R1_inj2	0.0572	8120	141997
sp|P22891|PROZ_HUMAN	GLLSGWAR	Day2_DBS_R1_inj3	0.0522	7549	144719
sp|P22891|PROZ_HUMAN	GLLSGWAR	Day2_DBS_R2_inj1	0.0574	9060	157765
sp|P22891|PROZ_HUMAN	GLLSGWAR	Day2_DBS_R2_inj2	0.0592	8616	145601
sp|P22891|PROZ_HUMAN	GLLSGWAR	Day2_DBS_R2_inj3	0.0462	7414	160616
sp|P22891|PROZ_HUMAN	GLLSGWAR	Day3_DBS_R1_inj1	0.0528	6799	128856
sp|P22891|PROZ_HUMAN	GLLSGWAR	Day3_DBS_R1_inj2	0.0726	9623	132630
sp|P22891|PROZ_HUMAN	GLLSGWAR	Day3_DBS_R1_inj3	0.058	7816	134669
sp|P22891|PROZ_HUMAN	GLLSGWAR	Day3_DBS_R2_inj1	0.0466	6026	129414
sp|P22891|PROZ_HUMAN	GLLSGWAR	Day3_DBS_R2_inj2	0.0583	7932	135988
sp|P22891|PROZ_HUMAN	GLLSGWAR	Day3_DBS_R2_inj3	0.068	8186	120427
sp|P22891|PROZ_HUMAN	GLLSGWAR	Day4_DBS_R1_inj1	0.061	7702	126327
sp|P22891|PROZ_HUMAN	GLLSGWAR	Day4_DBS_R1_inj2	0.0693	8627	124482
sp|P22891|PROZ_HUMAN	GLLSGWAR	Day4_DBS_R1_inj3	0.0648	8100	125078
sp|P22891|PROZ_HUMAN	GLLSGWAR	Day4_DBS_R2_inj1	0.0669	8217	122904
sp|P22891|PROZ_HUMAN	GLLSGWAR	Day4_DBS_R2_inj2	0.0845	9039	106930
sp|P22891|PROZ_HUMAN	GLLSGWAR	Day4_DBS_R2_inj3	0.0522	6336	121400
sp|P22891|PROZ_HUMAN	GLLSGWAR	Day5_DBS_R1_inj1	0.0573	8496	148193
sp|P22891|PROZ_HUMAN	GLLSGWAR	Day5_DBS_R1_inj2	0.0672	9499	141363
sp|P22891|PROZ_HUMAN	GLLSGWAR	Day5_DBS_R1_inj3	0.0615	8030	130617
sp|P22891|PROZ_HUMAN	GLLSGWAR	Day5_DBS_R2_inj1	0.0546	7364	134845
sp|P22891|PROZ_HUMAN	GLLSGWAR	Day5_DBS_R2_inj2	0.0634	8644	136367
sp|P22891|PROZ_HUMAN	GLLSGWAR	Day5_DBS_R2_inj3	0.0626	7965	127201
sp|P62195|PRS8_HUMAN	FIGEGAR	Day2_DBS_R1_inj1	0.0651	31774	488277	0.0661667	0.0675667	0.0668667	0.000989949	1.48048	0.0761	0.0705	0.0733	0.0039598	5.40218	0.0729667	0.0753	0.0741333	0.00164992	2.22561	0.0880333	0.0935667	0.0908	0.00391266	4.30909	3.35434	0.0758167	0.00913915	12.0543	0.0767333	0.0116662	15.2035	13.6289	14.0356
sp|P62195|PRS8_HUMAN	FIGEGAR	Day2_DBS_R1_inj2	0.0592	30856	521041
sp|P62195|PRS8_HUMAN	FIGEGAR	Day2_DBS_R1_inj3	0.0742	33994	458050
sp|P62195|PRS8_HUMAN	FIGEGAR	Day2_DBS_R2_inj1	0.073	33096	453239
sp|P62195|PRS8_HUMAN	FIGEGAR	Day2_DBS_R2_inj2	0.0619	31729	512253
sp|P62195|PRS8_HUMAN	FIGEGAR	Day2_DBS_R2_inj3	0.0678	31569	465304
sp|P62195|PRS8_HUMAN	FIGEGAR	Day3_DBS_R1_inj1	0.0835	39922	477932
sp|P62195|PRS8_HUMAN	FIGEGAR	Day3_DBS_R1_inj2	0.0784	32809	418412
sp|P62195|PRS8_HUMAN	FIGEGAR	Day3_DBS_R1_inj3	0.0664	30569	460609
sp|P62195|PRS8_HUMAN	FIGEGAR	Day3_DBS_R2_inj1	0.0606	30443	502258
sp|P62195|PRS8_HUMAN	FIGEGAR	Day3_DBS_R2_inj2	0.0873	37623	430809
sp|P62195|PRS8_HUMAN	FIGEGAR	Day3_DBS_R2_inj3	0.0636	30855	485445
sp|P62195|PRS8_HUMAN	FIGEGAR	Day4_DBS_R1_inj1	0.0796	36839	462626
sp|P62195|PRS8_HUMAN	FIGEGAR	Day4_DBS_R1_inj2	0.0743	35620	479435
sp|P62195|PRS8_HUMAN	FIGEGAR	Day4_DBS_R1_inj3	0.065	29865	459239
sp|P62195|PRS8_HUMAN	FIGEGAR	Day4_DBS_R2_inj1	0.0788	37628	477432
sp|P62195|PRS8_HUMAN	FIGEGAR	Day4_DBS_R2_inj2	0.0771	32709	424429
sp|P62195|PRS8_HUMAN	FIGEGAR	Day4_DBS_R2_inj3	0.07	30319	433314
sp|P62195|PRS8_HUMAN	FIGEGAR	Day5_DBS_R1_inj1	0.0809	44316	547845
sp|P62195|PRS8_HUMAN	FIGEGAR	Day5_DBS_R1_inj2	0.0997	45265	454167
sp|P62195|PRS8_HUMAN	FIGEGAR	Day5_DBS_R1_inj3	0.0835	34821	416874
sp|P62195|PRS8_HUMAN	FIGEGAR	Day5_DBS_R2_inj1	0.0974	43687	448495
sp|P62195|PRS8_HUMAN	FIGEGAR	Day5_DBS_R2_inj2	0.0974	45798	470194
sp|P62195|PRS8_HUMAN	FIGEGAR	Day5_DBS_R2_inj3	0.0859	40064	466189
sp|Q99436|PSB7_HUMAN	GTTAVLTEK	Day2_DBS_R1_inj1	0.1979	21161	106925	0.2204	0.205167	0.212783	0.0107716	5.06224	0.243967	0.223733	0.23385	0.0143071	6.11808	0.2133	0.2312	0.22225	0.0126572	5.69503	0.232833	0.2264	0.229617	0.00454905	1.98115	4.71412	0.227625	0.0135595	5.95696	0.221625	0.0113989	5.14332	5.55014	7.28197
sp|Q99436|PSB7_HUMAN	GTTAVLTEK	Day2_DBS_R1_inj2	0.2239	21614	96539
sp|Q99436|PSB7_HUMAN	GTTAVLTEK	Day2_DBS_R1_inj3	0.2394	22148	92523
sp|Q99436|PSB7_HUMAN	GTTAVLTEK	Day2_DBS_R2_inj1	0.2257	20900	92607
sp|Q99436|PSB7_HUMAN	GTTAVLTEK	Day2_DBS_R2_inj2	0.1812	21617	119312
sp|Q99436|PSB7_HUMAN	GTTAVLTEK	Day2_DBS_R2_inj3	0.2086	17620	84479
sp|Q99436|PSB7_HUMAN	GTTAVLTEK	Day3_DBS_R1_inj1	0.2302	21757	94503
sp|Q99436|PSB7_HUMAN	GTTAVLTEK	Day3_DBS_R1_inj2	0.235	20452	87044
sp|Q99436|PSB7_HUMAN	GTTAVLTEK	Day3_DBS_R1_inj3	0.2667	26628	99842
sp|Q99436|PSB7_HUMAN	GTTAVLTEK	Day3_DBS_R2_inj1	0.2037	19567	96061
sp|Q99436|PSB7_HUMAN	GTTAVLTEK	Day3_DBS_R2_inj2	0.2329	20906	89753
sp|Q99436|PSB7_HUMAN	GTTAVLTEK	Day3_DBS_R2_inj3	0.2346	20401	86954
sp|Q99436|PSB7_HUMAN	GTTAVLTEK	Day4_DBS_R1_inj1	0.2288	20376	89049
sp|Q99436|PSB7_HUMAN	GTTAVLTEK	Day4_DBS_R1_inj2	0.1999	19475	97437
sp|Q99436|PSB7_HUMAN	GTTAVLTEK	Day4_DBS_R1_inj3	0.2112	19495	92292
sp|Q99436|PSB7_HUMAN	GTTAVLTEK	Day4_DBS_R2_inj1	0.2242	20136	89818
sp|Q99436|PSB7_HUMAN	GTTAVLTEK	Day4_DBS_R2_inj2	0.2382	21868	91802
sp|Q99436|PSB7_HUMAN	GTTAVLTEK	Day4_DBS_R2_inj3	0.2312	19231	83189
sp|Q99436|PSB7_HUMAN	GTTAVLTEK	Day5_DBS_R1_inj1	0.2701	31071	115017
sp|Q99436|PSB7_HUMAN	GTTAVLTEK	Day5_DBS_R1_inj2	0.222	25106	113078
sp|Q99436|PSB7_HUMAN	GTTAVLTEK	Day5_DBS_R1_inj3	0.2064	21507	104195
sp|Q99436|PSB7_HUMAN	GTTAVLTEK	Day5_DBS_R2_inj1	0.2197	24752	112640
sp|Q99436|PSB7_HUMAN	GTTAVLTEK	Day5_DBS_R2_inj2	0.2447	23273	95126
sp|Q99436|PSB7_HUMAN	GTTAVLTEK	Day5_DBS_R2_inj3	0.2148	21354	99418
sp|P07225|PROS_HUMAN	FSAEFDFR	Day2_DBS_R1_inj1	0.5803	30936	53310	0.594533	0.639833	0.617183	0.0320319	5.19002	0.6478	0.650833	0.649317	0.00214489	0.33033	1.05783	1.03897	1.0484	0.0133407	1.27249	0.510367	0.4837	0.497033	0.0188562	3.79375	2.64665	0.584233	0.0692932	11.8605	0.591456	0.093481	15.8052	13.8329	14.0838
sp|P07225|PROS_HUMAN	FSAEFDFR	Day2_DBS_R1_inj2	0.6117	31058	50775
sp|P07225|PROS_HUMAN	FSAEFDFR	Day2_DBS_R1_inj3	0.5916	31071	52521
sp|P07225|PROS_HUMAN	FSAEFDFR	Day2_DBS_R2_inj1	0.5993	30156	50318
sp|P07225|PROS_HUMAN	FSAEFDFR	Day2_DBS_R2_inj2	0.5777	30610	52987
sp|P07225|PROS_HUMAN	FSAEFDFR	Day2_DBS_R2_inj3	0.7425	33300	44849
sp|P07225|PROS_HUMAN	FSAEFDFR	Day3_DBS_R1_inj1	0.6876	35727	51959
sp|P07225|PROS_HUMAN	FSAEFDFR	Day3_DBS_R1_inj2	0.6071	31511	51900
sp|P07225|PROS_HUMAN	FSAEFDFR	Day3_DBS_R1_inj3	0.6487	32555	50184
sp|P07225|PROS_HUMAN	FSAEFDFR	Day3_DBS_R2_inj1	0.6834	33420	48906
sp|P07225|PROS_HUMAN	FSAEFDFR	Day3_DBS_R2_inj2	0.6761	32113	47498
sp|P07225|PROS_HUMAN	FSAEFDFR	Day3_DBS_R2_inj3	0.593	29445	49658
sp|P07225|PROS_HUMAN	FSAEFDFR	Day4_DBS_R1_inj1	1.041	29661	28493
sp|P07225|PROS_HUMAN	FSAEFDFR	Day4_DBS_R1_inj2	1.0565	29549	27968
sp|P07225|PROS_HUMAN	FSAEFDFR	Day4_DBS_R1_inj3	1.076	28529	26514
sp|P07225|PROS_HUMAN	FSAEFDFR	Day4_DBS_R2_inj1	1.2279	29929	24373
sp|P07225|PROS_HUMAN	FSAEFDFR	Day4_DBS_R2_inj2	1.0596	26347	24865
sp|P07225|PROS_HUMAN	FSAEFDFR	Day4_DBS_R2_inj3	0.8294	21337	25725
sp|P07225|PROS_HUMAN	FSAEFDFR	Day5_DBS_R1_inj1	0.5226	16474	31523
sp|P07225|PROS_HUMAN	FSAEFDFR	Day5_DBS_R1_inj2	0.477	14120	29598
sp|P07225|PROS_HUMAN	FSAEFDFR	Day5_DBS_R1_inj3	0.5315	15189	28577
sp|P07225|PROS_HUMAN	FSAEFDFR	Day5_DBS_R2_inj1	0.4601	14617	31771
sp|P07225|PROS_HUMAN	FSAEFDFR	Day5_DBS_R2_inj2	0.5073	14929	29429
sp|P07225|PROS_HUMAN	FSAEFDFR	Day5_DBS_R2_inj3	0.4837	13432	27770
sp|P07225|PROS_HUMAN	VYFAGFPR	Day2_DBS_R1_inj1	0.1662	105641	635557	0.177067	0.184533	0.1808	0.00527973	2.9202	0.248333	0.249533	0.248933	0.000848528	0.340866	0.191567	0.181667	0.186617	0.00700036	3.7512	0.1759	0.172767	0.174333	0.0022156	1.2709	2.07079	0.198217	0.0341626	17.235	0.197125	0.0352962	17.9055	17.5703	17.6919
sp|P07225|PROS_HUMAN	VYFAGFPR	Day2_DBS_R1_inj2	0.2029	117404	578517
sp|P07225|PROS_HUMAN	VYFAGFPR	Day2_DBS_R1_inj3	0.1621	101554	626626
sp|P07225|PROS_HUMAN	VYFAGFPR	Day2_DBS_R2_inj1	0.1716	107580	626976
sp|P07225|PROS_HUMAN	VYFAGFPR	Day2_DBS_R2_inj2	0.1845	106909	579439
sp|P07225|PROS_HUMAN	VYFAGFPR	Day2_DBS_R2_inj3	0.1975	108919	551454
sp|P07225|PROS_HUMAN	VYFAGFPR	Day3_DBS_R1_inj1	0.2524	126904	502867
sp|P07225|PROS_HUMAN	VYFAGFPR	Day3_DBS_R1_inj2	0.2491	115470	463616
sp|P07225|PROS_HUMAN	VYFAGFPR	Day3_DBS_R1_inj3	0.2435	118034	484826
sp|P07225|PROS_HUMAN	VYFAGFPR	Day3_DBS_R2_inj1	0.2442	120638	493959
sp|P07225|PROS_HUMAN	VYFAGFPR	Day3_DBS_R2_inj2	0.2494	126371	506617
sp|P07225|PROS_HUMAN	VYFAGFPR	Day3_DBS_R2_inj3	0.255	117073	459065
sp|P07225|PROS_HUMAN	VYFAGFPR	Day4_DBS_R1_inj1	0.2139	112949	527927
sp|P07225|PROS_HUMAN	VYFAGFPR	Day4_DBS_R1_inj2	0.2046	110968	542342
sp|P07225|PROS_HUMAN	VYFAGFPR	Day4_DBS_R1_inj3	0.1562	98652	631549
sp|P07225|PROS_HUMAN	VYFAGFPR	Day4_DBS_R2_inj1	0.1954	102992	527205
sp|P07225|PROS_HUMAN	VYFAGFPR	Day4_DBS_R2_inj2	0.1824	102344	561207
sp|P07225|PROS_HUMAN	VYFAGFPR	Day4_DBS_R2_inj3	0.1672	86097	514784
sp|P07225|PROS_HUMAN	VYFAGFPR	Day5_DBS_R1_inj1	0.1646	59938	364231
sp|P07225|PROS_HUMAN	VYFAGFPR	Day5_DBS_R1_inj2	0.191	58006	303702
sp|P07225|PROS_HUMAN	VYFAGFPR	Day5_DBS_R1_inj3	0.1721	49761	289176
sp|P07225|PROS_HUMAN	VYFAGFPR	Day5_DBS_R2_inj1	0.1815	61369	338084
sp|P07225|PROS_HUMAN	VYFAGFPR	Day5_DBS_R2_inj2	0.1803	57965	321518
sp|P07225|PROS_HUMAN	VYFAGFPR	Day5_DBS_R2_inj3	0.1565	51594	329664
sp|P24158|PRTN3_HUMAN	LVNVVLGAHNVR	Day2_DBS_R1_inj1	0.1624	13665	84138	0.190033	0.196233	0.193133	0.00438406	2.26997	0.215967	0.226967	0.221467	0.00777817	3.51212	0.2217	0.2579	0.2398	0.0255973	10.6744	0.231833	0.2287	0.230267	0.0022156	0.962189	4.35467	0.214883	0.0178182	8.29204	0.22745	0.0251891	11.0746	9.68331	10.6174
sp|P24158|PRTN3_HUMAN	LVNVVLGAHNVR	Day2_DBS_R1_inj2	0.2179	13215	60651
sp|P24158|PRTN3_HUMAN	LVNVVLGAHNVR	Day2_DBS_R1_inj3	0.1898	14422	75982
sp|P24158|PRTN3_HUMAN	LVNVVLGAHNVR	Day2_DBS_R2_inj1	0.2332	15423	66145
sp|P24158|PRTN3_HUMAN	LVNVVLGAHNVR	Day2_DBS_R2_inj2	0.1711	13150	76859
sp|P24158|PRTN3_HUMAN	LVNVVLGAHNVR	Day2_DBS_R2_inj3	0.1844	13768	74662
sp|P24158|PRTN3_HUMAN	LVNVVLGAHNVR	Day3_DBS_R1_inj1	0.2537	15361	60538
sp|P24158|PRTN3_HUMAN	LVNVVLGAHNVR	Day3_DBS_R1_inj2	0.2359	13743	58256
sp|P24158|PRTN3_HUMAN	LVNVVLGAHNVR	Day3_DBS_R1_inj3	0.1583	11881	75050
sp|P24158|PRTN3_HUMAN	LVNVVLGAHNVR	Day3_DBS_R2_inj1	0.2596	14686	56575
sp|P24158|PRTN3_HUMAN	LVNVVLGAHNVR	Day3_DBS_R2_inj2	0.2043	12726	62288
sp|P24158|PRTN3_HUMAN	LVNVVLGAHNVR	Day3_DBS_R2_inj3	0.217	13943	64268
sp|P24158|PRTN3_HUMAN	LVNVVLGAHNVR	Day4_DBS_R1_inj1	0.2076	14396	69353
sp|P24158|PRTN3_HUMAN	LVNVVLGAHNVR	Day4_DBS_R1_inj2	0.2313	13808	59694
sp|P24158|PRTN3_HUMAN	LVNVVLGAHNVR	Day4_DBS_R1_inj3	0.2262	13517	59745
sp|P24158|PRTN3_HUMAN	LVNVVLGAHNVR	Day4_DBS_R2_inj1	0.2257	13489	59765
sp|P24158|PRTN3_HUMAN	LVNVVLGAHNVR	Day4_DBS_R2_inj2	0.2315	13690	59128
sp|P24158|PRTN3_HUMAN	LVNVVLGAHNVR	Day4_DBS_R2_inj3	0.3165	16104	50876
sp|P24158|PRTN3_HUMAN	LVNVVLGAHNVR	Day5_DBS_R1_inj1	0.1866	15043	80602
sp|P24158|PRTN3_HUMAN	LVNVVLGAHNVR	Day5_DBS_R1_inj2	0.2796	16776	59997
sp|P24158|PRTN3_HUMAN	LVNVVLGAHNVR	Day5_DBS_R1_inj3	0.2293	15546	67801
sp|P24158|PRTN3_HUMAN	LVNVVLGAHNVR	Day5_DBS_R2_inj1	0.1933	16219	83887
sp|P24158|PRTN3_HUMAN	LVNVVLGAHNVR	Day5_DBS_R2_inj2	0.2315	15060	65052
sp|P24158|PRTN3_HUMAN	LVNVVLGAHNVR	Day5_DBS_R2_inj3	0.2613	15516	59381
sp|P28070|PSB4_HUMAN	QPVLSQTEAR	Day2_DBS_R1_inj1	1.038	10449	10066	0.972533	0.9803	0.976417	0.00549186	0.562451	1.19563	1.12843	1.16203	0.0475176	4.08917	1.1263	1.09387	1.11008	0.0229338	2.06596	1.33223	1.25827	1.29525	0.0523023	4.03801	2.6889	1.15667	0.149632	12.9364	1.11522	0.11445	10.2626	11.5995	11.9071
sp|P28070|PSB4_HUMAN	QPVLSQTEAR	Day2_DBS_R1_inj2	0.9316	11261	12089
sp|P28070|PSB4_HUMAN	QPVLSQTEAR	Day2_DBS_R1_inj3	0.948	9978	10525
sp|P28070|PSB4_HUMAN	QPVLSQTEAR	Day2_DBS_R2_inj1	0.9582	10549	11010
sp|P28070|PSB4_HUMAN	QPVLSQTEAR	Day2_DBS_R2_inj2	1.0125	10458	10328
sp|P28070|PSB4_HUMAN	QPVLSQTEAR	Day2_DBS_R2_inj3	0.9702	9565	9858
sp|P28070|PSB4_HUMAN	QPVLSQTEAR	Day3_DBS_R1_inj1	1.1163	13178	11806
sp|P28070|PSB4_HUMAN	QPVLSQTEAR	Day3_DBS_R1_inj2	1.1168	11329	10144
sp|P28070|PSB4_HUMAN	QPVLSQTEAR	Day3_DBS_R1_inj3	1.3538	10385	7671
sp|P28070|PSB4_HUMAN	QPVLSQTEAR	Day3_DBS_R2_inj1	1.2551	9730	7752
sp|P28070|PSB4_HUMAN	QPVLSQTEAR	Day3_DBS_R2_inj2	1.2668	12362	9758
sp|P28070|PSB4_HUMAN	QPVLSQTEAR	Day3_DBS_R2_inj3	0.8634	8419	9750
sp|P28070|PSB4_HUMAN	QPVLSQTEAR	Day4_DBS_R1_inj1	1.1693	10532	9007
sp|P28070|PSB4_HUMAN	QPVLSQTEAR	Day4_DBS_R1_inj2	1.3772	11504	8353
sp|P28070|PSB4_HUMAN	QPVLSQTEAR	Day4_DBS_R1_inj3	0.8324	8663	10407
sp|P28070|PSB4_HUMAN	QPVLSQTEAR	Day4_DBS_R2_inj1	1.2379	10651	8604
sp|P28070|PSB4_HUMAN	QPVLSQTEAR	Day4_DBS_R2_inj2	1.0238	9655	9431
sp|P28070|PSB4_HUMAN	QPVLSQTEAR	Day4_DBS_R2_inj3	1.0199	9049	8872
sp|P28070|PSB4_HUMAN	QPVLSQTEAR	Day5_DBS_R1_inj1	1.4982	11286	7533
sp|P28070|PSB4_HUMAN	QPVLSQTEAR	Day5_DBS_R1_inj2	1.2517	8353	6673
sp|P28070|PSB4_HUMAN	QPVLSQTEAR	Day5_DBS_R1_inj3	1.2468	9556	7665
sp|P28070|PSB4_HUMAN	QPVLSQTEAR	Day5_DBS_R2_inj1	1.0207	10281	10072
sp|P28070|PSB4_HUMAN	QPVLSQTEAR	Day5_DBS_R2_inj2	1.5945	10411	6529
sp|P28070|PSB4_HUMAN	QPVLSQTEAR	Day5_DBS_R2_inj3	1.1596	8977	7742
sp|P20618|PSB1_HUMAN	DVYTGDALR	Day2_DBS_R1_inj1	0.2614	6410	24520	0.264067	0.317767	0.290917	0.0379716	13.0524	0.2897	0.326967	0.308333	0.0263515	8.54644	0.2892	0.342367	0.315783	0.0375945	11.9052	0.294433	0.303033	0.298733	0.00608112	2.03563	8.88491	0.28435	0.0137263	4.82725	0.322533	0.0164923	5.11336	4.9703	10.1806
sp|P20618|PSB1_HUMAN	DVYTGDALR	Day2_DBS_R1_inj2	0.2593	5536	21347
sp|P20618|PSB1_HUMAN	DVYTGDALR	Day2_DBS_R1_inj3	0.2715	5662	20856
sp|P20618|PSB1_HUMAN	DVYTGDALR	Day2_DBS_R2_inj1	0.2918	5807	19901
sp|P20618|PSB1_HUMAN	DVYTGDALR	Day2_DBS_R2_inj2	0.3488	7565	21687
sp|P20618|PSB1_HUMAN	DVYTGDALR	Day2_DBS_R2_inj3	0.3127	6714	21468
sp|P20618|PSB1_HUMAN	DVYTGDALR	Day3_DBS_R1_inj1	0.3117	7829	25113
sp|P20618|PSB1_HUMAN	DVYTGDALR	Day3_DBS_R1_inj2	0.2833	7149	25237
sp|P20618|PSB1_HUMAN	DVYTGDALR	Day3_DBS_R1_inj3	0.2741	6010	21925
sp|P20618|PSB1_HUMAN	DVYTGDALR	Day3_DBS_R2_inj1	0.3574	9076	25397
sp|P20618|PSB1_HUMAN	DVYTGDALR	Day3_DBS_R2_inj2	0.318	8269	26004
sp|P20618|PSB1_HUMAN	DVYTGDALR	Day3_DBS_R2_inj3	0.3055	8123	26588
sp|P20618|PSB1_HUMAN	DVYTGDALR	Day4_DBS_R1_inj1	0.2578	6747	26171
sp|P20618|PSB1_HUMAN	DVYTGDALR	Day4_DBS_R1_inj2	0.2987	6691	22403
sp|P20618|PSB1_HUMAN	DVYTGDALR	Day4_DBS_R1_inj3	0.3111	7720	24813
sp|P20618|PSB1_HUMAN	DVYTGDALR	Day4_DBS_R2_inj1	0.3381	7198	21288
sp|P20618|PSB1_HUMAN	DVYTGDALR	Day4_DBS_R2_inj2	0.3224	6695	20764
sp|P20618|PSB1_HUMAN	DVYTGDALR	Day4_DBS_R2_inj3	0.3666	6963	18995
sp|P20618|PSB1_HUMAN	DVYTGDALR	Day5_DBS_R1_inj1	0.2993	6616	22106
sp|P20618|PSB1_HUMAN	DVYTGDALR	Day5_DBS_R1_inj2	0.3451	8185	23717
sp|P20618|PSB1_HUMAN	DVYTGDALR	Day5_DBS_R1_inj3	0.2389	5869	24565
sp|P20618|PSB1_HUMAN	DVYTGDALR	Day5_DBS_R2_inj1	0.3086	7370	23884
sp|P20618|PSB1_HUMAN	DVYTGDALR	Day5_DBS_R2_inj2	0.314	6674	21253
sp|P20618|PSB1_HUMAN	DVYTGDALR	Day5_DBS_R2_inj3	0.2865	6553	22872
sp|P02753|RET4_HUMAN	YWGVASFLQK	Day2_DBS_R1_inj1	1.2212	248926	203839	1.17913	1.1917	1.18542	0.00888598	0.749608	1.4191	1.3978	1.40845	0.0150614	1.06936	1.21663	1.48537	1.351	0.190023	14.0654	1.16367	1.0586	1.11113	0.0742934	6.68627	5.64265	1.24463	0.118418	9.51429	1.28337	0.193926	15.1107	12.3125	13.5439
sp|P02753|RET4_HUMAN	YWGVASFLQK	Day2_DBS_R1_inj2	1.1599	239069	206108
sp|P02753|RET4_HUMAN	YWGVASFLQK	Day2_DBS_R1_inj3	1.1563	238866	206586
sp|P02753|RET4_HUMAN	YWGVASFLQK	Day2_DBS_R2_inj1	1.1354	229910	202484
sp|P02753|RET4_HUMAN	YWGVASFLQK	Day2_DBS_R2_inj2	1.288	253116	196519
sp|P02753|RET4_HUMAN	YWGVASFLQK	Day2_DBS_R2_inj3	1.1517	224703	195110
sp|P02753|RET4_HUMAN	YWGVASFLQK	Day3_DBS_R1_inj1	1.4013	290983	207651
sp|P02753|RET4_HUMAN	YWGVASFLQK	Day3_DBS_R1_inj2	1.4328	281028	196139
sp|P02753|RET4_HUMAN	YWGVASFLQK	Day3_DBS_R1_inj3	1.4232	270888	190334
sp|P02753|RET4_HUMAN	YWGVASFLQK	Day3_DBS_R2_inj1	1.4426	293345	203346
sp|P02753|RET4_HUMAN	YWGVASFLQK	Day3_DBS_R2_inj2	1.416	269422	190264
sp|P02753|RET4_HUMAN	YWGVASFLQK	Day3_DBS_R2_inj3	1.3348	266059	199328
sp|P02753|RET4_HUMAN	YWGVASFLQK	Day4_DBS_R1_inj1	1.2544	259087	206546
sp|P02753|RET4_HUMAN	YWGVASFLQK	Day4_DBS_R1_inj2	1.1836	234831	198405
sp|P02753|RET4_HUMAN	YWGVASFLQK	Day4_DBS_R1_inj3	1.2119	238899	197131
sp|P02753|RET4_HUMAN	YWGVASFLQK	Day4_DBS_R2_inj1	1.5166	245249	161714
sp|P02753|RET4_HUMAN	YWGVASFLQK	Day4_DBS_R2_inj2	1.4872	236771	159209
sp|P02753|RET4_HUMAN	YWGVASFLQK	Day4_DBS_R2_inj3	1.4523	230384	158636
sp|P02753|RET4_HUMAN	YWGVASFLQK	Day5_DBS_R1_inj1	1.1203	246422	219961
sp|P02753|RET4_HUMAN	YWGVASFLQK	Day5_DBS_R1_inj2	1.1983	233772	195084
sp|P02753|RET4_HUMAN	YWGVASFLQK	Day5_DBS_R1_inj3	1.1724	214792	183212
sp|P02753|RET4_HUMAN	YWGVASFLQK	Day5_DBS_R2_inj1	1.1378	225293	197999
sp|P02753|RET4_HUMAN	YWGVASFLQK	Day5_DBS_R2_inj2	1.0722	212137	197858
sp|P02753|RET4_HUMAN	YWGVASFLQK	Day5_DBS_R2_inj3	0.9658	205670	212962
sp|P18206|VINC_HUMAN	ALASQLQDSLK	Day2_DBS_R1_inj1	0.1567	26438	168724	0.156533	0.163	0.159767	0.00457262	2.86206	0.156633	0.1374	0.147017	0.0136	9.25067	0.1415	0.173333	0.157417	0.0225096	14.2994	0.165	0.186067	0.175533	0.0148964	8.48636	8.72461	0.154917	0.00978504	6.31633	0.16495	0.0206478	12.5176	9.41698	12.8374
sp|P18206|VINC_HUMAN	ALASQLQDSLK	Day2_DBS_R1_inj2	0.1564	26639	170317
sp|P18206|VINC_HUMAN	ALASQLQDSLK	Day2_DBS_R1_inj3	0.1565	24922	159292
sp|P18206|VINC_HUMAN	ALASQLQDSLK	Day2_DBS_R2_inj1	0.1711	25712	150275
sp|P18206|VINC_HUMAN	ALASQLQDSLK	Day2_DBS_R2_inj2	0.1493	23160	155164
sp|P18206|VINC_HUMAN	ALASQLQDSLK	Day2_DBS_R2_inj3	0.1686	25961	153983
sp|P18206|VINC_HUMAN	ALASQLQDSLK	Day3_DBS_R1_inj1	0.1637	25253	154287
sp|P18206|VINC_HUMAN	ALASQLQDSLK	Day3_DBS_R1_inj2	0.1565	23761	151810
sp|P18206|VINC_HUMAN	ALASQLQDSLK	Day3_DBS_R1_inj3	0.1497	22607	150994
sp|P18206|VINC_HUMAN	ALASQLQDSLK	Day3_DBS_R2_inj1	0.1439	21808	151502
sp|P18206|VINC_HUMAN	ALASQLQDSLK	Day3_DBS_R2_inj2	0.1389	22074	158910
sp|P18206|VINC_HUMAN	ALASQLQDSLK	Day3_DBS_R2_inj3	0.1294	21781	168310
sp|P18206|VINC_HUMAN	ALASQLQDSLK	Day4_DBS_R1_inj1	0.1531	25730	168063
sp|P18206|VINC_HUMAN	ALASQLQDSLK	Day4_DBS_R1_inj2	0.1306	21592	165327
sp|P18206|VINC_HUMAN	ALASQLQDSLK	Day4_DBS_R1_inj3	0.1408	22478	159590
sp|P18206|VINC_HUMAN	ALASQLQDSLK	Day4_DBS_R2_inj1	0.179	25299	141334
sp|P18206|VINC_HUMAN	ALASQLQDSLK	Day4_DBS_R2_inj2	0.1579	22449	142204
sp|P18206|VINC_HUMAN	ALASQLQDSLK	Day4_DBS_R2_inj3	0.1831	24559	134132
sp|P18206|VINC_HUMAN	ALASQLQDSLK	Day5_DBS_R1_inj1	0.1659	26409	159170
sp|P18206|VINC_HUMAN	ALASQLQDSLK	Day5_DBS_R1_inj2	0.1707	25596	149943
sp|P18206|VINC_HUMAN	ALASQLQDSLK	Day5_DBS_R1_inj3	0.1584	22510	142141
sp|P18206|VINC_HUMAN	ALASQLQDSLK	Day5_DBS_R2_inj1	0.1957	28047	143334
sp|P18206|VINC_HUMAN	ALASQLQDSLK	Day5_DBS_R2_inj2	0.1879	26102	138922
sp|P18206|VINC_HUMAN	ALASQLQDSLK	Day5_DBS_R2_inj3	0.1746	25460	145784
sp|P68036|UB2L3_HUMAN	IYHPNIDEK	Day2_DBS_R1_inj1	0.3452	65141	188681	0.3041	0.299633	0.301867	0.00315841	1.04629	0.325033	0.355367	0.3402	0.0214489	6.30479	0.333733	0.309533	0.321633	0.017112	5.32034	0.270433	0.269533	0.269983	0.000636396	0.235717	3.22679	0.308325	0.0281566	9.13211	0.308517	0.0355648	11.5277	10.3299	10.8222
sp|P68036|UB2L3_HUMAN	IYHPNIDEK	Day2_DBS_R1_inj2	0.2749	52696	191726
sp|P68036|UB2L3_HUMAN	IYHPNIDEK	Day2_DBS_R1_inj3	0.2922	53796	184122
sp|P68036|UB2L3_HUMAN	IYHPNIDEK	Day2_DBS_R2_inj1	0.3227	56126	173904
sp|P68036|UB2L3_HUMAN	IYHPNIDEK	Day2_DBS_R2_inj2	0.2967	55278	186319
sp|P68036|UB2L3_HUMAN	IYHPNIDEK	Day2_DBS_R2_inj3	0.2795	50275	179864
sp|P68036|UB2L3_HUMAN	IYHPNIDEK	Day3_DBS_R1_inj1	0.329	61242	186140
sp|P68036|UB2L3_HUMAN	IYHPNIDEK	Day3_DBS_R1_inj2	0.3299	54498	165192
sp|P68036|UB2L3_HUMAN	IYHPNIDEK	Day3_DBS_R1_inj3	0.3162	56384	178342
sp|P68036|UB2L3_HUMAN	IYHPNIDEK	Day3_DBS_R2_inj1	0.3898	58968	151294
sp|P68036|UB2L3_HUMAN	IYHPNIDEK	Day3_DBS_R2_inj2	0.3554	59199	166558
sp|P68036|UB2L3_HUMAN	IYHPNIDEK	Day3_DBS_R2_inj3	0.3209	54931	171184
sp|P68036|UB2L3_HUMAN	IYHPNIDEK	Day4_DBS_R1_inj1	0.303	51723	170720
sp|P68036|UB2L3_HUMAN	IYHPNIDEK	Day4_DBS_R1_inj2	0.3798	63292	166653
sp|P68036|UB2L3_HUMAN	IYHPNIDEK	Day4_DBS_R1_inj3	0.3184	48672	152864
sp|P68036|UB2L3_HUMAN	IYHPNIDEK	Day4_DBS_R2_inj1	0.2985	48239	161605
sp|P68036|UB2L3_HUMAN	IYHPNIDEK	Day4_DBS_R2_inj2	0.31	50610	163235
sp|P68036|UB2L3_HUMAN	IYHPNIDEK	Day4_DBS_R2_inj3	0.3201	57195	178670
sp|P68036|UB2L3_HUMAN	IYHPNIDEK	Day5_DBS_R1_inj1	0.2997	75571	252150
sp|P68036|UB2L3_HUMAN	IYHPNIDEK	Day5_DBS_R1_inj2	0.2767	60902	220096
sp|P68036|UB2L3_HUMAN	IYHPNIDEK	Day5_DBS_R1_inj3	0.2349	52032	221508
sp|P68036|UB2L3_HUMAN	IYHPNIDEK	Day5_DBS_R2_inj1	0.2961	62440	210907
sp|P68036|UB2L3_HUMAN	IYHPNIDEK	Day5_DBS_R2_inj2	0.2655	57041	214880
sp|P68036|UB2L3_HUMAN	IYHPNIDEK	Day5_DBS_R2_inj3	0.247	52873	214056
sp|P10599|THIO_HUMAN	VGEFSGANK	Day2_DBS_R1_inj1	6.1399	56862	9261	6.2094	5.7991	6.00425	0.290126	4.83201	7.37767	6.78797	7.08282	0.416981	5.88722	5.97713	5.3845	5.68082	0.419055	7.37667	6.353	5.62257	5.98778	0.516494	8.6258	6.68042	6.4793	0.618609	9.54747	5.89853	0.616811	10.457	10.0022	12.028
sp|P10599|THIO_HUMAN	VGEFSGANK	Day2_DBS_R1_inj2	6.1876	61814	9990
sp|P10599|THIO_HUMAN	VGEFSGANK	Day2_DBS_R1_inj3	6.3007	56959	9040
sp|P10599|THIO_HUMAN	VGEFSGANK	Day2_DBS_R2_inj1	5.2451	58110	11079
sp|P10599|THIO_HUMAN	VGEFSGANK	Day2_DBS_R2_inj2	6.1844	57289	9263
sp|P10599|THIO_HUMAN	VGEFSGANK	Day2_DBS_R2_inj3	5.9678	60791	10186
sp|P10599|THIO_HUMAN	VGEFSGANK	Day3_DBS_R1_inj1	6.4095	67992	10608
[truncated: 4,146 more rows]

## Sheet: Pertaining to Fig5 ambient
Peptide	Day1ave_peak_area_ratio	Day3ave_peak_area_ratio	Day4ave_peak_area_ratio	Day7ave_peak_area_ratio	Day13ave_peak_area_ratio	Day21ave_peak_area_ratio	Day28ave_peak_area_ratio	Day35ave_peak_area_ratio	Day42ave_peak_area_ratio	Day57ave_peak_area_ratio	CV (assay)	Z-Score Day3	Z-Score Day4	Z-Score Day7	Z-Score Day13	Z-Score Day21	Z-Score Day28	Z-Score Day35	Z-Score Day42	Z-Score Day57
AAISGENAGLVR	0.359033	0.332967	0.308867	0.387033	0.310733	0.288133	0.3156	0.306733	0.329167	0.333867	20	0.363012	0.698635	0.389936	0.672639	0.987374	0.604865	0.728345	0.415932	0.350478
AANGVVLATEK	0.0830667	0.1103	0.0885667	0.107933	0.1062	0.0904	0.0819	0.119167	0.0704	0.0920667	20	1.63925	0.331059	1.49679	1.39246	0.441413	0.0702247	2.17295	0.76244	0.541734
ADEGISFR	3.1547	3.33453	3.39663	3.42273	3.14873	3.1884	3.0054	4.1685	3.39923	3.0252	19	0.300026	0.403631	0.447175	0.00995452	0.0562235	0.249085	1.69138	0.407968	0.216052
AFAAQEDLEK	0.0917333	0.105733	0.0991667	0.0996	0.0854667	0.0873	0.0808667	0.0989333	0.0941	0.0960333	19	0.803244	0.426484	0.451346	0.359547	0.25436	0.62347	0.413097	0.135786	0.246711
AFLLTPR	0.3952	0.362267	0.333833	0.412467	0.294367	0.3003	0.3337	0.358167	0.319633	0.3271	16	0.520833	0.9705	0.273068	1.59466	1.50082	0.972609	0.585674	1.19507	1.07699
AFVFPK	0.6195	0.572633	0.548733	0.639467	0.503933	0.525733	0.629	0.6144	0.6403	0.5245	20	0.378262	0.57116	0.161151	0.932741	0.756793	0.0766747	0.0411622	0.167877	0.766747
AGGSWDLAVQER	0.573867	0.555667	0.528	0.619467	0.452867	0.4609	0.486567	0.687733	0.5103	0.0103	18	0.176193	0.444031	0.44145	1.17139	1.09362	0.845144	1.10233	0.615384	0.121334
AGQAVDDFIEK	1.04317	1.10157	0.9388	0.980467	0.863533	0.802967	0.810333	1.1781	0.857833	0.917433	19	0.294649	0.526568	0.316344	0.906316	1.2119	1.17473	0.680788	0.935075	0.634371
AIDGINQR	0.250933	0.2742	0.231067	0.279933	0.2281	0.244667	0.245633	0.250767	0.249333	0.211667	15	0.618137	0.527807	0.770457	0.606624	0.16649	0.140808	0.00442791	0.042508	1.04322
AIGYLNTGYQR	5.57323	5.29813	4.8209	6.0395	4.9598	4.3915	4.72457	5.19123	4.61077	4.90527	17	0.290358	0.794062	0.492128	0.647457	1.24728	0.895738	0.403188	1.01585	0.705015
AISVLAK	1.2896	1.37367	1.39413	1.57823	1.48397	1.20043	1.2425	1.4398	1.3409	1.4094	19	0.343096	0.426625	1.17798	0.793256	0.36391	0.192226	0.613001	0.209367	0.488932
ALASQLQDSLK	0.101933	0.1377	0.133333	0.130267	0.1186	0.1323	0.108567	0.132633	0.117967	0.108833	20	1.75441	1.54022	1.3898	0.817528	1.48954	0.325376	1.50589	0.786462	0.338457
ALEQDLPVNIK	0.109833	0.116867	0.106033	0.1052	0.127567	0.115033	0.1131	0.123	0.0934667	0.0888667	19	0.337034	0.182094	0.222027	0.849772	0.249181	0.156537	0.63094	0.784282	1.00471
ALGHLDLSGNR	0.4481	0.4638	0.403667	0.426567	0.4348	0.2842	0.326267	0.33	0.329467	0.424967	18.5281	0.189101	0.535185	0.259362	0.160194	1.97412	1.46744	1.42248	1.4289	0.278634
ALQATVGNSYK	0.0172	0.0119667	0.0172333	0.0218	0.0143333	0.0211667	0.0155667	0.0148333	0.0149667	0.0158667	15	2.02842	0.0129199	1.78295	1.11111	1.53747	0.633075	0.917313	0.865633	0.516796
ALQDQLVLVAAK	0.679067	0.563033	0.551567	0.700167	0.633833	0.5804	0.5484	0.638867	0.553767	0.546233	14	1.22051	1.34113	0.221943	0.475793	1.03784	1.37444	0.422849	1.31799	1.39723
ALTSELANAR	0.239033	0.250533	0.246967	0.261567	0.2276	0.220167	0.2116	0.255967	0.2451	0.238733	16	0.30069	0.207433	0.589179	0.298947	0.493306	0.717299	0.442756	0.158625	0.00784409
ALVILAK	0.794833	0.717633	0.718467	0.869933	0.777933	0.695033	0.7428	0.852667	0.801167	0.745767	17	0.571337	0.56517	0.555795	0.125072	0.738594	0.385085	0.428009	0.0468713	0.36313
AMAVEDIISR	0.1827	0.151533	0.155867	0.187633	0.123067	0.124533	0.156467	0.160633	0.130633	0.00326667	21.6545	0.787778	0.678247	0.124696	1.50731	1.47024	0.663081	0.557764	1.31605	1.61431
APGELEHGLITFSTR	0.0332	0.0279333	0.0255667	0.0317667	0.0257667	0.0214667	0.0257333	0.0217333	0.0227	0.0222	19	0.834919	1.2101	0.227225	1.1784	1.86007	1.18368	1.8178	1.66455	1.74382
AQAWGER	1.1901	1.14443	1.0033	1.1789	0.996	0.935667	1.0531	1.01743	0.9401	1.02083	15	0.255814	1.04641	0.0627398	1.0873	1.42528	0.767443	0.967239	1.40044	0.948193
ATEHLSTLSEK	0.5892	0.468267	0.4091	0.5624	0.4574	0.409267	0.451533	0.466967	0.448867	0.463633	20	1.02625	1.52834	0.227427	1.11847	1.52693	1.16825	1.03728	1.19088	1.06557
ATVVYQGER	1.0311	0.971767	0.839167	1.12647	0.890733	0.873067	1.07043	0.9756	0.897167	1.02223	18	0.319687	1.03413	0.513835	0.756294	0.851482	0.211928	0.299033	0.721631	0.0477735
AVEPQLQEEER	0.0502333	0.0490333	0.0502	0.0540333	0.0448333	0.0508	0.0378	0.0412	0.0449333	0.0469	20	0.119443	0.00331785	0.378235	0.537492	0.0564035	1.23756	0.899137	0.527538	0.331785
AVFVSEGK	0.133433	0.1439	0.162967	0.166233	0.1457	0.148633	0.124967	0.159	0.1277	0.139867	20	0.392206	1.10667	1.22908	0.459655	0.569573	0.317262	0.958031	0.214839	0.241069
AVGLAGTFR	0.0237667	0.0226333	0.0216	0.0209667	0.0219	0.0215333	0.0172	0.0266	0.0218667	0.0199333	19	0.250978	0.479811	0.620063	0.413376	0.494574	1.4542	0.627445	0.420757	0.848896
AVIDDAFAR	0.1154	0.0998	0.106267	0.120667	0.0973667	0.0954	0.0951333	0.103	0.0949667	0.0954333	19	0.711484	0.416553	0.240202	0.822463	0.912159	0.924321	0.565539	0.931923	0.910639
AVLENALR	0.00683333	0.00736667	0.00636667	0.0069	0.00626667	0.00726667	0.00566667	0.00876667	0.00903333	0.0068	17	0.45911	0.401722	0.0573888	0.487805	0.373027	1.0043	1.66428	1.89383	0.0286944
AVLHIGEK	0.194667	0.171533	0.149533	0.1926	0.1456	0.137033	0.1732	0.172567	0.157133	0.157167	16	0.742723	1.44906	0.0663527	1.57534	1.85039	0.689212	0.709546	1.20505	1.20398
AVTELNEPLSNEDR	0.138433	0.145033	0.103833	0.149533	0.141867	0.1235	0.134367	0.151133	0.150833	0.147267	18	0.264869	1.38855	0.445461	0.137785	0.599299	0.163202	0.509672	0.497632	0.354496
AVYEAVLR	0.101633	0.105167	0.0964	0.111167	0.0977	0.0889333	0.0836333	0.114467	0.102633	0.106067	18	0.193142	0.286068	0.521118	0.215007	0.694217	0.983929	0.701505	0.0546627	0.242338
AWVAWR	0.6266	0.603133	0.535333	0.622633	0.572767	0.570167	0.503367	0.6427	0.6182	0.521867	18	0.20806	0.809188	0.0351692	0.477297	0.500349	1.09261	0.142746	0.074476	0.928586
DADPDTFFAK	0.8515	0.9007	0.718267	0.910867	0.7384	0.667533	0.694267	0.824333	0.666567	0.668467	14	0.412717	1.11764	0.498001	0.948746	1.54322	1.31896	0.227889	1.55132	1.53539
DAFALAK	0.102133	0.0748667	0.104833	0.117467	0.0757667	0.0934333	0.117233	0.130033	0.119633	0.1151	14	1.90694	0.188829	1.07236	1.84399	0.608448	1.05604	1.95123	1.22389	0.906844
DAGTIAGLNVLR	0.6714	0.775067	0.7293	0.7509	0.738867	0.596	0.7456	0.7964	0.809367	0.663033	17	0.908257	0.507281	0.696525	0.591097	0.660604	0.65009	1.09517	1.20877	0.0733031
DDLYVSDAFHK	0.260133	0.192	0.206267	0.247667	0.199767	0.190033	0.225833	0.237733	0.236967	0.2044	15.7717	1.66068	1.31294	0.303862	1.47138	1.70862	0.836027	0.545977	0.564664	1.35844
DFLQSLK	0.249433	0.235567	0.236167	0.296067	0.247167	0.1981	0.214833	0.233867	0.210367	0.249333	18	0.308848	0.295485	1.03865	0.0504848	1.14333	0.770636	0.346712	0.87012	0.00222727
DGAGDVAFVK	4.4893	4.15183	3.8621	4.41287	3.66373	3.20713	3.57997	4.62687	3.58983	3.48557	18	0.417619	0.776167	0.094587	1.02165	1.58669	1.12531	0.17024	1.1131	1.24213
DIPTNSPELEETLTHTITK	0.7832	0.646667	0.6137	0.7647	0.589167	0.556433	0.592867	0.624267	0.575367	0.5911	17	1.02546	1.27306	0.138947	1.45732	1.70317	1.42953	1.1937	1.56097	1.4428
DLHLSDVFLK	0.110167	0.104767	0.0932333	0.112667	0.0991667	0.0933	0.0944667	0.109133	0.087	0.0888667	12	0.408472	1.28089	0.189107	0.832073	1.27584	1.18759	0.0781644	1.7524	1.6112
DLLLPQPDLR	0.856433	0.7654	0.6961	0.8338	0.7572	0.736533	0.721	0.6853	0.6612	0.694833	14	0.75924	1.33722	0.188767	0.82763	0.999994	1.12955	1.42729	1.62829	1.34778
DLQNFLK	5.34767	5.12693	4.78803	5.77383	4.96583	5.06833	4.3783	4.67587	5.0416	4.93927	15	0.275177	0.697667	0.531281	0.476012	0.348231	1.20846	0.837499	0.381558	0.509132
DPGVLDR	0.185433	0.218733	0.216	0.243267	0.202667	0.224433	0.180733	0.2102	0.206267	0.204067	15.6167	1.14992	1.05553	1.99711	0.595104	1.34675	0.162301	0.855246	0.71942	0.643449
DPQALSEHLK	0.237533	0.1797	0.189667	0.295933	0.215333	0.178267	0.144167	0.2087	0.228067	0.121267	20.4553	1.19028	0.985151	1.10521	0.445239	1.14294	1.3611	0.593423	0.194835	0.761502
DQPRPAFSAIR	0.162467	0.197833	0.1493	0.157833	0.171067	0.176133	0.1751	0.1735	0.1498	0.139133	12	1.81405	0.675352	0.237656	0.441116	0.700998	0.647996	0.565928	0.649706	1.19683
DSPSVWAAVPGK	0.2375	0.230767	0.243867	0.2685	0.222633	0.237267	0.205267	0.280933	0.230967	0.217433	16	0.177193	0.167544	0.815789	0.391228	0.00614035	0.848246	1.14298	0.17193	0.52807
DSYVGDEAQSK	6.2267	6.2697	6.52523	6.58937	5.83337	5.8238	5.11333	6.2271	5.4491	6.2368	16	0.0431609	0.29965	0.364024	0.394805	0.404408	1.11753	0.000401497	0.78051	0.0101378
DVGRPQPGR	0.4872	0.447867	0.517833	0.5885	0.5343	0.501133	0.465433	0.5032	0.518967	0.4332	17.684	0.456535	0.355556	1.17577	0.546681	0.161722	0.252642	0.185709	0.36871	0.626768
DVYTGDALR	0.291333	0.247533	0.2623	0.2883	0.2618	0.245933	0.250233	0.318367	0.289733	0.2628	12	1.25286	0.830473	0.0867658	0.844775	1.29863	1.17563	0.773265	0.0457666	0.816171
DYAEVGR	2.6937	2.34643	2.129	2.9934	2.17937	2.34887	2.72927	3.3131	2.34377	2.178	18.3498	0.702557	1.14245	0.606325	1.04055	0.697634	0.0719551	1.25311	0.707952	1.04332
EANYIGSDK	1.44173	1.23297	1.39553	1.5762	1.2286	1.126	1.32933	1.2446	1.2163	1.30357	19	0.762119	0.168657	0.490881	0.77806	1.15261	0.410325	0.71965	0.822962	0.504388
EAQLPVIENK	2.9821	2.37793	2.33267	2.925	2.2395	2.00197	2.0757	2.5639	2.1595	2.0523	18	1.12554	1.20987	0.106375	1.38344	1.82596	1.68859	0.779093	1.53248	1.73219
EDVYVVGTVLR	2.14887	1.65387	1.69757	2.03413	1.6608	1.45783	1.42943	1.87207	1.47187	1.58477	18	1.27974	1.16676	0.296625	1.26182	1.78656	1.85998	0.715623	1.75028	1.45839
EELLPAQDIK	0.1888	0.178	0.169733	0.203533	0.1676	0.146467	0.1815	0.190567	0.1702	0.189	12	0.476695	0.841573	0.650306	0.935734	1.86853	0.32221	0.0779779	0.820975	0.00882768
EFGNTLEDK	4.45203	3.66057	3.5526	4.24307	3.50343	3.0242	3.20447	3.4735	3.40783	3.19697	20	0.888882	1.01014	0.234687	1.06536	1.60357	1.40112	1.09897	1.17272	1.40954
EGGQTAPASTR	0.554867	0.5027	0.501267	0.5422	0.4702	0.4494	0.4475	0.535067	0.463767	0.472767	18	0.522314	0.536665	0.126824	0.847718	1.05598	1.075	0.198246	0.912131	0.822019
EIGELYLPK	1.70863	1.48453	1.3839	1.65153	1.36123	1.23683	1.25527	1.34443	1.20157	1.36477	16	0.819734	1.18784	0.208866	1.27075	1.72579	1.65837	1.33221	1.8548	1.25783
EIPAWVPFDPAAQITK	1.5025	1.20647	1.30363	1.33533	1.32583	0.845267	1.13103	1.1952	0.9616	1.0209	19	1.03699	0.696617	0.585574	0.618852	2.30224	1.30122	1.07645	1.89474	1.68701
ELDESLQVAER	1.18653	1.00683	1.07707	1.18	1.02017	0.9127	0.8445	0.966467	0.916833	0.8724	16	0.94656	0.57661	0.034414	0.876327	1.4424	1.80164	1.15919	1.42063	1.65468
ELGVGIALR	0.262033	0.2278	0.219333	0.229333	0.2086	0.189733	0.184367	0.234833	0.197467	0.193333	17.3505	0.752974	0.939201	0.719248	1.17528	1.59026	1.70831	0.598274	1.42017	1.51108
ELLETVVNR	0.0865333	0.0972667	0.0799333	0.107433	0.0603333	0.0774	0.0648667	0.0564333	0.0728667	0.0639333	17	0.729629	0.448654	1.42074	1.78102	0.620865	1.47285	2.04613	0.929031	1.5363
ELPSFLGK	0.523967	0.5349	0.480967	0.6	0.521167	0.5203	0.505267	0.6064	0.5414	0.517267	15	0.13911	0.547109	0.967407	0.0356257	0.0466527	0.237929	1.04884	0.221812	0.0852472
EQAEAEVASLNR	0.4849	0.527	0.440067	0.443567	0.471	0.393067	0.395033	0.443967	0.412367	0.457467	15	0.578814	0.616393	0.568273	0.191105	1.26257	1.23554	0.562774	0.997227	0.377168
ESLSSYWESAK	0.597133	0.5567	0.5008	0.5434	0.481233	0.421067	0.436467	0.446	0.4219	0.437267	19	0.356381	0.849086	0.473608	1.02155	1.55186	1.41612	1.3321	1.54451	1.40907
ETAASLLQAGYK	0.186967	0.1558	0.1695	0.203	0.133667	0.155633	0.153267	0.174733	0.1471	0.1766	19	0.877349	0.491691	0.451342	1.50041	0.882041	0.948663	0.344371	1.12226	0.291824
ETSNFGFSLLR	0.0722333	0.0621	0.0679	0.0644667	0.0732333	0.0469333	0.0592333	0.0608	0.0446	0.0615667	20	0.701431	0.299954	0.53761	0.0692201	1.75127	0.899862	0.791417	1.91278	0.738348
EWFSETFQK	0.555733	0.4082	0.3823	0.4915	0.357667	0.3078	0.3315	0.398533	0.302033	0.3246	18	1.47486	1.73378	0.642128	1.98003	2.47854	2.24162	1.5715	2.53619	2.31059
EYTDASFTNR	3.66807	2.82153	2.62563	4.21533	3.29533	2.5242	3.413	3.2809	3.38307	3.28713	14	1.64846	2.02994	1.0657	0.725827	2.22746	0.496693	0.753933	0.554983	0.741795
FATTFYQHLADSK	0.182833	0.1717	0.1661	0.208767	0.151167	0.142867	0.149	0.165967	0.148267	0.1698	15	0.405956	0.610149	0.945609	1.15466	1.45731	1.23367	0.615011	1.26041	0.475235
FGSSLITVR	0.1169	0.113167	0.121533	0.105433	0.114333	0.0948333	0.0942667	0.0816	0.085	0.115033	23.1517	0.147459	0.36189	0.411658	0.10445	0.822086	0.844205	1.31116	1.18582	0.999652
FIGEGAR	0.0822333	0.0776667	0.0861	0.0919667	0.0807333	0.0803667	0.0931667	0.106667	0.0874	0.0926	19	0.292279	0.247477	0.62296	0.0960041	0.119472	0.699763	1.5638	0.330681	0.663495
FLASVSTVLTSK	8.02107	5.9758	7.1012	7.97123	5.84087	5.9647	6.48377	7.1315	6.32963	6.23697	19	1.34204	0.603586	0.032699	1.43057	1.34932	1.00873	0.583704	1.10986	1.17067
FLDLLEPLGR	3.42903	3.0349	3.12943	3.48177	3.01013	2.98357	2.97603	3.4188	3.206	3.06957	17	0.676118	0.51395	0.0904617	0.718604	0.764178	0.777101	0.0175548	0.382604	0.616649
FLNVLSPR	0.0404333	0.0366333	0.0325333	0.0356	0.0326333	0.0307333	0.0354333	0.0366333	0.0331333	0.0544667	17	0.552834	1.14931	0.703167	1.13477	1.41118	0.727414	0.552834	1.06202	2.04161
FQPTLLTLPR	0.5199	0.4861	0.4207	0.533533	0.461367	0.4041	0.456067	0.4729	0.4207	0.4311	12	0.541771	1.59005	0.218525	0.938215	1.85613	1.02317	0.75335	1.59005	1.42335
FQSVFTVTR	1.23143	1.12817	1.04967	1.23263	0.994133	1.0067	1.02003	1.06293	0.985867	0.955933	17	0.493288	0.868269	0.0057322	1.13354	1.07351	1.00982	0.804897	1.17303	1.31602
FSVVYAK	0.510633	0.449533	0.430733	0.489033	0.432367	0.353067	0.377633	0.487333	0.414833	0.4009	17	0.703855	0.920426	0.248826	0.90161	1.81512	1.53212	0.268409	1.10359	1.2641
FVFGTTPEDILR	0.171467	0.188633	0.218167	0.1983	0.1906	0.135467	0.1341	0.143233	0.150467	0.167233	18	0.556204	1.51309	0.869406	0.619924	1.16641	1.21069	0.914766	0.680404	0.137161
GDLGIEIPAEK	0.335667	0.350567	0.290267	0.331067	0.350267	0.2935	0.294167	0.328	0.321733	0.292467	15	0.295929	0.901688	0.0913605	0.28997	0.837471	0.82423	0.152267	0.27673	0.857994
GFPSVLR	4.4844	3.98787	3.90723	4.62633	3.7824	3.74553	3.62573	3.5763	3.54643	3.1971	16	0.692029	0.804409	0.197815	0.978392	1.02977	1.19674	1.26564	1.30726	1.79414
GLFIIDGK	2.06433	2.09537	1.9436	2.3643	2.09687	1.99383	1.96213	2.20353	2.12477	2.02073	19	0.0791216	0.307818	0.764785	0.0829459	0.179745	0.260566	0.3549	0.154079	0.111161
GLPSSIEK	0.754133	0.6944	0.6416	0.731833	0.689667	0.5825	0.646733	0.6449	0.5773	0.621567	13	0.609292	1.14786	0.227464	0.657573	1.75069	1.0955	1.1142	1.80373	1.35221
GLTLHLK	0.116733	0.102267	0.0863667	0.108767	0.0998	0.0995	0.0940667	0.1049	0.0856333	0.0859333	18	0.688495	1.44521	0.379148	0.805889	0.820166	1.07875	0.56317	1.48011	1.46583
GPGGVWAAK	1.13	0.989233	0.867733	1.08317	0.873467	0.951567	0.9787	1.05823	0.917967	0.707967	16.5284	0.774077	1.4221	0.273078	1.39153	0.974974	0.830257	0.406062	1.15418	2.03297
GPSVFPLAPSSK	0.599967	0.534267	0.478367	0.574467	0.489767	0.447567	0.452133	0.5312	0.4838	0.4376	19	0.576348	1.06673	0.223697	0.96672	1.33692	1.29686	0.60325	1.01906	1.42435
GQPLSPEK	3.67793	3.53507	3.3648	3.49353	3.8037	2.94377	3.06373	4.46403	4.6012	2.87917	20	0.194221	0.425692	0.250684	0.170975	0.99807	0.83498	1.06867	1.25514	1.08589
GSESGIFTNTK	15.6185	18.2466	17.8353	17.0874	14.0034	14.9333	14.4491	15.5487	15.0117	13.9059	19	0.885636	0.747035	0.495017	0.544239	0.230878	0.394045	0.0234989	0.204481	0.577117
GTLLALER	0.0787667	0.0783333	0.0803333	0.0904	0.0737667	0.0888667	0.0676667	0.0731333	0.0744667	0.0736333	20	0.0275074	0.0994499	0.738468	0.317393	0.641134	0.704613	0.357596	0.272958	0.325857
GTTAVLTEK	0.232567	0.230733	0.232	0.247	0.191267	0.221833	0.1848	0.247733	0.2286	0.247	13	0.0606388	0.0187429	0.477393	1.36603	0.355013	1.57992	0.501648	0.1312	0.477393
GTYIPVPIVSELQSGK	0.1942	0.2012	0.215533	0.2154	0.199533	0.2168	0.187733	0.186833	0.192433	0.199667	16	0.225283	0.686577	0.682286	0.171644	0.727343	0.208119	0.237084	0.0568572	0.175935
GTYSTTVTGR	1.59057	1.6833	1.7411	1.56213	1.70667	1.64903	1.78927	1.54793	1.81403	0.00506667	20	0.29151	0.580506	0.0893811	0.364964	0.183792	0.62462	0.02431	0.559339	0.458118
GVASLFAGR	0.0164667	0.0170667	0.0156	0.0192667	0.0161333	0.0104667	0.0135667	0.0159	0.0155	0.0149667	20	0.182186	0.263158	0.850202	0.101215	1.82186	0.880567	0.172065	0.293522	0.455466
GVGHPYR	0.275533	0.243767	0.208767	0.253267	0.2155	0.1871	0.2067	0.292	0.200733	0.262533	17	0.678186	1.4254	0.47537	1.28165	1.88796	1.46952	0.351546	1.5969	0.277537
GVTFLLR	0.306733	0.303867	0.275933	0.326	0.295567	0.263633	0.267467	0.268	0.2605	0.251533	17	0.0549753	0.590664	0.369485	0.214148	0.826547	0.753033	0.742805	0.886636	1.05859
GWVTDGFSSLK	0.547333	0.425867	0.445733	0.533833	0.415967	0.332433	0.382367	0.331233	0.364233	0.342067	20	1.10962	0.928136	0.123325	1.20006	1.96315	1.507	1.97412	1.67266	1.87515
GYTLADNGK	0.0303667	0.0367667	0.0251333	0.0307667	0.0263	0.0324667	0.0254333	0.0372	0.0197667	0.0311	20	1.05379	0.86169	0.0658617	0.669594	0.345774	0.812294	1.12514	1.74533	0.120746
HGNTDSEGIVEVK	0.2239	0.1736	0.176767	0.232867	0.1834	0.171367	0.167267	0.200833	0.169933	0.1913	16	1.40409	1.31569	0.250298	1.13053	1.46643	1.58088	0.643889	1.50644	0.910004
HITIFSPEGR	0.396467	0.392367	0.3846	0.412967	0.389633	0.399433	0.3763	0.422767	0.436833	0.399633	18	0.0574519	0.166284	0.231209	0.0957532	0.0415709	0.282589	0.368533	0.565645	0.0443734
HITSLEVIK	1.39897	1.067	1.16883	1.2746	1.39757	1.18757	1.16913	1.1697	1.22413	1.24007	12	1.97745	1.37085	0.740825	0.00833949	1.25926	1.36907	1.36569	1.04144	0.946532
HQLYIDETVNSNIPTNLR	12.8489	10.743	11.0405	12.111	10.4312	11.4997	10.7086	12.3942	10.6113	9.80693	13	1.26075	1.08266	0.441801	1.44743	0.807749	1.28134	0.272217	1.33959	1.82116
HTLNQIDEVK	0.577367	0.476133	0.411667	0.530267	0.435233	0.420367	0.4621	0.4839	0.4543	0.4452	17	1.03139	1.68819	0.479866	1.44809	1.59955	1.17437	0.952261	1.25383	1.34655
HTSVQTTSSGSGPFTDVR	0.831	0.688767	0.634867	0.7209	0.653467	0.6326	0.549533	0.553	0.526333	0.5306	22.5156	0.76018	1.04825	0.588441	0.948845	1.06037	1.50433	1.4858	1.62832	1.60552
HYGALIGLNR	0.220467	0.206867	0.206267	0.229667	0.2219	0.2135	0.184467	0.243167	0.207833	0.213567	13	0.474518	0.495453	0.320997	0.0500105	0.243074	1.25608	0.792026	0.44079	0.240748
IAFSATR	0.5509	0.5427	0.462967	0.574233	0.462767	0.4619	0.499567	0.5631	0.472767	0.485867	15	0.0992316	1.06412	0.282366	1.06654	1.07703	0.621206	0.147637	0.945523	0.786995
IALDFQR	0.198833	0.203567	0.168033	0.202133	0.181567	0.195933	0.2109	0.1814	0.209467	0.183367	18	0.132253	0.860576	0.0922045	0.482444	0.0810282	0.337152	0.487101	0.297103	0.432151
IAWHVIR	0.125033	0.125167	0.1099	0.131967	0.120967	0.1021	0.124967	0.127067	0.127	0.0945333	20	0.00533191	0.605172	0.277259	0.162623	0.917089	0.00266596	0.0813117	0.0786457	1.21967
IDIIPNPQER	0.1238	0.102233	0.119133	0.111333	0.115633	0.0921667	0.0870667	0.1153	0.112733	0.117833	17.1558	1.01543	0.219723	0.586974	0.384515	1.48941	1.72953	0.400209	0.521057	0.280931
IELLGSYDPQK	0.2618	0.216133	0.2371	0.277033	0.216067	0.221567	0.274533	0.250867	0.238267	0.281633	12	1.45361	0.786224	0.484891	1.45573	1.28066	0.405314	0.348018	0.749088	0.631313
IFFYDSENPPASEVLR	0.500733	0.4222	0.393667	0.452767	0.361033	0.328467	0.365833	0.4221	0.345333	0.387167	20	0.784183	1.0691	0.478964	1.39495	1.72014	1.34702	0.785182	1.55172	1.134
IFINNEWHDSVSGK	0.4182	0.417767	0.391967	0.4733	0.393033	0.396	0.377867	0.516933	0.405467	0.407033	12	0.00863489	0.522743	1.09796	0.501488	0.442372	0.803709	1.96743	0.253733	0.222514
IFYNQQNHYDGSTGK	0.0435	0.0393333	0.0389	0.0473333	0.035	0.031	0.0332	0.0447667	0.0287	0.0322667	17	0.563444	0.622042	0.518368	1.14943	1.69033	1.39283	0.171287	2.00135	1.51904
IHLISTQSAIPYALR	0.239467	0.267433	0.208367	0.238967	0.252533	0.2386	0.196267	0.2698	0.204467	0.181233	18	0.648818	0.721511	0.0115999	0.303143	0.0201064	1.00223	0.703724	0.81199	1.351
IIFVVGGPGSGK	0.747033	0.6964	0.666533	0.7981	0.730967	0.652767	0.732433	0.830833	0.7666	0.743667	13	0.521379	0.82892	0.525841	0.165441	0.970677	0.150338	0.8629	0.201481	0.034667
IIVLGLLPR	0.0474333	0.0437667	0.0416	0.0465333	0.0505	0.0394	0.0399	0.0517333	0.0440667	0.0418667	13	0.594627	0.945997	0.145954	0.497324	1.30277	1.22169	0.697335	0.545975	0.902752
IIYIVHDEVK	0.0616333	0.0471	0.0505333	0.0644	0.0624	0.0501	0.0505	0.0596333	0.0548667	0.0567333	15	1.57202	1.20065	0.299261	0.0829277	1.24752	1.20425	0.216333	0.731927	0.530016
ILAGPAGDSNVVK	0.0502667	0.0554667	0.0490667	0.0602667	0.049	0.0451667	0.0496	0.0515333	0.0423	0.0478667	19	0.544465	0.125646	1.04705	0.132626	0.533994	0.0698032	0.132626	0.834148	0.251291
ILDLIESGK	0.0952333	0.0791667	0.0828333	0.117133	0.0946333	0.0696667	0.0786667	0.0653667	0.0912333	0.0974667	14	1.20506	0.930047	1.64258	0.0450023	1.9176	1.24256	2.24011	0.300015	0.167508
IPVQALLHLR	0.00913333	0.00963333	0.00913333	0.0113	0.00986667	0.00803333	0.0067	0.00803333	0.00793333	0.00813333	14	0.391032	0	1.69447	0.573514	0.860271	1.90302	0.860271	0.938478	0.782065
IQNILTEEPK	0.472633	0.3829	0.406233	0.461133	0.363633	0.317767	0.387733	0.380867	0.337967	0.374967	15.4581	1.22821	0.908842	0.157405	1.49192	2.11972	1.16206	1.25604	1.84323	1.3368
ISEITNIVSK	0.1043	0.0983333	0.0727667	0.0999333	0.1056	0.084	0.0806667	0.103333	0.0913667	0.0923667	20	0.286034	1.51167	0.209332	0.0623202	0.973154	1.13295	0.0463407	0.620006	0.572068
ISFDEFIK	0.192233	0.177167	0.1839	0.2161	0.173967	0.182733	0.150367	0.182167	0.152867	0.171333	15	0.522513	0.289001	0.827698	0.633489	0.329461	1.45194	0.349113	1.36524	0.724814
ITLYGR	0.0897667	0.0976	0.0988	0.108133	0.0975	0.0970667	0.0938333	0.108133	0.115467	0.100767	15	0.581755	0.670875	1.36403	0.574329	0.542146	0.302018	1.36403	1.90865	0.816933
IVLGQEQDSYGGK	1.14313	0.910433	1.05757	1.13977	1.08427	0.924133	0.926833	1.09317	0.926067	1.10507	17	1.19743	0.44031	0.0173242	0.302917	1.12693	1.11304	0.257119	1.11698	0.195884
IVLLDVPVR	0.108833	0.122367	0.147667	0.128733	0.118167	0.127067	0.104233	0.117567	0.103267	0.108067	15	0.828994	2.37876	1.21899	0.57172	1.1169	0.281776	0.534967	0.34099	0.0469627
IYHPNIDEK	0.270733	0.241267	0.233633	0.269233	0.250167	0.223	0.233867	0.278133	0.234967	0.239533	12	0.907002	1.14196	0.0461709	0.633054	1.46926	1.13478	0.227776	1.10092	0.960355
IYHSHIDAPK	1.1602	1.11673	1.09803	1.18673	1.06723	0.9069	1.00743	1.2144	1.14563	0.9493	14	0.267606	0.382734	0.163354	0.572356	1.55946	0.940519	0.333686	0.0896808	1.29842
LAAAVSNFGYDLYR	0.461267	0.403567	0.4615	0.406433	0.3504	0.390567	0.4116	0.398033	0.362933	0.380667	15	0.833936	0.00337236	0.792504	1.60235	1.02182	0.71783	0.913909	1.42121	1.16491
LAELPADALGPLQR	0.108933	0.0955	0.0966667	0.0986	0.0884333	0.079	0.0799667	0.0950333	0.0902	0.0935	20	0.616585	0.563035	0.474296	0.940942	1.37393	1.32956	0.638005	0.859853	0.708384
LAEVALAYAK	1.21207	1.2113	1.1283	1.4124	1.11653	1.04383	1.0138	1.556	1.2342	1.24877	18	0.00351405	0.383948	0.918236	0.437881	0.771104	0.908763	1.57643	0.101449	0.168216
LEAGDHPVELLAR	0.0264667	0.0224333	0.0235	0.0260667	0.0187667	0.0205667	0.0246333	0.0207333	0.0211	0.0222	20.2307	0.753277	0.554063	0.0747051	1.43807	1.1019	0.342399	1.07077	1.00229	0.796855
LETPDFQLFK	1.29713	1.20037	1.1085	1.37817	1.12807	0.908067	1.0227	1.06993	0.986767	1.08347	15	0.497336	0.969488	0.416474	0.868925	1.99962	1.41046	1.1677	1.59514	1.09815
LFAYPDTHR	0.8852	0.916867	0.9184	0.925833	0.935167	0.671133	0.691033	0.8602	0.7827	0.844667	14.4864	0.246946	0.258903	0.31687	0.389655	1.66935	1.51417	0.194957	0.799325	0.316091
LFDQAFGLPR	0.1616	0.159667	0.152467	0.199	0.187033	0.148933	0.1531	0.222433	0.193267	0.1794	17	0.0703747	0.33246	1.36139	0.925791	0.461076	0.309406	2.21438	1.15269	0.647932
LGEVNTYAGDLQK	0.885033	0.871233	0.853767	0.8606	0.681	0.691333	0.694267	1.01257	0.787833	0.7117	17	0.0917214	0.207813	0.162396	1.3561	1.28742	1.26793	0.847647	0.646037	1.15206
LGNQEPGGQTALK	0.578367	0.518433	0.434933	0.538567	0.4425	0.381333	0.426467	0.557833	0.4045	0.441533	18	0.575695	1.37776	0.382303	1.30508	1.89262	1.45909	0.197235	1.67009	1.31437
LGPLVEQGR	0.5795	0.468367	0.477733	0.5698	0.4856	0.3958	0.447	0.507567	0.446933	0.465833	16	1.19859	1.09757	0.104616	1.01273	1.98123	1.42903	0.775812	1.42975	1.22591
LLEVEHPAAK	0.0582333	0.0550333	0.0591333	0.0669667	0.0528667	0.0510333	0.0626	0.0718333	0.0647	0.0546	16	0.343446	0.0965942	0.937321	0.575987	0.772753	0.468661	1.45965	0.694047	0.389954
LLPHANEVSQK	0.1354	0.130067	0.1305	0.138167	0.1269	0.1182	0.125233	0.131767	0.1264	0.127533	13	0.302996	0.278377	0.157179	0.4829	0.977162	0.577586	0.206416	0.511306	0.446919
LPNNVLQEK	0.0969333	0.0767667	0.0601667	0.0911667	0.0704333	0.0693333	0.066	0.0906667	0.0694	0.0615	21.5002	0.967649	1.76416	0.276699	1.27154	1.32432	1.48426	0.300691	1.32112	1.70018
LQAVEVVITHLAPGTK	0.241867	0.201067	0.210733	0.239333	0.227833	0.2016	0.2073	0.229967	0.209867	0.210833	12	1.40573	1.07268	0.0872841	0.483508	1.38736	1.19097	0.410006	1.10254	1.06923
LQDAEIAR	2.2533	2.23033	2.43273	2.47867	2.29807	2.08997	2.37107	2.99037	2.5199	2.64267	19	0.0536445	0.419112	0.526401	0.104564	0.381507	0.275074	1.72161	0.622712	0.909465
LQSLFDSPDFSK	0.447467	0.43	0.378133	0.4556	0.387833	0.366333	0.445067	0.434967	0.415	0.381467	20	0.195173	0.774732	0.090882	0.666344	0.906585	0.0268176	0.139675	0.362783	0.737485
LSILYPATTGR	0.440767	0.413933	0.436533	0.4929	0.412833	0.420267	0.3938	0.5049	0.425633	0.418733	19	0.320415	0.0505499	0.62252	0.33355	0.244789	0.560825	0.765811	0.180706	0.263098
LTAAVLLAK	0.462367	0.445267	0.4616	0.533133	0.449067	0.4489	0.463233	0.522733	0.480267	0.473167	20	0.184918	0.00829068	0.765266	0.143825	0.145628	0.00937207	0.652801	0.193569	0.11679
LTGQLFLGGSIVK	4.78607	3.4688	3.8238	4.93743	4.20863	3.83843	4.08067	4.53633	3.7457	4.34063	16	1.72018	1.2566	0.197666	0.754055	1.23749	0.921164	0.32612	1.35859	0.58168
LTVGAAQVPAQLLVGALR	0.0672	0.0508667	0.0586333	0.0692333	0.0625667	0.0614	0.0567667	0.0597	0.0571	0.0569	12.2141	1.98996	1.04371	0.247729	0.564498	0.706638	1.27114	0.913756	1.23053	1.25489
LVNEVTEFAK	5.83237	5.09607	4.4964	5.8423	4.6138	4.03707	4.16267	4.99667	4.0398	4.3456	16	0.789024	1.43163	0.0106446	1.30582	1.92385	1.78926	0.895541	1.92093	1.59323
LVNVVLGAHNVR	1.06243	1.1773	0.972633	1.09883	1.02853	0.8867	0.968667	1.0262	1.08113	0.8901	20	0.540583	0.422615	0.171305	0.159539	0.827032	0.441283	0.170521	0.0880055	0.811031
LVVLPFPK	0.0772667	0.0717333	0.0713333	0.0747333	0.0663333	0.0639333	0.0578667	0.0655333	0.0573333	0.0656667	18	0.397853	0.426613	0.182149	0.786118	0.958681	1.39488	0.843639	1.43323	0.834052
LYEQLSGK	0.518033	0.594867	0.5083	0.613167	0.516533	0.524933	0.476367	0.628867	0.535633	0.524467	15	0.988782	0.12526	1.22429	0.0193038	0.0887974	0.536216	1.42633	0.226498	0.0827918
MESLGITSR	0.225967	0.233233	0.205	0.265967	0.221667	0.190633	0.195167	0.245067	0.200833	0.180533	11	0.292347	0.843514	1.60925	0.172994	1.4215	1.23912	0.768416	1.01114	1.82784
NFPSPVDAAFR	1.9849	1.84943	1.65223	1.91033	1.75583	1.47327	1.64903	1.60433	1.5669	1.706	19	0.359203	0.882098	0.197721	0.607393	1.35665	0.890584	1.00911	1.10837	0.739531
NGFYPATR	0.343267	0.374067	0.290933	0.374533	0.318067	0.289633	0.310067	0.309233	0.265467	0.2575	18	0.498479	0.846982	0.506031	0.407846	0.868022	0.537321	0.550808	1.25914	1.38808
NIILEEGK	1.1484	1.07757	1.1424	1.35983	1.1512	1.16013	1.01363	1.14127	1.2691	1.16743	15	0.4112	0.0348311	1.22741	0.0162545	0.0681141	0.782345	0.0414103	0.700685	0.110492
NILTSNNIDVK	2.88733	2.74027	2.6356	2.59873	2.19457	2.2177	2.2361	2.40943	2.1009	2.35687	18	0.282973	0.484363	0.555299	1.33296	1.28845	1.25305	0.919534	1.51319	1.02068
NIQSLEVIGK	1.33187	1.0388	1.0354	1.2338	0.943467	1.01133	0.821467	1.1016	1.01127	1.01553	20	1.10021	1.11297	0.368155	1.4581	1.20332	1.91611	0.864451	1.20357	1.18756
NLQYYDISAK	1.1351	1.11127	1.2574	1.51307	1.3062	1.4023	1.15293	1.3898	1.5766	1.34097	22	0.0954395	0.489745	1.51355	0.685162	1.06999	0.0714127	1.01993	1.76797	0.824383
NVALVSGDTENAK	0.207167	0.258633	0.1701	0.196633	0.249433	0.207333	0.198733	0.202167	0.170033	0.195333	18	1.38017	0.994011	0.282471	1.13346	0.00446947	0.226155	0.134084	0.995799	0.317333
NVNQSLLELHK	0.0425667	0.0401333	0.0377	0.0487333	0.0531333	0.0347333	0.0346333	0.0558	0.0352333	0.0334667	15	0.381102	0.762203	0.965805	1.65492	1.22683	1.2425	2.07257	1.14853	1.42522
NWGLSVYADKPETTK	5.0556	4.05743	3.54633	5.35017	4.05703	2.8539	2.88987	4.73557	3.13187	3.74947	24.2419	0.814448	1.23148	0.24035	0.814774	1.79646	1.76712	0.261129	1.56966	1.06573
PAFSAIR	0.2995	0.2834	0.251133	0.3223	0.229233	0.2263	0.208767	0.2946	0.2023	0.231533	19.7832	0.271727	0.816305	0.384805	1.18592	1.23543	1.53135	0.0826994	1.64049	1.1471
PGGDTIFGK	0.451233	0.400267	0.437733	0.518767	0.420667	0.411	0.361333	0.517533	0.414067	0.3967	18	0.627498	0.166211	0.831466	0.376335	0.49535	1.10684	0.816281	0.457594	0.671411
QEPGENSEILPTLK	0.201067	0.1438	0.153033	0.125967	0.1451	0.136333	0.157233	0.163167	0.161167	0.00393333	20	1.42407	1.19446	1.86754	1.39174	1.60975	1.09002	0.942473	0.992208	1.47049
QPVLSQTEAR	0.420033	0.4334	0.3972	0.457667	0.444733	0.420033	0.429567	0.5617	0.402833	0.000633333	15	0.212152	0.362405	0.597307	0.392032	0	0.151311	2.2485	0.272994	1.18297
SAVTALWGK	38.5811	40.3557	37.237	41.1819	35.1655	31.7604	32.843	40.2057	33.7541	34.4824	9	0.511074	0.387093	0.749014	0.983672	1.9643	1.65254	0.467884	1.39015	1.18038
SDLAVPSELALLK	0.4889	0.4103	0.385633	0.455533	0.383467	0.349033	0.364867	0.3628	0.3409	0.3482	15	1.07179	1.40815	0.45499	1.43769	1.90723	1.69133	1.71951	2.01814	1.91859
SDLEVAHYK	0.310833	0.298633	0.2675	0.308	0.251	0.2447	0.255567	0.3016	0.2508	0.2802	19	0.206575	0.733738	0.0479752	1.01312	1.1198	0.935798	0.156343	1.01651	0.518696
SELEEQLTPVAEETR	2.70443	2.04907	2.1903	2.3466	2.13163	1.65557	1.90703	1.8352	1.6148	1.7208	18	1.34628	1.05615	0.735076	1.17667	2.15462	1.63805	1.78561	2.23837	2.02062
SGFSFGFK	0.4251	0.376833	0.3517	0.465733	0.349833	0.334367	0.3212	0.321367	0.313433	0.3417	16	0.709637	1.07916	0.597408	1.1066	1.334	1.52758	1.52513	1.64177	1.22618
SGIPIVTSPYQIHFTK	1.91997	1.78763	1.62917	1.9569	1.64587	1.57643	1.50577	1.85687	1.44543	1.53377	16	0.43078	0.946631	0.120228	0.892268	1.11829	1.34833	0.205407	1.54473	1.25718
SILPTAPR	0.0946667	0.0963667	0.1024	0.105167	0.103	0.0807	0.0910667	0.1019	0.103167	0.1085	18	0.0997653	0.453834	0.616197	0.489045	0.81964	0.211268	0.424491	0.498826	0.811815
SIPQVSPVR	0.041	0.0354	0.0334	0.0455667	0.0399	0.0366333	0.0355	0.0391667	0.0342667	0.0366333	19	0.71887	0.97561	0.586222	0.141207	0.560548	0.706033	0.235344	0.864356	0.560548
SLAPTAAAK	0.7507	0.750767	0.637367	0.7392	0.612333	0.5971	0.672867	0.724867	0.658933	0.635267	17	0.000522388	0.88806	0.090112	1.08422	1.20358	0.609888	0.202425	0.719067	0.904515
SLAPYAQDTQEK	1.05333	0.860833	0.6929	1.00467	0.891	0.754267	0.877133	0.834467	0.891333	0.857567	16	1.14221	2.13865	0.288766	0.963212	1.77453	1.04549	1.29866	0.961234	1.16159
SLEDLQLTHNK	0.161333	0.128433	0.1241	0.1441	0.128633	0.117733	0.108167	0.1224	0.104633	0.108733	16.5861	1.2295	1.39144	0.644022	1.22202	1.62936	1.98688	1.45497	2.11892	1.9657
SNYVLK	0.0764	0.0884667	0.0723667	0.0832333	0.0725667	0.075	0.0498333	0.0647333	0.0761	0.0723	15	0.587551	0.346131	0.267597	0.334497	0.122164	2.18732	1.01803	0.026178	0.357766
SPELQAEAK	2.68753	2.17517	2.23977	2.66893	2.06533	1.79537	2.02963	2.02793	1.96323	2.0141	16	1.19154	1.0413	0.0432553	1.44696	2.07478	1.52998	1.53393	1.6844	1.5661
SSGLVSNAPGVQIR	0.0608667	0.0635667	0.0505333	0.0591	0.0577	0.0543333	0.0691	0.0997667	0.0559	0.0513	18	0.279908	0.943167	0.161251	0.289035	0.596325	0.751491	0.672387	0.453328	0.87319
STLEPVEK	0.579	0.562933	0.535933	0.644933	0.596933	0.519067	0.475167	0.591367	0.573767	0.5612	15.5025	0.178997	0.479801	0.734555	0.199793	0.66771	1.15679	0.137776	0.0583039	0.198308
SVLGQLGITK	8.2862	7.29987	6.90997	7.2649	7.3631	6.06977	6.69617	6.78613	6.65707	6.41187	15	0.793555	1.10725	0.821687	0.742681	1.78323	1.27926	1.20688	1.31072	1.508
SVLISLK	0.158367	0.1768	0.161633	0.1701	0.135233	0.1486	0.136133	0.171267	0.146833	0.1684	16	0.727478	0.12892	0.46306	0.912966	0.385445	0.877447	0.509103	0.455167	0.395969
SVNNVVVR	0.0553667	0.0504333	0.0481	0.0659333	0.0542667	0.0539	0.0518	0.0404667	0.0568	0.0578	19	0.468963	0.69077	1.00447	0.104566	0.139421	0.339047	1.41639	0.136253	0.231313
SYTITGLQPGTDYK	1.89717	1.98697	1.60267	1.89547	1.63737	1.3548	1.63843	1.48733	1.30257	1.35713	19	0.249125	0.817008	0.00471617	0.720742	1.50464	0.717783	1.13697	1.64955	1.49817
TAAQNLYEK	1.5993	1.63313	1.5501	1.74093	1.4118	1.24127	1.34723	1.38637	1.19797	1.3857	19	0.111343	0.161913	0.466103	0.617046	1.17826	0.82953	0.700745	1.32075	0.702939
TATSEYQTFFNPR	1.4636	1.3169	1.18407	1.48447	1.2958	1.0599	1.32197	1.0651	1.09287	1.18753	14	0.715945	1.36422	0.101836	0.81892	1.97019	0.691218	1.94481	1.8093	1.3473
TFVLNFIK	0.0239333	0.0225	0.0209667	0.0227333	0.0206333	0.0179333	0.0186	0.0214667	0.0177	0.0237667	15	0.399257	0.82637	0.334262	0.91922	1.67131	1.48561	0.687094	1.7363	0.0464253
TGLQEVEVK	3.02197	2.30687	2.3226	2.57517	2.48617	2.0896	2.40817	2.48527	2.09513	2.38657	14	1.69024	1.65305	1.05608	1.26644	2.20378	1.45081	1.26857	2.19071	1.50186
TGPNLHGLFGR	0.0320667	0.0243333	0.0369667	0.0301	0.0302667	0.0246333	0.0310333	0.0266333	0.0278333	0.0249667	17	1.41861	0.898863	0.360768	0.330194	1.36358	0.189556	0.996698	0.776568	1.30243
TGYYFDGISR	0.1061	0.0827333	0.0840667	0.103067	0.0696667	0.0590333	0.0714	0.110833	0.0937667	0.069	22	1.00106	0.943935	0.129952	1.56085	2.01639	1.48659	0.202782	0.528375	1.58941
THLPEVFLSK	0.545333	0.437367	0.4455	0.524067	0.440567	0.392933	0.4519	0.474433	0.448433	0.431333	19	1.04202	0.963518	0.20525	1.01113	1.47085	0.90175	0.684275	0.935208	1.10024
TIAPALVSK	0.389533	0.407167	0.3958	0.463433	0.4106	0.390533	0.396433	0.468	0.391167	0.4006	15	0.301786	0.107251	1.26476	0.360545	0.0171145	0.11809	1.34292	0.0279537	0.1894
TLEAQLTPR	0.757033	0.661367	0.681567	0.791667	0.599	0.597433	0.645833	0.5796	0.560833	0.610267	17	0.743356	0.586396	0.26911	1.22796	1.24013	0.864054	1.3787	1.52453	1.14042
TLEEDEEELFK	1.2896	1.22383	1.16167	1.2252	1.0918	1.06347	1.0604	1.05093	1.15863	1.06623	17	0.299987	0.583552	0.293753	0.902241	1.03148	1.04547	1.08865	0.597388	1.01886
TLGLYGK	0.3161	0.274967	0.295667	0.3609	0.311333	0.2674	0.305767	0.3314	0.303367	0.326367	20	0.650638	0.32321	0.708637	0.0753981	0.770326	0.16345	0.242012	0.201413	0.162396
TSSSFEVR	0.1864	0.155767	0.1648	0.1886	0.161833	0.132833	0.168067	0.1905	0.1594	0.1729	17	0.966717	0.681646	0.0694269	0.775267	1.69044	0.578558	0.129387	0.852058	0.426029
TTDVTQTFGIEK	0.0935	0.107767	0.0620333	0.1005	0.0745	0.0696333	0.072	0.0769333	0.0618	0.0824	20	0.762923	1.68271	0.374332	1.01604	1.27629	1.14973	0.885918	1.69519	0.593583
TTPPVLDSDGSFFLYSK	15.963	13.0778	12.7334	15.5474	13.1704	12.3769	11.7601	14.4694	11.7247	11.8617	11.9378	1.51405	1.69476	0.218074	1.46545	1.88184	2.20551	0.78377	2.22407	2.15221
TYLPAVDEK	0.397633	0.310267	0.304867	0.368533	0.2871	0.247167	0.273167	0.2179	0.258867	0.251467	20.6711	1.06292	1.12861	0.354035	1.34477	1.8306	1.51428	2.18666	1.68826	1.77829
VAPEEHPVLLTEAPLNPK	0.598433	0.576467	0.651867	0.652067	0.560267	0.625667	0.532833	0.616733	0.597367	0.510967	18	0.203928	0.496048	0.497905	0.35432	0.252821	0.608998	0.169888	0.0099024	0.811997
VAQELEEK	0.3322	0.3712	0.332267	0.351267	0.443967	0.2896	0.367767	0.2507	0.280433	0.301833	19	0.61789	0.00105622	0.30208	1.77076	0.674926	0.563495	1.29123	0.820157	0.481109
VDPVNFK	21.1404	19.3986	19.7429	21.7728	16.6285	17.208	17.1301	19.5054	16.3425	15.4255	19	0.43365	0.347924	0.157427	1.12329	0.979025	0.998411	0.407069	1.1945	1.42281
VFASLPQVER	0.0832667	0.0820667	0.0981667	0.1056	0.0962667	0.0850667	0.0830667	0.0827667	0.0862	0.0910333	14	0.102939	1.27817	1.91582	1.11518	0.154409	0.0171566	0.0428915	0.25163	0.666247
VFGFSLITNK	0.8636	0.761333	0.7787	0.9263	0.832333	0.743033	0.748067	0.914	0.826833	0.8152	11	1.07654	0.893722	0.660028	0.329137	1.26918	1.21619	0.530549	0.387034	0.509495
VFLENVIR	1.90147	2.01393	1.88207	2.0522	1.8823	1.78477	1.6872	1.9154	1.83553	1.95343	15	0.394315	0.0680177	0.528481	0.0671996	0.409158	0.751233	0.0488512	0.231167	0.182199
VFQFLEK	0.497533	0.432467	0.364833	0.4324	0.393467	0.388433	0.349733	0.459667	0.415233	0.369067	16	0.817366	1.66697	0.818203	1.30728	1.37051	1.85666	0.47568	1.03385	1.61379
VFSLQWGEVK	2.58943	2.18807	1.8144	2.3239	1.87903	1.7341	2.02837	2.1041	1.92243	1.84007	20.7143	0.748284	1.44493	0.495044	1.32443	1.59463	1.04602	0.904826	1.24351	1.39707
VGDTLNLNLR	0.729067	0.589167	0.620733	0.7715	0.6113	0.595167	0.569033	0.645	0.5739	0.635167	18	1.06605	0.82551	0.323346	0.897393	1.02033	1.21947	0.640596	1.18238	0.715527
VGEFSGANK	6.7184	6.7992	5.12157	6.32603	5.6377	5.4534	5.65177	6.7836	6.1254	5.5282	14	0.0859048	1.69772	0.417156	1.14898	1.34492	1.13402	0.0693192	0.630465	1.26539
VGSALFLSHNLK	0.0789	0.0751667	0.0607	0.0855	0.0692	0.0597667	0.0624667	0.0787667	0.0601333	0.0697667	19	0.249038	1.21406	0.440264	0.647055	1.27632	1.09621	0.00889423	1.25186	0.609254
VIPELNGK	1.24327	1.33357	1.25393	1.6381	1.2978	1.3495	1.32647	1.5517	1.24027	1.12753	18	0.403507	0.0476642	1.76432	0.243683	0.474705	0.37178	1.37824	0.0134055	0.517156
VLDALQAIK	1.35657	1.30857	1.29583	1.49227	1.31673	1.19973	1.23127	1.5686	1.3009	1.33357	16	0.221147	0.279812	0.6252	0.183521	0.722566	0.577285	0.976884	0.256469	0.105966
VLEPTLK	1.14273	1.05553	0.950467	1.18073	0.934067	0.924233	0.976833	0.9915	0.910767	1.00347	20	0.381541	0.841258	0.166268	0.913016	0.956041	0.725891	0.661718	1.01496	0.609358
VLNQELR	0.227733	0.249767	0.1904	0.2265	0.199533	0.1934	0.2033	0.202733	0.185367	0.191867	16	0.604691	1.02459	0.0338481	0.773931	0.942257	0.670558	0.686109	1.16273	0.984338
VLSLAQEQVGGSPEK	0.690667	0.515567	0.541467	0.5891	0.537533	0.487667	0.4752	0.459	0.523833	0.4661	16.2371	1.56138	1.33043	0.905678	1.3655	1.81017	1.92133	2.06579	1.48767	2.00248
VNQGLIR	0.361367	0.347367	0.3208	0.3744	0.3405	0.287533	0.3319	0.405967	0.3433	0.315867	15.6074	0.248227	0.719267	0.231087	0.369976	1.3091	0.522458	0.79078	0.320331	0.806737
VQHIQLLQK	20.7384	18.651	16.6323	17.8574	14.1829	15.3945	15.8628	15.0119	13.8691	16.2917	17	0.592091	1.16469	0.817173	1.85945	1.51576	1.38293	1.6243	1.94846	1.2613
VSVFVPPR	3.00747	2.8626	2.70833	3.05233	2.60577	2.51557	2.57383	2.80923	2.69253	2.46507	16	0.301056	0.621647	0.0932402	0.834797	1.02225	0.90116	0.411961	0.654482	1.12719
VTSNLGK	0.932867	0.889767	0.8431	0.923567	0.8574	0.846467	0.8841	0.972133	0.929133	0.878333	17	0.271775	0.566039	0.0586428	0.475868	0.54481	0.307507	0.247603	0.0235412	0.343869
VVFDDTYDR	0.258833	0.2625	0.215833	0.285467	0.2681	0.218867	0.230767	0.331933	0.256967	0.266967	20	0.0708307	0.83065	0.514488	0.179008	0.772054	0.542176	1.41211	0.0360592	0.157115
VVFEQTK	0.691733	0.689467	0.713067	0.8678	0.709067	0.636567	0.688333	0.801567	0.669733	0.683067	13	0.0252061	0.237234	1.95792	0.192753	0.613472	0.0378091	1.22138	0.244647	0.0963763
VVLGDQDLK	0.0854333	0.0701	0.073	0.0844	0.0685333	0.0575333	0.0785333	0.0682333	0.0584333	0.0738333	15	1.19651	0.970217	0.0806347	1.31877	2.17714	0.538432	1.34218	2.10691	0.905189
VVVHPDYR	0.05	0.0463667	0.0456	0.0492333	0.0433	0.0424	0.0371333	0.0432	0.0392667	0.0424667	18	0.403704	0.488889	0.0851852	0.744444	0.844444	1.42963	0.755556	1.19259	0.837037
VVVLGLLPR	0.290133	0.309433	0.285967	0.301	0.2903	0.2729	0.261033	0.348167	0.290167	0.272833	15	0.443474	0.0957414	0.249694	0.00382966	0.395987	0.668658	1.33349	0.000765931	0.397518
VYFAGFPR	0.155667	0.1643	0.166167	0.154933	0.141433	0.129733	0.129433	0.153	0.1292	0.123767	18	0.308113	0.374732	0.0261718	0.50797	0.925529	0.936236	0.0951701	0.944563	1.13847
VYSTSVTGSR	1.04063	1.22823	1.0808	1.1659	1.0671	0.9693	1.02727	1.45	1.1377	1.10037	17.3272	1.04042	0.222761	0.69472	0.146782	0.395609	0.0741305	2.27032	0.538324	0.331277
WLTFSLGK	0.1047	0.105967	0.0910667	0.104733	0.1096	0.0837667	0.0922667	0.112167	0.0770333	0.0819	20	0.0604903	0.651067	0.00159185	0.234002	0.999682	0.59376	0.356574	1.32124	1.08883
YAATSQVLLPSK	4.56023	4.08777	4.15883	4.80943	3.91243	3.64413	3.96487	4.5514	3.73323	3.9308	15	0.690705	0.586812	0.364309	0.947028	1.33926	0.870375	0.0129136	1.209	0.920177
YDSIDSYLSK	0.0848667	0.0730333	0.0737333	0.107667	0.0856667	0.0726	0.0689333	0.104467	0.0911667	0.0814	14	0.99596	0.937044	1.91898	0.0673325	1.03243	1.34104	1.64965	0.530244	0.291774
YEASILTHDSSIR	2.57807	2.48987	2.20483	2.55497	2.1556	2.02443	1.89583	1.99663	1.885	2.1021	13.6384	0.250848	1.0615	0.0656982	1.20153	1.57458	1.94033	1.65364	1.97114	1.35369
YGFIEGHVVIPR	0.0694667	0.0671333	0.0559333	0.0747667	0.0609667	0.0498333	0.0472667	0.0723	0.0566667	0.0623	17	0.197584	1.14599	0.448798	0.71977	1.66253	1.87987	0.239923	1.08389	0.606865
YGFYTHVFR	0.252	0.2902	0.258633	0.331567	0.270267	0.237933	0.230633	0.3516	0.252467	0.251033	26	0.583028	0.101241	1.21439	0.278795	0.214693	0.326109	1.52015	0.00712251	0.0147538
YLAEVASGEK	0.0378333	0.0412333	0.0400667	0.0506333	0.0401	0.041	0.0363667	0.0447667	0.0389333	0.0422333	20.2723	0.443304	0.29119	1.66891	0.295536	0.412881	0.191229	0.903992	0.143422	0.573687
YLGPQYVAGITNLK	0.342933	0.261467	0.267667	0.407633	0.262633	0.270533	0.187	0.3102	0.233467	0.266433	20	1.18779	1.0974	1.04782	1.17078	1.0556	1.60478	0.477255	1.59603	1.11538
YLSNAYAR	0.149833	0.145133	0.156933	0.1395	0.1438	0.141367	0.152767	0.1622	0.153	0.154733	17	0.184519	0.278741	0.40568	0.236864	0.332395	0.115161	0.485507	0.124321	0.192371
YLTLNTESTR	0.0498333	0.0524667	0.0649	0.0624	0.0456667	0.0407333	0.0419667	0.0354333	0.0406333	0.0564333	16	0.330268	1.88963	1.57609	0.522575	1.1413	0.986622	1.80602	1.15385	0.827759
YTTEIIK	0.0339667	0.0328667	0.0277	0.0391667	0.0301667	0.0287	0.0278	0.0377333	0.0271667	0.0280333	18	0.179915	1.02497	0.850507	0.621524	0.861411	1.00861	0.616072	1.1122	0.97045
YWGVASFLQK	0.869667	0.827067	0.647133	0.929433	0.7128	0.491567	0.6287	0.849	0.691133	0.658933	19.6285	0.249557	1.30363	0.350122	0.918949	2.21497	1.41162	0.121069	1.04588	1.23451

## Sheet: Pertaining to Fig5 -20C
Peptide	Day1ave_peak_area_ratio	Day3ave_peak_area_ratio	Day4ave_peak_area_ratio	Day7ave_peak_area_ratio	Day13ave_peak_area_ratio	Day21ave_peak_area_ratio	Day28ave_peak_area_ratio	Day35ave_peak_area_ratio	Day42ave_peak_area_ratio	Day57ave_peak_area_ratio	CV (assay)	Z-Score Day3	Z-Score Day4	Z-Score Day7	Z-Score Day13	Z-Score Day21	Z-Score Day28	Z-Score Day35	Z-Score Day42	Z-Score Day57
AAISGENAGLVR	0.363533	0.297867	0.355067	0.316067	0.367267	0.338533	0.275467	0.3105	0.2919	0.298167	20	0.903173	0.11645	0.652852	0.0513479	0.343847	1.21126	0.729415	0.985237	0.899046
AANGVVLATEK	0.103667	0.0935	0.0999	0.0969667	0.105867	0.1017	0.0900333	0.1073	0.1131	0.0993667	20	0.490354	0.181672	0.323151	0.106109	0.0948553	0.657556	0.175241	0.454984	0.207395
ADEGISFR	3.2168	2.86767	3.05843	3.7804	3.3473	3.0859	3.51743	3.3755	3.37283	3.52053	19	0.571233	0.259111	0.922132	0.213517	0.214172	0.49188	0.259657	0.255293	0.496952
AFAAQEDLEK	0.1007	0.0950667	0.1039	0.0936	0.100467	0.0929	0.0961	0.114333	0.0917	0.1097	19	0.29443	0.16725	0.371087	0.0121953	0.407673	0.240422	0.712556	0.470391	0.470391
AFLLTPR	0.416267	0.341933	0.3601	0.364567	0.3801	0.332167	0.332333	0.424667	0.392433	0.4025	16	1.11607	0.84331	0.776245	0.543021	1.26271	1.26021	0.126121	0.357844	0.206698
AFVFPK	0.6433	0.5486	0.554167	0.619033	0.653433	0.557333	0.589467	0.7331	0.753167	0.599	20	0.736048	0.692782	0.188611	0.0787606	0.668169	0.418415	0.697964	0.85393	0.344318
AGGSWDLAVQER	0.655433	0.544733	0.6019	0.693667	0.611267	0.524567	0.531067	0.7123	0.5915	0.636367	18	0.938311	0.453757	0.324072	0.374364	1.10925	1.05415	0.482011	0.541909	0.161612
AGQAVDDFIEK	0.9592	0.930933	1.015	1.13997	0.8951	0.8418	0.796833	1.1916	1.04943	1.0168	19	0.1551	0.306176	0.991872	0.351719	0.644177	0.890911	1.27519	0.495113	0.316053
AIDGINQR	0.282833	0.254933	0.2553	0.250933	0.256667	0.2278	0.249167	0.260833	0.253567	0.242233	15	0.657631	0.648988	0.751915	0.616775	1.29719	0.793557	0.518562	0.689845	0.956983
AIGYLNTGYQR	5.8075	5.12237	5.1748	5.64493	5.6893	4.6698	4.7482	4.98223	5.15903	5.4867	17	0.693964	0.640855	0.164662	0.119723	1.15236	1.07295	0.835904	0.656825	0.324935
AISVLAK	1.39353	1.23133	1.49277	1.4041	1.32343	1.28453	1.48427	1.43587	1.4384	1.43367	19	0.612604	0.374789	0.0399087	0.264757	0.411676	0.342686	0.159886	0.169454	0.151577
ALASQLQDSLK	0.135833	0.1939	0.115133	0.113533	0.126733	0.136067	0.1225	0.1158	0.135933	0.1056	20	2.13742	0.761963	0.820859	0.334969	0.00858896	0.490798	0.737423	0.00368098	1.11288
ALEQDLPVNIK	0.138533	0.137767	0.1097	0.117233	0.125167	0.106933	0.123333	0.132367	0.0792333	0.0766	19	0.0291272	1.09544	0.80923	0.507826	1.20055	0.577478	0.234284	2.25293	2.35297
ALGHLDLSGNR	0.4596	0.389867	0.4412	0.425833	0.583533	0.326733	0.3307	0.344733	0.4086	0.4652	18.5281	0.818899	0.216077	0.396532	1.45539	1.56029	1.51371	1.34891	0.598908	0.0657625
ALQDQLVLVAAK	0.679167	0.595467	0.586267	0.6726	0.719833	0.6218	0.629233	0.687	0.662233	0.599733	14	0.88028	0.977038	0.0690622	0.427695	0.60333	0.525153	0.0823839	0.178089	0.835408
ALTSELANAR	0.265667	0.2813	0.242567	0.2463	0.262867	0.272267	0.2416	0.278067	0.267667	0.239033	16	0.367785	0.543444	0.455615	0.065872	0.15527	0.566186	0.291719	0.0470514	0.626568
ALVILAK	0.759767	0.718933	0.758267	0.802733	0.816733	0.819733	0.795833	0.887433	0.812167	0.7632	17	0.316145	0.0116135	0.332661	0.441054	0.464281	0.279239	0.988436	0.405697	0.0265819
AMAVEDIISR	0.1856	0.1545	0.181567	0.176867	0.1781	0.159267	0.1408	0.163033	0.1812	0.168833	21.6545	0.77381	0.100355	0.217297	0.18661	0.655209	1.11468	0.561489	0.109478	0.417177
APGELEHGLITFSTR	0.0257333	0.0314	0.0267333	0.0288667	0.0352667	0.0271333	0.0236667	0.0296667	0.0340333	0.0331667	19	1.15899	0.204527	0.640851	1.94982	0.286338	0.422689	0.804472	1.69757	1.52032
AQAWGER	1.10197	1.07867	1.20597	1.18993	1.23233	0.967067	1.04817	1.07247	1.023	1.15873	15	0.14096	0.629178	0.53218	0.788691	0.816117	0.325479	0.178469	0.477732	0.343426
ATEHLSTLSEK	0.550367	0.499567	0.472633	0.531967	0.557167	0.460367	0.496433	0.506233	0.499633	0.513667	20	0.461511	0.706196	0.167161	0.061777	0.817637	0.489976	0.400945	0.460905	0.333414
ATVVYQGER	1.03787	0.954267	0.9725	1.07397	1.2348	0.9668	0.952633	1.20177	1.2134	1.05543	18	0.447499	0.349899	0.193238	1.05416	0.38041	0.456242	0.877334	0.939605	0.0940319
AVEPQLQEEER	0.0385	0.0414333	0.0469333	0.0501667	0.0412	0.0372667	0.0444	0.0374667	0.0225667	0.0373	20	0.380952	1.09524	1.51515	0.350649	0.160173	0.766234	0.134199	2.06926	0.155844
AVFVSEGK	0.153833	0.152267	0.158267	0.153467	0.1406	0.1404	0.1451	0.139733	0.133333	0.1456	20	0.0509209	0.144095	0.0119177	0.430119	0.43662	0.283857	0.458288	0.666306	0.267606
AVGLAGTFR	0.0229	0.0205667	0.0220333	0.0224333	0.0242	0.0219333	0.0222333	0.0242667	0.0320333	0.0281333	19	0.536275	0.199188	0.107255	0.298782	0.222171	0.153221	0.314104	2.09913	1.20279
AVIDDAFAR	0.120767	0.1087	0.117467	0.107333	0.107833	0.0904333	0.0974667	0.106433	0.101033	0.0993667	19	0.52588	0.143818	0.585441	0.56365	1.32196	1.01544	0.624664	0.860003	0.932638
AVLENALR	0.00716667	0.0058	0.0072	0.00766667	0.0079	0.0063	0.0066	0.00813333	0.00916667	0.00643333	17	1.12175	0.0273598	0.410397	0.601915	0.711354	0.465116	0.793434	1.64159	0.601915
AVLHIGEK	0.1998	0.165	0.158633	0.1949	0.182167	0.1602	0.159933	0.1792	0.177967	0.149333	16	1.08859	1.28775	0.153278	0.551593	1.23874	1.24708	0.644394	0.682975	1.57866
AVTELNEPLSNEDR	0.1237	0.148567	0.119533	0.143467	0.144467	0.132767	0.136667	0.1563	0.159067	0.1357	18	1.1168	0.187131	0.887751	0.932663	0.407198	0.582353	1.46412	1.58837	0.538938
AVYEAVLR	0.0964667	0.0955	0.0945333	0.1104	0.0971333	0.0906333	0.0952	0.1086	0.113533	0.115533	18	0.0556707	0.111341	0.802426	0.0383936	0.335944	0.0729479	0.698764	0.982876	1.09806
AWVAWR	0.653033	0.588433	0.595533	0.601567	0.628367	0.541733	0.517967	0.731	0.6684	0.646067	18	0.549572	0.48917	0.437843	0.209847	0.946863	1.14905	0.663286	0.130729	0.0592676
DADPDTFFAK	0.794967	0.845267	0.766967	0.8247	0.8403	0.745733	0.7002	0.825033	0.864367	0.880333	14	0.451951	0.251583	0.267157	0.407325	0.442367	0.851488	0.270152	0.623566	0.767028
DAFALAK	0.100567	0.1151	0.109767	0.0903	0.0958333	0.104033	0.0869667	0.106233	0.1047	0.111033	14	1.03225	0.65344	0.729201	0.33619	0.246224	0.965955	0.402481	0.293575	0.743406
DAGTIAGLNVLR	0.7734	0.731267	0.7031	0.771533	0.840833	0.725	0.705533	0.858133	0.8647	0.716467	17	0.320459	0.53469	0.0141976	0.512887	0.368122	0.516183	0.644468	0.694413	0.433026
DDLYVSDAFHK	0.231067	0.202667	0.2016	0.214233	0.219967	0.251267	0.232533	0.2604	0.247867	0.176033	15.7717	0.779298	0.808567	0.461908	0.304585	0.554289	0.0402454	0.804908	0.460993	1.51012
DFLQSLK	0.259367	0.204367	0.251067	0.2398	0.285367	0.221533	0.234367	0.279433	0.254467	0.221467	18	1.17808	0.177783	0.419112	0.556912	0.810379	0.535492	0.429822	0.104957	0.811807
DGAGDVAFVK	4.77973	3.81643	3.68937	4.4318	4.7775	3.7241	3.23927	5.5851	5.35337	5.06153	18	1.11966	1.26735	0.404408	0.00259584	1.22698	1.79051	0.93609	0.666743	0.32754
DIPTNSPELEETLTHTITK	0.771267	0.6504	0.642	0.678367	0.7471	0.602033	0.621967	0.681467	0.5831	0.6467	17	0.921835	0.9859	0.708537	0.184316	1.29072	1.13869	0.684893	1.43512	0.950054
DLHLSDVFLK	0.114967	0.0978	0.0996	0.104267	0.117833	0.0948	0.103767	0.113467	0.0986	0.0975	12	1.24432	1.11385	0.775587	0.20779	1.46178	0.81183	0.108727	1.18633	1.26607
DLLLPQPDLR	0.811733	0.699667	0.744233	0.7458	0.8246	0.694033	0.768867	0.8135	0.644733	0.680967	14	0.986132	0.593967	0.580181	0.11322	1.0357	0.377206	0.0155458	1.46952	1.15068
DLQNFLK	5.76667	4.9723	5.19533	5.88143	5.07663	5.70917	4.99583	5.85233	5.5866	4.9905	15	0.918343	0.660501	0.132678	0.797726	0.066474	0.891137	0.0990366	0.20817	0.897303
DPGVLDR	0.225633	0.199167	0.199433	0.227933	0.203267	0.2052	0.212033	0.2274	0.217333	0.213133	15.6167	0.751117	0.743549	0.0652734	0.63476	0.579892	0.385964	0.0501375	0.235552	0.354746
DPQALSEHLK	0.216767	0.1914	0.189467	0.2314	0.225667	0.241	0.225667	0.2784	0.207567	0.2316	20.4553	0.572091	0.615693	0.330023	0.20072	0.546531	0.20072	1.39001	0.207486	0.334534
DQPRPAFSAIR	0.200133	0.1877	0.1675	0.171867	0.1771	0.1455	0.149767	0.151567	0.193167	0.156833	12	0.51771	1.35882	1.17699	0.959083	2.27487	2.09721	2.02226	0.290084	1.80296
DSPSVWAAVPGK	0.2455	0.316633	0.224933	0.2608	0.237567	0.247467	0.210567	0.295767	0.310633	0.259233	16	1.81093	0.523591	0.389511	0.201969	0.0500679	0.889341	1.2797	1.65818	0.349627
DSYVGDEAQSK	6.74427	6.75287	6.52297	6.1578	5.8485	6.4631	5.74053	7.63453	7.36023	5.7431	16	0.00796973	0.205082	0.543486	0.830119	0.260561	0.930173	0.825022	0.570824	0.927794
DVGRPQPGR	0.563767	0.7005	0.420267	0.644033	0.566767	0.708167	0.608833	0.585133	0.562067	0.475333	17.684	1.3715	1.43937	0.805112	0.0300914	1.4484	0.45204	0.214318	0.0170518	0.887028
DVYTGDALR	0.2762	0.2641	0.232533	0.2666	0.27	0.2854	0.3291	0.3996	0.361167	0.382733	12	0.365074	1.31748	0.289645	0.187063	0.277577	1.59607	3.72315	2.56356	3.21426
DYAEVGR	2.8256	2.3619	2.45817	2.84043	2.77307	2.68857	2.7836	3.97603	2.9908	2.9473	18.3498	0.894322	0.708656	0.0286085	0.101319	0.264292	0.081004	2.2188	0.318616	0.234719
EANYIGSDK	1.52073	1.0906	1.45897	1.3716	1.5187	1.25833	1.2469	1.5283	1.38097	1.31047	19	1.48866	0.21377	0.516141	0.00703723	0.908149	0.947719	0.0261877	0.483723	0.727719
EAQLPVIENK	2.94927	2.48907	2.36007	2.50533	2.71993	2.41003	2.20193	2.85237	2.74397	2.71507	18	0.866882	1.10988	0.836241	0.431997	1.01576	1.40776	0.182531	0.386725	0.441164
EDVYVVGTVLR	1.7728	1.7517	1.81537	1.92267	1.9412	1.56177	1.65103	2.00747	1.77783	1.90467	18	0.0661226	0.133394	0.469648	0.527728	0.661331	0.381589	0.735392	0.0157733	0.41324
EELLPAQDIK	0.206733	0.163433	0.1935	0.191133	0.212933	0.194867	0.186	0.2316	0.1941	0.199967	12	1.7454	0.53343	0.628829	0.249919	0.47834	0.835752	1.00236	0.509244	0.272761
EFGNTLEDK	4.2954	3.9626	4.227	4.3153	4.14333	3.74003	3.8727	4.08243	4.15243	4.20643	20	0.387391	0.0796201	0.0231643	0.177011	0.646467	0.492038	0.247901	0.166418	0.10356
EGGQTAPASTR	0.545067	0.541467	0.520367	0.507633	0.536767	0.455367	0.448267	0.551667	0.556867	0.522533	18	0.0366928	0.251753	0.381537	0.0845972	0.914261	0.986628	0.0672701	0.120271	0.229669
EIGELYLPK	1.59953	1.5807	1.4966	1.45917	1.7153	1.3501	1.35977	1.57933	1.35563	1.57677	16	0.0735892	0.402201	0.548467	0.452345	0.974633	0.936862	0.0789293	0.953012	0.0889582
EIPAWVPFDPAAQITK	1.5377	1.25447	1.3648	1.17143	1.57247	1.11403	0.994767	1.34523	1.3092	1.35367	19	0.969436	0.591793	1.25364	0.118998	1.4501	1.85832	0.658765	0.782098	0.6299
ELDESLQVAER	1.12753	0.992	1.06713	1.15507	1.11963	0.971567	0.9973	1.1816	0.990067	1.1856	16	0.751271	0.334802	0.152619	0.0437903	0.864535	0.721893	0.299696	0.761988	0.321868
ELGVGIALR	0.249233	0.197533	0.2215	0.243167	0.264767	0.208633	0.188133	0.212	0.2147	0.223667	17.3505	1.19556	0.641333	0.140292	0.359208	0.938874	1.41294	0.86102	0.798583	0.591229
ELLETVVNR	0.0913	0.0642667	0.0787667	0.0816333	0.0958	0.0825667	0.0867	0.0810333	0.0598	0.0539667	17	1.74173	0.807508	0.622812	0.28993	0.562679	0.296373	0.661469	2.02951	2.40534
ELPSFLGK	0.543067	0.502433	0.535733	0.543467	0.547367	0.5698	0.5706	0.604933	0.5708	0.594467	15	0.498813	0.0900237	0.00491039	0.0527866	0.328177	0.337998	0.759473	0.340453	0.630985
EQAEAEVASLNR	0.4443	0.4317	0.442533	0.4358	0.612367	0.4433	0.4441	0.499567	0.421167	0.5806	15	0.189061	0.0265086	0.127541	2.52182	0.0150049	0.00300098	0.82927	0.347113	2.04516
ESLSSYWESAK	0.554433	0.522033	0.534367	0.579767	0.6681	0.536667	0.507567	0.5516	0.535867	0.612333	19	0.307569	0.19049	0.240486	1.07902	0.168656	0.444899	0.0268964	0.176251	0.549637
ETAASLLQAGYK	0.203267	0.144667	0.157767	0.1587	0.179233	0.176833	0.181667	0.219933	0.1958	0.1697	19	1.51732	1.17813	1.15396	0.622292	0.684435	0.559286	0.431548	0.193333	0.869137
ETSNFGFSLLR	0.0669667	0.0555667	0.0765667	0.0742667	0.0805667	0.0566333	0.0577333	0.0539667	0.0460333	0.0497	20	0.85117	0.716775	0.545047	1.01543	0.771528	0.689398	0.970632	1.56297	1.2892
EWFSETFQK	0.438867	0.390433	0.436933	0.487167	0.456633	0.4428	0.412333	0.551667	0.485767	0.435333	18	0.613111	0.0244738	0.611423	0.224906	0.0497916	0.335882	1.42792	0.593701	0.044728
EYTDASFTNR	3.35723	2.46983	3.10383	3.2471	3.844	3.329	3.22743	3.21533	2.34937	2.93163	14	1.88803	0.539134	0.23432	1.03565	0.0600693	0.276163	0.301907	2.14434	0.905508
FATTFYQHLADSK	0.1916	0.133533	0.1591	0.177967	0.1949	0.179533	0.150267	0.185767	0.179433	0.163833	15	2.02041	1.13083	0.474368	0.114823	0.419856	1.43818	0.202969	0.423336	0.966133
FGSSLITVR	0.120633	0.140367	0.1205	0.111267	0.117567	0.0923333	0.0803	0.0749	0.102267	0.102367	23.1517	0.706561	0.00477406	0.335378	0.109803	1.01329	1.44415	1.6375	0.657627	0.654047
FIGEGAR	0.0837667	0.0825	0.0907	0.0868	0.0865333	0.0872	0.088	0.106467	0.0906667	0.0897667	19	0.0795862	0.435629	0.190588	0.173833	0.21572	0.265985	1.42627	0.433535	0.376987
FLASVSTVLTSK	8.54747	5.44433	6.994	6.583	7.05257	6.83377	6.64793	8.9834	7.24	6.43657	19	1.91077	0.956557	1.20963	0.920494	1.05522	1.16965	0.268429	0.805081	1.2998
FLDLLEPLGR	3.32303	2.82773	2.94093	3.14383	3.2655	3.03877	3.23583	3.3559	3.27453	3.03113	17	0.876768	0.676384	0.317215	0.101844	0.503202	0.154359	0.0581798	0.0858535	0.516714
FLNVLSPR	0.0328667	0.0326667	0.0324667	0.0404333	0.0374333	0.0334333	0.0343333	0.0335	0.0356667	0.0401333	17	0.0357953	0.0715905	1.35425	0.817325	0.10142	0.262499	0.113352	0.501134	1.30056
FQPTLLTLPR	0.5036	0.4728	0.467633	0.4791	0.530933	0.445567	0.4523	0.453833	0.468133	0.461867	12	0.509664	0.595159	0.405414	0.452299	0.960308	0.848888	0.823515	0.586886	0.690583
FQSVFTVTR	1.33707	1.0762	1.0611	1.0521	1.1084	0.986933	1.08097	1.07963	1.12967	1.02757	17	1.14767	1.2141	1.2537	1.00601	1.54039	1.1267	1.13256	0.912445	1.36163
FSVVYAK	0.5223	0.482533	0.431333	0.531267	0.507733	0.449667	0.413767	0.5637	0.580867	0.532067	17	0.447868	1.0245	0.100986	0.164056	0.818026	1.22235	0.466263	0.659601	0.109996
FVFGTTPEDILR	0.222867	0.324467	0.178933	0.154033	0.2195	0.226433	0.143067	0.173867	0.192933	0.169967	18	2.53266	1.09516	1.71586	0.0839233	0.0889088	1.98923	1.22146	0.746169	1.31868
GDLGIEIPAEK	0.337033	0.3641	0.324233	0.336467	0.356767	0.298533	0.331267	0.3939	0.362333	0.330633	15	0.53539	0.25319	0.0112089	0.390334	0.761547	0.114067	1.12485	0.500445	0.126595
GFPSVLR	4.6424	3.96427	4.0048	4.32367	4.352	3.6842	3.61717	3.89437	3.45817	3.6545	16	0.912962	0.858392	0.429106	0.390962	1.29001	1.38026	1.00707	1.59432	1.33
GLFIIDGK	2.11943	2.04063	1.96503	2.14333	2.26283	2.0318	2.07197	2.2837	2.36223	2.2051	19	0.195683	0.383419	0.0593505	0.356103	0.217619	0.117873	0.407921	0.602942	0.212735
GLPSSIEK	0.720767	0.7056	0.706333	0.706867	0.755733	0.6579	0.641967	0.692567	0.709667	0.703967	13	0.161865	0.154038	0.148346	0.373178	0.670938	0.840985	0.300962	0.118464	0.179296
GLTLHLK	0.1007	0.0989333	0.0949	0.0943667	0.114633	0.0943	0.0968333	0.112	0.102833	0.0981667	18	0.0974659	0.319982	0.349406	0.768693	0.353084	0.213322	0.623414	0.117695	0.139762
GPGGVWAAK	1.09177	0.9716	0.937067	1.01857	1.04473	0.967967	1.10747	1.1994	1.21673	0.842333	16.5284	0.665924	0.857296	0.40565	0.260643	0.686059	0.0870042	0.596468	0.692524	1.38228
GPSVFPLAPSSK	0.5846	0.523367	0.555333	0.5211	0.6184	0.509733	0.508133	0.566433	0.558767	0.509467	19	0.551284	0.263488	0.571691	0.304302	0.674025	0.68843	0.163555	0.232578	0.676426
GQPLSPEK	3.86563	3.20463	3.56043	3.4121	3.56975	3.42893	3.32887	3.3569	3.611	3.4888	20	0.85497	0.394761	0.586622	0.38271	0.564849	0.69428	0.658021	0.329355	0.487415
GSESGIFTNTK	18.8931	14.4149	16.5897	17.1993	19.0039	14.9411	14.5322	15.1581	17.465	15.5033	19	1.24752	0.641679	0.471851	0.0308661	1.10094	1.21486	1.0405	0.397842	0.944333
GTLLALER	0.0752667	0.114067	0.0837667	0.0731333	0.0743667	0.0942333	0.0665333	0.0694667	0.0733333	0.0620333	20	2.5775	0.564659	0.141718	0.0597874	1.25996	0.580159	0.385297	0.128432	0.879097
GTTAVLTEK	0.253233	0.210233	0.2414	0.205733	0.250167	0.2233	0.238467	0.336833	#N/A	0.289333	13	1.30618	0.359454	1.44288	0.0931542	0.909266	0.448558	2.53946	#N/A	1.09659
GTYIPVPIVSELQSGK	0.226033	0.253633	0.2043	0.187067	0.1949	0.207733	0.1786	0.164567	0.143433	0.168867	16	0.763162	0.600944	1.07746	0.860861	0.506009	1.31157	1.6996	2.28396	1.5807
GTYSTTVTGR	1.8499	1.5223	2.03683	2.0168	1.73867	1.34287	1.43383	1.82327	2.1468	1.51887	20	0.885453	0.505253	0.451105	0.300647	1.37043	1.12457	0.0719859	0.802476	0.894733
GVASLFAGR	0.012	0.0167	0.0131333	0.0098	0.0175667	0.0157333	0.0169	0.0123	0.0174333	0.0190333	20	1.95833	0.472222	0.916667	2.31944	1.55556	2.04167	0.125	2.26389	2.93056
GVGHPYR	0.256167	0.2216	0.2231	0.233167	0.273033	0.225067	0.216633	0.306	0.2649	0.263933	17	0.793754	0.75931	0.528149	0.387309	0.714149	0.907804	1.14432	0.200543	0.178346
GVTFLLR	0.306933	0.2875	0.292333	0.283233	0.3473	0.271567	0.268667	0.280967	0.2713	0.2518	17	0.372438	0.279808	0.454209	0.773624	0.677799	0.733378	0.497649	0.68291	1.05663
GWVTDGFSSLK	0.516133	0.386167	0.455667	0.480767	0.575633	0.4597	0.421767	0.507733	0.4741	0.379533	20	1.25904	0.585766	0.342612	0.576401	0.546693	0.914169	0.0813743	0.407195	1.3233
GYTLADNGK	0.0464	0.0394667	0.0238667	0.041	0.0384	0.0280333	0.0210333	0.0370667	0.0419	0.0334333	20	0.747126	2.42816	0.581897	0.862069	1.97917	2.73348	1.00575	0.484914	1.39727
HGNTDSEGIVEVK	0.198267	0.184467	0.199067	0.231533	0.223467	0.193767	0.170167	0.223733	0.216667	0.247933	16	0.43502	0.0252186	1.04867	0.794385	0.141854	0.885802	0.802791	0.580027	1.56565
HITIFSPEGR	0.3934	0.414933	0.399033	0.404433	0.411233	0.410867	0.420267	0.4329	0.3812	0.402633	18	0.304092	0.0795534	0.155812	0.251841	0.246663	0.379408	0.557815	0.172287	0.130392
HITSLEVIK	1.24733	1.39803	1.2978	1.32867	1.52713	1.23113	1.06717	1.17823	1.3173	1.27333	12	1.00681	0.337164	0.543381	1.86932	0.108231	1.20368	0.461652	0.467442	0.173704
HQLYIDETVNSNIPTNLR	13.1167	11.3043	12.07	11.3008	11.6204	11.3337	12.3641	13.4431	13.2614	11.6677	13	1.06289	0.613821	1.06494	0.87749	1.04563	0.441345	0.191457	0.0848793	0.84977
HTLNQIDEVK	0.5217	0.485767	0.470367	0.516967	0.590433	0.447767	0.4267	0.511367	0.5412	0.518767	17	0.405161	0.578802	0.05337	0.774993	0.833625	1.07116	0.116512	0.219869	0.0330744
HTSVQTTSSGSGPFTDVR	0.977033	0.7734	0.781467	0.7993	0.7795	0.6439	0.597467	0.7129	0.689267	0.692533	22.5156	0.925669	0.889	0.807934	0.89794	1.51435	1.72542	1.20069	1.30812	1.29327
HYGALIGLNR	0.216133	0.210867	0.204	0.228933	0.229867	0.216033	0.207367	0.238233	0.233967	0.2393	13	0.187444	0.431832	0.455559	0.488777	0.00355906	0.312011	0.786552	0.634698	0.824515
IAFSATR	0.6336	0.4805	0.5215	0.496467	0.594967	0.4465	0.468067	0.533567	0.528267	0.5054	15	1.6109	1.1795	1.4429	0.406496	1.96864	1.74172	1.05254	1.10831	1.34891
IALDFQR	0.18	0.1959	0.202933	0.1966	0.165667	0.169767	0.210433	0.164733	0.1816	0.151933	18	0.490741	0.707819	0.512346	0.442387	0.315844	0.9393	0.471193	0.0493827	0.866255
IAWHVIR	0.130233	0.129167	0.134433	0.1133	0.138767	0.123833	0.128033	0.129767	0.135533	0.1083	20	0.0409521	0.161249	0.650115	0.327617	0.245713	0.0844638	0.0179166	0.203481	0.842078
IDIIPNPQER	0.128267	0.114133	0.115	0.128533	0.1037	0.118867	0.1112	0.1171	0.1041	0.110533	17.1558	0.642273	0.602888	0.0121184	1.1164	0.427172	0.775575	0.507456	1.09823	0.805871
IELLGSYDPQK	0.2968	0.2108	0.248967	0.236967	0.312967	0.238767	0.2429	0.309067	0.274133	0.2576	12	2.41465	1.34303	1.67996	0.453916	1.62942	1.51336	0.344414	0.636418	1.10063
IFFYDSENPPASEVLR	0.480233	0.381333	0.3928	0.397967	0.4267	0.3655	0.363033	0.480833	0.4893	0.4444	20	1.02971	0.910321	0.856528	0.557368	1.19456	1.22024	0.00624696	0.0943986	0.373083
IFINNEWHDSVSGK	0.473733	0.407467	0.388567	0.456667	0.43	0.424767	0.414767	0.5171	0.466833	0.5196	12	1.16568	1.49815	0.300216	0.769303	0.861361	1.03727	0.762853	0.121376	0.80683
IFYNQQNHYDGSTGK	0.0456333	0.0445	0.0384667	0.0462333	0.0440667	0.0284667	0.0326333	0.0467667	0.0555333	0.0420667	17	0.146092	0.923817	0.0773428	0.201951	2.21286	1.67576	0.146092	1.27616	0.45976
IHLISTQSAIPYALR	0.233833	0.2909	0.2305	0.273767	0.2511	0.197733	0.220767	0.188367	0.211433	0.236067	18	1.35582	0.0791954	0.948761	0.410232	0.857686	0.310446	1.08022	0.532193	0.0530609
IIFVVGGPGSGK	0.808967	0.701267	0.711867	0.764633	0.840433	0.742667	0.749667	0.949867	0.899367	0.878567	13	1.0241	0.923305	0.421557	0.29921	0.630434	0.563872	1.33979	0.859596	0.661813
IIVLGLLPR	0.0460333	0.0432333	0.0412333	0.0446333	0.0524333	0.0451	0.0442667	0.0493	0.0372333	0.0462	13	0.467888	0.802094	0.233944	1.06946	0.155963	0.295215	0.54587	1.47051	0.0278505
IIYIVHDEVK	0.0638667	0.0462333	0.0613	0.0579	0.0597333	0.0564	0.0563333	0.0718	0.0688667	0.0582	15	1.84064	0.267919	0.622825	0.431454	0.779402	0.78636	0.828114	0.521921	0.59151
ILAGPAGDSNVVK	0.0671333	0.0582333	0.0507667	0.0502	0.0578333	0.0479333	0.0486	0.0485667	0.0473667	0.0494667	19	0.697747	1.28312	1.32755	0.729107	1.50525	1.45299	1.4556	1.54968	1.38504
ILDLIESGK	0.104433	0.0733	0.0912333	0.0820667	0.0961667	0.0986667	0.0913	0.117933	0.0766	0.0974333	14	2.12941	0.902832	1.5298	0.56541	0.394419	0.898272	0.923351	1.9037	0.478774
IPVQALLHLR	0.0102667	0.0097	0.00956667	0.0105333	0.0124667	0.009	0.00873333	0.0098	0.0106667	0.00983333	14	0.394249	0.487013	0.185529	1.53061	0.881262	1.06679	0.324675	0.278293	0.301484
IQNILTEEPK	0.419467	0.414833	0.409267	0.4256	0.4482	0.388	0.376667	0.420833	0.4009	0.427567	15.4581	0.0714563	0.157307	0.0945896	0.443132	0.485286	0.660071	0.021077	0.286339	0.12492
ISEITNIVSK	0.101633	0.0829	0.100733	0.1027	0.121067	0.0956	0.0771	0.0624	0.0529667	0.0690333	20	0.921614	0.0442768	0.0524762	0.956051	0.296819	1.20695	1.93014	2.39423	1.6038
ISFDEFIK	0.216433	0.173667	0.189733	0.2159	0.197867	0.178633	0.172733	0.1878	0.193767	0.177067	15	1.31732	0.822424	0.0164279	0.571898	1.16433	1.34606	0.881975	0.698188	1.21259
ITLYGR	0.0999667	0.1048	0.120133	0.1003	0.0899667	0.0954667	0.1059	0.0801333	0.0841667	0.100033	15	0.32233	1.34489	0.0222296	0.666889	0.3001	0.395687	1.32266	1.05368	0.00444593
IVLGQEQDSYGGK	1.11243	0.9541	1.20803	1.1232	1.07987	1.09453	1.1153	1.2685	1.03667	1.0821	17	0.837239	0.505516	0.0569323	0.172207	0.0946521	0.0151584	0.825253	0.400641	0.160397
IVLLDVPVR	0.151367	0.223	0.121133	0.120467	0.115667	0.145067	0.1054	0.1042	0.154867	0.1045	15	3.15496	1.33157	1.36093	1.57234	0.277472	2.02452	2.07737	0.154151	2.06416
IYHPNIDEK	0.245333	0.207567	0.2367	0.250733	0.2488	0.2729	0.233967	0.3108	0.314367	0.333	12	1.28284	0.293252	0.183424	0.117754	0.936368	0.386096	2.22373	2.34488	2.97781
IYHSHIDAPK	1.3194	1.12883	1.1378	1.24627	1.24707	0.947667	1.01097	1.34793	1.37193	1.26107	14	1.03167	0.983131	0.395923	0.391592	2.01246	1.66977	0.154471	0.284401	0.3158
LAAAVSNFGYDLYR	0.4559	0.361733	0.367167	0.4239	0.509433	0.4106	0.378867	0.452567	0.404167	0.3724	15	1.37701	1.29756	0.467939	0.782823	0.662426	1.12647	0.0487436	0.756501	1.22103
LAELPADALGPLQR	0.0996	0.0977	0.1045	0.0891	0.0952	0.0912333	0.0747667	0.105633	0.1161	0.0944	20	0.0953815	0.245984	0.527108	0.220884	0.420013	1.24665	0.302878	0.828313	0.261044
LAEVALAYAK	1.25963	1.0472	1.11033	1.20957	1.33037	1.24557	1.14107	1.52207	1.5209	1.52957	18	0.936928	0.658481	0.220817	0.311966	0.0620404	0.522933	1.15745	1.1523	1.19053
LEAGDHPVELLAR	0.0269	0.0269333	0.0245333	0.026	0.0270333	0.0234	0.0236333	0.0261667	0.0242	0.0251	20.2307	0.00612514	0.434885	0.165379	0.0245006	0.64314	0.600264	0.134753	0.496137	0.330758
LETPDFQLFK	1.302	1.08447	1.0302	1.22947	1.3569	1.01373	0.929467	1.17983	1.24213	1.1286	15	1.11384	1.39171	0.371394	0.281106	1.47602	1.90749	0.625533	0.306537	0.887865
LFAYPDTHR	0.9875	0.9157	0.9213	0.9759	1.0081	0.8185	0.742267	0.967567	0.9025	0.9863	14.4864	0.501913	0.462766	0.0810889	0.144003	1.18138	1.71429	0.139342	0.594186	0.00838851
LFDQAFGLPR	0.173167	0.156	0.1625	0.1704	0.1714	0.165267	0.148733	0.179867	0.210433	0.180333	17	0.58314	0.362339	0.0939818	0.0600125	0.268358	0.829984	0.227594	1.26592	0.243447
LGEVNTYAGDLQK	0.889133	0.686733	0.7391	0.8744	0.857867	0.693633	0.818533	1.0397	0.9051	0.973367	17	1.33904	0.992595	0.0974732	0.206855	1.29339	0.467077	0.996123	0.105633	0.557273
LGNQEPGGQTALK	0.578433	0.436767	0.5304	0.532333	0.5591	0.4248	0.432933	0.645433	0.589467	0.566667	18	1.36064	0.461336	0.442767	0.185687	1.47557	1.39745	0.643501	0.10597	0.113013
LGPLVEQGR	0.521467	0.484967	0.486067	0.506133	0.5483	0.471267	0.453833	0.522567	0.519067	0.513033	16	0.437468	0.424284	0.183777	0.321609	0.601668	0.810614	0.013184	0.028765	0.101077
LLEVEHPAAK	0.0630333	0.0576	0.0587	0.0630333	0.0618333	0.0650333	0.0591667	0.0728	0.0768667	0.071	16	0.538736	0.429667	1.37604e-15	0.118985	0.198308	0.383395	0.968403	1.37163	0.789926
LLPHANEVSQK	0.138467	0.135167	0.126267	0.141633	0.1443	0.138167	0.127633	0.1408	0.134133	0.149233	13	0.183327	0.677753	0.175919	0.324062	0.016666	0.60183	0.129625	0.240732	0.598126
LPNNVLQEK	0.1013	0.0772	0.0726667	0.0900667	0.101667	0.0778667	0.0763	0.124367	0.1227	0.106967	21.5002	1.10653	1.31468	0.51577	0.0168352	1.07592	1.14786	1.05909	0.982564	0.260181
LQAVEVVITHLAPGTK	0.2159	0.2046	0.213567	0.2272	0.2436	0.229367	0.214167	0.253433	0.249467	0.236533	12	0.436159	0.0900623	0.436159	1.06917	0.519788	0.0669034	1.44872	1.29561	0.796408
LQDAEIAR	2.31797	2.4773	2.599	2.39253	2.27753	2.41493	2.43473	2.70067	2.63833	2.5981	19	0.361781	0.638112	0.169311	0.0918076	0.220172	0.26513	0.868956	0.727422	0.636069
LQSLFDSPDFSK	0.455567	0.403767	0.3721	0.482933	0.5558	0.414533	0.434733	0.505633	0.459133	0.411567	20	0.568523	0.916075	0.300359	1.1001	0.450355	0.228653	0.549499	0.0391454	0.482915
LSILYPATTGR	0.452267	0.4215	0.434767	0.4295	0.4768	0.4322	0.441033	0.501067	0.503567	0.447167	19	0.358041	0.203653	0.264942	0.285501	0.233522	0.130726	0.5679	0.596993	0.0593502
LTAAVLLAK	0.5103	0.459633	0.474667	0.490667	0.5476	0.506667	0.4873	0.5266	0.496733	0.503867	20	0.49644	0.349141	0.192371	0.365471	0.0356	0.225358	0.15971	0.132928	0.0630348
LTGQLFLGGSIVK	4.62767	3.66257	3.98027	3.87117	4.5347	4.57703	4.4845	5.20543	4.59483	4.64137	16	1.30344	0.874361	1.02171	0.125558	0.068384	0.193357	0.780316	0.0443438	0.0185028
LTVGAAQVPAQLLVGALR	0.0630667	0.0555	0.057	0.0635	0.0776667	0.0671	0.0641667	0.0654333	0.0572	0.0530333	12.2141	0.982298	0.787569	0.0562549	1.89536	0.523604	0.142801	0.307238	0.761605	1.30252
LVNEVTEFAK	5.40543	5.34253	4.8779	5.1894	5.873	4.60293	4.5884	5.8444	5.31553	5.29023	16	0.0727277	0.609957	0.249787	0.540621	0.927886	0.94469	0.507553	0.103946	0.133199
LVNVVLGAHNVR	1.1895	1.12073	1.09763	1.03123	1.01227	1.0371	1.04267	1.0557	1.1738	0.953933	20	0.289057	0.386157	0.665266	0.744991	0.640605	0.617206	0.562421	0.0659941	0.990192
LVVLPFPK	0.0714333	0.0670667	0.0777333	0.0805333	0.083	0.0609	0.0641	0.0691333	0.0697333	0.0664	18	0.339607	0.489967	0.707731	0.89957	0.819205	0.570332	0.178877	0.132213	0.391455
LYEQLSGK	0.578367	0.431033	0.556433	0.555767	0.5626	0.469467	0.510733	0.7239	0.631933	0.660233	15	1.69827	0.252819	0.260504	0.181738	1.25526	0.77959	1.67752	0.617448	0.943654
MESLGITSR	0.228033	0.230067	0.223167	0.263133	0.255733	0.2145	0.1829	0.244567	0.237533	0.2359	11	0.081062	0.194017	1.39932	1.1043	0.539528	1.79931	0.659127	0.378733	0.313617
NFPSPVDAAFR	1.8939	1.75313	1.71253	1.78757	2.03697	1.5261	1.6219	1.8297	1.7362	1.72713	19	0.391191	0.504019	0.295501	0.397583	1.02212	0.755889	0.178412	0.438249	0.463445
NGFYPATR	0.4235	0.319467	0.261233	0.365533	0.325833	0.307167	0.235867	0.351533	0.4214	0.426933	18	1.36473	2.12865	0.760418	1.28121	1.52608	2.46141	0.944073	0.0275482	0.0450391
[truncated: 83 more rows]

## Sheet: Pertaining to Fig5 +40C
Peptide	Day1ave_peak_area_ratio	Day3ave_peak_area_ratio	Day4ave_peak_area_ratio	Day7ave_peak_area_ratio	Day13ave_peak_area_ratio	Day21ave_peak_area_ratio	Day28ave_peak_area_ratio	Day35ave_peak_area_ratio	Day42ave_peak_area_ratio	Day57ave_peak_area_ratio	CV (assay)	Z-Score Day3	Z-Score Day4	Z-Score Day7	Z-Score Day13	Z-Score Day21	Z-Score Day28	Z-Score Day35	Z-Score Day42	Z-Score Day57
[truncated: 233 more rows]

[truncated: 6 more sheets: Pertaining to Fig6, Pertaining to Supplemental Fig3, Pertaining to supplemental Fig4, Pertaining to supplemental Fig5, Validation pass-fail , Donor description]
